# Supplementary material for: Tumor stemness score to estimate epithelial-to-mesenchymal transition (EMT) and cancer stem cells (CSCs) characterization and to predict the prognosis and immunotherapy response in bladder urothelial carcinoma
Source: Stem Cell Res Ther. 2023 Feb 1;14:15. doi: 10.1186/s13287-023-03239-1 (PMC9890713; doi:10.1186/s13287-023-03239-1)
Supplement: Supplementary file 14 — Additional file 14: Table S3. Biomarkers of different cell types, clusters, and states. [file 13287_2023_3239_MOESM14_ESM.xlsx]

## Sheet: makers of clusters
Cluster	LogFC	Adjust P-value	Gene
0	1.66966	2.09183e-111	UPK1A
0	1.31039	3.43121e-109	KRT7
0	1.35136	4.86707e-105	DBI
0	1.16398	8.05091e-97	TMEM147
0	1.14602	1.41692e-94	PPARG
0	1.10236	1.15952e-91	KRT8
0	1.07144	3.05597e-80	KRT18
0	1.07822	1.16022e-70	AC015849.16
0	1.04105	4.21687e-68	HSPB8
0	1.16756	7.31993e-68	SPTSSB
0	1.01055	6.73282e-66	UPK1B
0	1.13378	1.65398e-65	KRT20
0	1.02457	4.53583e-62	MAL
0	1.00582	2.13034e-59	HMOX1
0	1.24172	5.5734e-49	CRCT1
0	-1.11042	3.3188e-40	RPL34
0	-2.94263	2.4467e-32	IFITM3
0	-3.78919	1.17012e-31	IGFBP7
0	-1.21375	2.35185e-31	GPX1
0	-1.57004	2.97771e-29	IFITM2
0	-3.1106	2.65173e-28	VIM
0	-3.11613	5.24273e-28	SPARC
0	-1.07974	7.81241e-28	CYBA
0	-1.2671	1.17963e-26	IFITM1
0	-1.09639	3.50562e-26	PTMS
0	-1.51189	1.89791e-25	SELM
0	-3.06509	2.42994e-25	HSPA1A
0	-1.2492	2.89887e-25	HLA-A
0	-1.66354	9.62419e-23	TIMP1
0	-1.16905	3.71543e-21	SERPING1
0	-1.29618	8.17688e-21	HSPB1
0	-1.28092	2.84195e-20	SAT1
0	-1.67681	2.47733e-18	IER3
0	-3.82572	1.82498e-17	COL1A2
0	-1.92421	5.86757e-15	CALD1
0	-2.0774	2.67229e-12	IFI27
0	-1.11399	2.21006e-10	LINC00152
0	-2.1728	1.17392e-09	S100A2
0	-1.04503	2.79174e-08	NBL1
0	-1.05821	5.27154e-08	IGFBP4
0	-1.71225	3.2872e-07	MGP
0	-1.2574	5.60826e-07	FN1
0	-1.06222	7.78601e-06	TIMP3
0	-2.01589	0.000114911	CD74
0	-1.63913	0.000363008	MYL9
0	-1.20032	0.0171476	UBE2C
1	1.35673	2.00064e-73	IGFBP3
1	1.30439	3.57038e-45	FN1
1	-2.79872	7.60363e-37	IFITM3
1	-3.70281	5.52985e-30	IGFBP7
1	-1.5049	2.40345e-29	IFITM2
1	-1.16637	5.60679e-29	GPX1
1	-1.26706	2.73698e-27	IFITM1
1	-3.03815	3.13633e-26	VIM
1	-3.05953	7.79292e-25	SPARC
1	-2.97598	2.43929e-24	HSPA1A
1	-1.20393	1.34918e-22	IGFBP4
1	-1.02806	3.9781e-22	PTMS
1	-3.78232	1.46744e-18	COL1A2
1	-1.37499	2.35916e-17	C1R
1	-1.22351	4.06833e-11	SELM
1	-1.44038	1.96453e-10	HIST1H4C
1	-1.5905	2.43265e-10	CD74
1	-1.98777	4.82085e-07	S100A2
1	-1.42099	2.35419e-05	IFI27
1	-1.26312	5.90317e-05	IER3
1	-1.41887	0.0011534	MYL9
1	-1.07014	0.0415913	MGP
2	2.18532	3.17352e-191	NUSAP1
2	2.06955	6.329e-184	TOP2A
2	1.57328	3.1334e-178	CDK1
2	1.60565	8.36161e-175	CDCA8
2	1.37425	2.9064e-174	PRC1
2	2.57203	2.86474e-170	UBE2C
2	1.38243	4.9483e-166	TPX2
2	1.40749	2.33833e-152	BIRC5
2	2.3149	1.09734e-148	HMGB2
2	1.07557	5.89501e-148	KIF23
2	1.19482	2.58377e-144	CENPA
2	1.12324	3.20576e-143	MAD2L1
2	2.16579	2.42302e-141	CKS1B-ENSG00000173207
2	1.50546	4.42323e-141	CENPF
2	1.43323	1.54542e-139	CDKN3
2	1.05385	6.78195e-139	SPC25
2	1.54284	9.65173e-127	SMC4
2	1.24977	1.37707e-117	RRM2
2	1.50912	1.69733e-116	CDC20
2	1.51888	1.87895e-115	PTTG1
2	1.31122	3.99898e-115	CCNB2
2	1.95018	5.54103e-112	TUBA1B
2	1.11782	3.43717e-108	ASF1B
2	1.37613	4.5859e-107	UBE2T
2	1.88426	5.17034e-105	KIAA0101
2	1.28655	2.83343e-104	HMGB1
2	1.06512	6.44146e-100	CENPW
2	1.02448	1.60883e-99	TK1
2	1.67673	4.54122e-99	CKS2
2	1.38623	1.44924e-93	APOBEC3B
2	1.34891	1.9702e-84	H2AFZ
2	1.42025	1.62627e-81	TUBB
2	1.152	1.05212e-80	H2AFV
2	1.45699	2.82875e-79	STMN1
2	1.61893	1.63275e-75	KPNA2
2	1.14688	9.61413e-75	DTYMK
2	1.29592	2.10832e-74	TUBB4B
2	2.84581	1.51956e-69	HIST1H4C
2	1.05928	6.19704e-69	DEK
2	1.45547	2.94701e-68	TUBA1C
2	1.07632	4.04296e-68	NUCKS1
2	1.79529	1.81865e-64	ARL6IP1
2	1.342	1.81823e-63	TYMS
2	1.15271	4.19267e-61	UBE2S
2	-1.11522	4.75226e-36	RPL34
2	-1.02316	1.74858e-25	SH3BGRL3
2	-1.1455	3.47374e-18	GPX1
2	-1.4463	1.76786e-17	IFITM2
2	-1.42484	4.45156e-17	SELM
2	-2.73757	8.15824e-17	IFITM3
2	-3.6244	2.58115e-16	IGFBP7
2	-2.9854	9.24794e-15	SPARC
2	-2.95722	5.22124e-14	VIM
2	-1.13351	8.35517e-13	IFITM1
2	-2.92208	4.65506e-10	HSPA1A
2	-1.22267	6.31216e-06	ZFP36
2	-1.09098	1.59293e-05	IGFBP4
2	-1.82249	0.000630727	CD74
2	-1.71552	0.00121333	IFI27
2	-1.06474	0.00201343	SOCS3
2	-1.37781	0.00450958	IER3
2	-1.51549	0.0182248	MYL9
2	-1.35738	0.0311027	TIMP1
3	2.35538	6.18734e-183	MIR205HG
3	1.09033	1.92025e-169	GPR110
3	1.8779	4.07481e-167	DHRS3
3	2.41346	1.82866e-154	GPX2
3	1.58597	3.47552e-145	ANXA10
3	1.66235	9.11397e-144	SPOCD1
3	1.29098	1.11251e-138	CP
3	1.27837	9.8393e-138	SHH
3	1.9996	1.13958e-127	SLPI
3	3.68991	2.17864e-127	KRT13
3	1.19182	6.06242e-127	TMPRSS4
3	2.54602	1.37109e-126	AGR2
3	1.99793	3.20571e-121	CYBA
3	1.34144	6.89443e-117	TRIM31
3	1.67212	8.63882e-115	MMP7
3	3.87549	5.40383e-106	FABP4
3	1.24643	2.60066e-103	SLC14A1
3	2.69851	9.61775e-102	LY6D
3	1.7813	1.53634e-101	LAMB3
3	1.09827	2.14096e-101	TSPAN1
3	1.89896	8.85209e-100	WFDC2
3	1.31344	9.80617e-98	CYP24A1
3	2.07296	2.81956e-93	IGFBP2
3	4.65516	6.61225e-88	S100A2
3	1.60185	3.18883e-81	GPX1
3	1.20216	4.40914e-81	FAM3B
3	2.01066	4.50063e-79	DUSP2
3	1.04599	1.59656e-75	BTBD16
3	1.79513	3.52067e-74	RPS4Y1
3	-2.72994	1.98219e-58	LGALS1
3	1.19778	5.33113e-58	RPL28
3	1.22264	7.97723e-58	RPL27A
3	1.99533	1.30418e-57	PLAUR
3	1.41167	1.44817e-57	RPS28
3	-2.71193	8.57107e-57	TPM1
3	1.54644	3.10767e-56	RPL34
3	1.12701	3.16682e-56	RPS14
3	1.30423	4.34841e-56	RPL36
3	1.62752	8.6116e-56	GSTP1
3	1.14472	9.77559e-56	RARRES3
3	1.83642	1.11803e-55	PTGS2
3	-3.35009	2.02246e-54	IGF2
3	1.00563	2.87479e-53	PYCARD
3	1.47403	4.11406e-53	LCN2
3	1.70914	4.62552e-53	AKR1C2
3	1.29578	3.97489e-52	HBEGF
3	1.02444	2.32318e-51	FOXQ1
3	1.28136	2.35704e-51	RPS24
3	1.3017	2.41445e-51	RPL26
3	1.00126	2.77859e-51	SERPINB5
3	-2.66256	3.70423e-51	CAV1
3	1.04469	5.96303e-51	RPS15
3	2.49518	6.15301e-51	AQP3
3	-1.877	7.92356e-50	CNN3
3	1.16274	8.85752e-50	RPL14
3	-2.39103	1.27014e-49	DEK
3	-1.74857	5.97333e-48	PRDX6
3	1.92726	7.94905e-48	CD74
3	1.19842	1.13155e-47	MPZL2
3	-3.5058	3.39812e-47	UPK1B
3	1.06625	3.80763e-47	RPS21
3	-3.14874	4.6222e-47	FN1
3	2.80285	3.14166e-46	IL8
3	1.8056	4.04127e-46	FXYD3
3	1.03211	2.39884e-45	RPS12
3	1.13649	2.46775e-45	RPL29
3	-1.54487	4.58165e-45	KDELR2
3	1.36974	6.73815e-45	AKR1C1
3	1.05007	1.05451e-44	TPT1
3	1.99711	2.47773e-44	RPSAP58
3	1.38623	5.06449e-44	BHLHE40
3	-4.05328	8.2774e-44	KRT14
3	1.63868	3.65068e-43	NCOA7
3	-3.61949	4.01167e-43	CRCT1
3	1.41805	5.74866e-43	KDM6B
3	1.13891	4.44874e-41	TNFSF10
3	-2.61868	4.58762e-41	CST6
3	1.16482	5.06727e-41	GNB2L1
3	1.08177	6.76723e-41	LGALS3BP
3	1.60249	3.27171e-40	CYSTM1
3	-1.72229	6.08679e-40	C1orf122
3	-2.315	7.32116e-40	UPK2
3	-1.92195	7.99953e-40	LSM3
3	1.50547	1.50267e-39	RPL17
3	-1.64604	2.10494e-39	MEAF6
3	-1.29973	3.10739e-39	ATP5J
3	1.00903	1.39607e-38	BMP2
3	1.82498	1.77518e-38	NBEAL1
3	1.94764	1.08949e-36	IER3
3	1.27148	1.54474e-36	RAP2B
3	-1.09132	1.71232e-36	SEC61G
3	2.69813	3.55733e-36	KRT17
3	-1.29985	3.38409e-35	RPL32
3	-1.16988	3.80832e-35	NDUFS5
3	1.09232	4.64664e-34	HOTAIRM1
3	-1.88135	1.11915e-33	AGPAT2
3	-1.0829	1.34949e-33	CALM2
3	-1.54486	3.35142e-33	MAGEA3
3	-1.25184	4.47259e-33	POLR2F
3	1.4696	6.25883e-33	ETS2
3	1.17094	1.09865e-32	LAMC2
3	-1.48372	2.00177e-32	PHACTR4
3	1.14286	2.1879e-32	RPL36A
3	1.62632	2.65001e-32	GADD45A
3	-2.5405	3.16179e-32	IGFBP3
3	1.05076	3.90695e-32	RPSA
3	-1.32356	8.6173e-32	CALU
3	1.21326	1.04841e-31	CLU
3	-1.42049	1.46093e-31	RCN1
3	-1.74769	2.13009e-31	CRIP1-ENSG00000213145
3	1.10862	5.50171e-31	BST2
3	-1.68997	6.16828e-31	GDPD3
3	-1.39377	1.11311e-30	PMP22
3	-1.16254	1.19561e-30	MGST3
3	1.37123	2.25915e-30	SAT1
3	-1.38341	5.7597e-30	CACYBP
3	-2.0056	8.84251e-30	KRT18
3	-1.57545	1.00856e-29	TMEM147
3	-1.88805	2.40775e-29	KRT20
3	-1.62014	2.53464e-29	DBI
3	-2.36082	2.53895e-29	UPK1A
3	-1.53192	2.61105e-29	CAV2
3	1.50096	3.76133e-29	HSPA1A
3	1.09556	5.63439e-29	MARCKS
3	1.19069	1.83301e-28	SH3BGRL3
3	1.80484	2.27945e-28	PHLDA2
3	-1.06777	2.95128e-28	SNRPB
3	-1.33992	4.1292e-28	ARHGAP29
3	1.24977	6.15683e-28	KLF5
3	-1.52684	6.69142e-28	TUBA1B
3	1.06059	8.69999e-28	IFI44L
3	1.05933	9.12514e-28	SH3YL1
3	-1.33833	1.17153e-27	CDKN2A
3	-1.38453	1.40776e-27	CLDN3
3	1.46461	1.96173e-27	OVOL1
3	-2.17801	2.39111e-27	KRT7
3	-1.651	6.85685e-27	MAL
3	1.23454	9.65675e-27	CDKN1A
3	1.81557	1.01064e-26	FABP5
3	-1.18747	1.16953e-26	CHMP4B
3	1.11146	1.57882e-26	FOSL1
3	-1.43582	2.91051e-26	VGLL1
3	-1.41167	4.89053e-26	EPCAM
3	1.17824	1.32139e-25	TIPARP
3	-1.10206	9.52073e-25	ITGB1
3	-1.54758	9.82916e-25	CAPG
3	-1.00518	1.37318e-24	PSMB5
3	-1.39962	5.91948e-24	CCDC80
3	-1.21934	5.96939e-24	TRAM1
3	-1.6849	1.24964e-23	KRT8
3	-1.26188	1.65831e-23	PGRMC2
3	-1.43946	2.52359e-23	MGST1
3	1.0959	2.83084e-23	REL
3	-1.54421	4.46962e-23	CITED4
3	1.01512	4.50968e-23	VSIG2
3	-1.5444	5.45747e-23	PPARG
3	-1.57245	7.50836e-23	HMOX1
3	-1.25111	9.31084e-23	CRIP2
3	-1.11246	1.05865e-22	RTN3
3	-1.04422	1.2041e-22	PRDX4
3	1.05832	1.35722e-22	HLA-A
3	-1.43539	2.11483e-22	PLA2G16
3	-1.15166	2.22022e-22	PON2
3	-1.14216	3.82859e-22	HSP90AA1
3	1.47417	1.07345e-21	FOSB
3	-1.0615	1.43219e-21	MZT2A
3	-1.02717	1.52172e-21	ACP1
3	-1.12251	1.92859e-21	HCFC1R1
3	-1.25992	2.24811e-21	GGCT
3	-1.05827	2.82977e-21	LGALS3
3	1.21732	2.9278e-21	SQSTM1
3	-1.64385	5.88073e-21	CITED2
3	1.00168	6.04618e-21	EPHA2
3	-1.04461	8.46135e-21	HNRNPF
3	1.03039	1.15672e-20	HSPB1
3	-1.21027	1.37753e-20	DUSP23
3	1.04836	1.38822e-20	EZR
3	-1.61144	2.8596e-20	CTGF
3	1.17032	3.37134e-20	TACSTD2
3	-1.05708	3.82502e-20	ANP32B
3	-1.07888	1.20082e-19	AHNAK
3	-1.04995	1.24321e-19	RPA3
3	-1.31011	3.47883e-19	IGFBP7
3	-1.05839	8.51849e-19	PLOD2
3	1.22542	1.81906e-18	ERRFI1
3	-1.22824	2.31734e-18	GSTM3
3	-1.1323	2.78548e-18	RALBP1
3	1.14779	3.38968e-18	MALL
3	1.47478	6.15914e-18	PMAIP1
3	1.37586	7.35923e-18	HPGD
3	-1.16648	2.35112e-17	ADIRF
3	-1.15429	3.83915e-17	LY6E
3	-1.11927	4.78832e-17	TUBB
3	-1.12853	7.43083e-17	AC015849.16
3	1.12832	9.84293e-17	NDRG1
3	-1.09308	1.21227e-16	UPK3B
3	-1.15697	1.32356e-16	PCNA
3	-1.2796	2.50009e-16	HN1
3	-1.10751	3.9606e-16	PHGDH
3	-1.2446	3.96407e-16	FBLN1
3	-1.8271	7.91369e-16	HCCAT3
3	-1.17927	1.4761e-15	HSPB8
3	-3.01744	1.68419e-15	COL1A1
3	-1.11258	1.87005e-15	ACAA2
3	-1.29173	3.82815e-15	SPINK1
3	-1.3045	1.01795e-14	GUCA2A
3	-1.0941	1.30207e-14	STMN1
3	1.29197	2.81835e-14	BIRC3
3	-1.03748	2.85622e-14	RHOF
3	-1.00416	3.50383e-14	UPK3A
3	-1.09974	7.72421e-14	SOX4
3	-2.58551	9.9361e-14	COL1A2
3	-1.70064	1.67842e-13	MT1X
3	-2.4596	3.34946e-13	LUM
3	-1.05124	6.42972e-13	CKS2
3	-1.46423	3.7287e-12	UBE2C
3	1.02388	6.33186e-12	ANXA1
3	-1.15203	8.34442e-12	PRSS23
3	-1.27426	6.4929e-11	CKS1B-ENSG00000173207
3	-1.18276	6.74488e-11	SERPINH1
3	-2.21405	2.6362e-10	MMP11
3	-1.9057	2.8504e-10	CALD1
3	-2.56964	1.18211e-09	COL3A1
3	-1.46542	1.4279e-09	TAC3
3	-1.01732	2.39099e-09	CBX6
3	-1.13206	2.86867e-09	CLIC3
3	-1.036	2.31622e-08	HMGB2
3	-1.14684	5.07662e-08	TUBA1A
3	1.37829	7.08936e-08	ID2
3	1.19575	1.25666e-07	SFN
3	-1.16093	1.92712e-07	MEST
3	-1.47829	2.17282e-07	DIO2
3	1.01595	2.41254e-07	GDF15
3	-1.0884	4.55793e-07	SOD3
3	-1.19386	6.64365e-07	KIAA0101
3	-1.10723	6.9129e-07	CCND1
3	1.68577	9.90624e-07	SRGN
3	1.0776	1.46599e-06	GADD45B
3	-1.64985	2.50123e-06	HIST1H4C
3	-1.00837	2.04256e-05	AKR1B1
3	-1.73526	0.000319183	ACTA2
3	1.00271	0.00119864	HLA-DRA
3	-1.95133	0.0209384	MGP
4	2.45433	3.53276e-234	ISLR
4	3.08445	1.41067e-230	MFAP4
4	2.14971	2.91832e-228	COL8A1
4	3.26116	3.5169e-223	SERPINF1
4	3.4938	3.91175e-215	COL6A3
4	4.47412	1.76079e-213	RARRES2
4	4.98467	3.11733e-212	DCN
4	2.44856	8.69752e-209	MEG3
4	1.92826	1.70018e-207	EMILIN1
4	3.42955	3.90624e-207	AEBP1
4	3.39027	2.03978e-205	CTSK
4	2.59954	2.50458e-204	THBS2
4	2.11178	4.12205e-204	PDPN
4	3.40165	5.10087e-195	C1S
4	3.50945	6.15266e-195	VCAN
4	2.74007	1.13588e-190	COL5A1
4	2.26785	1.1279e-185	TMEM176B
4	1.64533	2.16244e-184	CDH11
4	2.0459	1.19585e-183	TMEM176A
4	2.20645	1.9102e-182	CLEC11A
4	3.91565	6.15166e-182	MMP2
4	3.02745	1.4537e-181	SPON2
4	3.21578	2.25129e-180	SFRP2
4	2.23588	3.11759e-180	MXRA8
4	3.97562	4.90774e-178	POSTN
4	2.91176	1.14162e-176	COL5A2
4	1.97868	1.91663e-176	COL10A1
4	1.3717	1.45082e-175	GREM1
4	1.15466	1.73846e-175	ITGA11
4	1.68786	1.36164e-174	FAP
4	4.0684	2.5658e-173	CTHRC1
4	3.11253	2.93235e-173	COL6A1
4	3.34209	3.57341e-173	COL6A2
4	2.14335	1.33722e-170	INHBA
4	1.39173	8.03991e-170	WNT2
4	6.18438	1.6718e-169	LUM
4	1.84058	8.94326e-168	RCN3
4	1.48092	5.5197e-167	MXRA5
4	1.58834	2.74854e-166	OLFML3
4	5.70624	1.25775e-165	COL1A1
4	2.49402	2.26966e-165	PCOLCE
4	2.38423	6.6882e-164	NUPR1
4	1.38337	1.0762e-162	NTM
4	5.2397	4.46037e-161	COL3A1
4	3.39099	1.3551e-158	BGN
4	1.43432	1.99766e-157	FIBIN
4	2.76195	6.61861e-156	THY1
4	2.11665	4.11061e-154	DPT
4	1.14753	8.34847e-151	GLT8D2
4	5.39318	3.11977e-147	COL1A2
4	1.05032	4.20445e-147	TMEM119
4	1.47229	8.56951e-147	MMP23B
4	3.05669	1.95576e-146	CHI3L1
4	1.26315	3.87794e-146	MRC2
4	1.05386	9.2993e-146	BASP1
4	2.06355	2.73322e-143	PDLIM3
4	2.546	1.10198e-141	SFRP4
4	3.22033	5.24078e-138	C1R
4	1.40569	7.04048e-138	PLTP
4	1.02894	2.39461e-133	PPAPDC1A
4	1.31581	3.23282e-133	ECM1
4	1.21105	7.4806e-132	FBN1
4	1.03286	3.06658e-129	PODN
4	1.18167	4.97736e-128	LOX
4	2.37827	1.36869e-127	SERPING1
4	1.4992	2.03054e-127	TNFAIP6
4	1.67445	2.87929e-126	SULF1
4	1.36789	2.73615e-124	ADAM12
4	1.43858	3.29954e-123	AXL
4	1.15372	4.47489e-123	PRRX1
4	1.29982	3.98323e-122	ANGPTL2
4	1.85266	1.10687e-121	EMP3
4	1.09776	1.19034e-119	CREB3L1
4	1.45679	6.32017e-119	FBLN2
4	2.77645	9.15238e-118	SELM
4	1.4244	2.95454e-117	COL11A1
4	3.12662	9.82976e-117	NBL1
4	3.44421	2.0205e-116	SPARC
4	3.20677	4.21512e-116	TPM2
4	1.54406	4.77259e-116	PTK7
4	1.90074	3.96736e-115	NREP
4	1.15582	3.15527e-109	FGFR1
4	2.12593	1.49029e-108	NNMT
4	1.96024	5.92e-106	MFAP2
4	5.84203	1.05148e-104	MMP11
4	1.01287	1.10655e-104	FMOD
4	1.37413	1.57407e-104	SDC2
4	1.36901	2.10239e-103	DERL3
4	1.35846	6.4054e-103	PDGFRB
4	3.48911	5.83468e-102	TAGLN
4	2.20285	7.3897e-102	ACTG2
4	1.37606	9.34815e-101	LTBP4
4	1.47084	1.25119e-99	GPNMB
4	2.64658	3.34673e-98	CCL11
4	1.46172	2.96338e-96	LOXL2
4	1.67982	1.35213e-95	TGFBI
4	1.28826	1.51645e-95	TMEM45A
4	1.51729	1.71827e-94	C3
4	1.0077	1.95079e-94	PDGFRA
4	1.84912	1.55853e-93	LOXL1
4	1.16304	1.68617e-93	GJA1
4	1.34007	7.02607e-93	SPHK1
4	1.05873	1.85352e-92	MAF
4	1.79029	4.01662e-92	IGFBP6
4	1.49348	4.78463e-92	MYLK
4	1.70851	2.61859e-91	PALLD
4	1.22906	1.79825e-89	ELN
4	3.2936	1.49086e-87	PTGDS
4	1.4261	1.02165e-86	PRKCDBP
4	1.10768	3.90893e-86	GYPC
4	2.54838	3.69277e-85	MMP14
4	2.05665	2.30634e-84	VIM
4	1.58774	4.45907e-83	CNN2
4	1.09501	1.88569e-82	WNT5A
4	1.78934	1.11361e-79	IGFBP5
4	2.24982	7.55112e-79	ACTA2
4	1.25686	2.34218e-78	CRISPLD2
4	1.36801	3.98443e-78	RBP1
4	1.31559	4.56306e-76	FILIP1L
4	1.23898	6.24603e-76	PDLIM4
4	1.18284	2.47453e-75	COX7A1
4	1.8075	7.69233e-75	ANTXR1
4	1.40005	2.87421e-73	IFITM2
4	2.22156	3.68153e-73	C11orf96
4	1.28036	2.86912e-72	LRP1
4	1.09618	1.01964e-71	CFH
4	1.41575	2.20137e-71	MYADM
4	2.01908	3.86106e-70	IL32
4	1.22849	8.64182e-70	FGF7
4	2.10014	1.58918e-69	HTRA1
4	2.19566	1.70605e-69	HTRA3
4	1.97368	4.64923e-67	IFITM3
4	2.19558	5.66813e-67	TIMP2
4	1.47327	7.38808e-67	RPS4Y1
4	1.1693	8.2825e-67	TCF4
4	1.39889	1.76084e-65	TSPAN4
4	1.53002	2.11738e-65	PLAT
4	1.09444	9.19072e-65	PKIG
4	1.74976	1.51908e-64	MFGE8
4	2.52129	1.20109e-62	CALD1
4	1.35954	1.30044e-62	CYGB
4	1.01109	6.95385e-62	PRNP
4	-3.69229	7.05913e-62	ADIRF
4	2.10666	9.06022e-61	HSPA1A
4	1.49632	5.44368e-60	PTMS
4	-4.78125	1.02563e-59	KRT7
4	1.08412	1.04563e-59	IGFBP7
4	1.486	1.58188e-59	RIN2
4	-3.86401	3.16057e-58	KRT8
4	-4.09069	3.89817e-58	KRT19
4	2.48751	4.16321e-58	MYL9
4	1.04191	1.30409e-57	PARVA
4	1.08998	1.30974e-57	SNAI2
4	-4.66771	1.4835e-57	SPINK1
4	2.17468	1.9426e-57	IGFBP4
4	-3.38879	5.62357e-57	S100P
4	-2.96357	9.09563e-57	SPINT2
4	1.562	1.16661e-56	LGALS3BP
4	-3.22383	4.58107e-56	SNCG
4	1.81627	6.95465e-56	PLAU
4	-2.89744	5.12717e-55	C19orf33
4	-3.55634	2.12744e-54	KRT18
4	-3.00404	4.9555e-54	CLDN4
4	1.07121	2.23849e-53	SERPINE2
4	1.88563	5.54881e-53	CTSB
4	-1.75317	9.57913e-53	RPL32
4	1.08454	1.71703e-52	BICC1
4	3.08122	1.88514e-52	CXCL14
4	-2.28865	2.36494e-52	CD9
4	1.41672	5.85337e-52	PTRF
4	2.68175	1.61664e-50	TIMP3
4	1.24534	2.83604e-50	TGFB1I1
4	1.51833	4.70195e-50	GJB2
4	1.23574	2.0187e-49	GPX1
4	-3.84564	8.0948e-49	UPK1B
4	-3.16127	1.10524e-48	PSCA
4	-2.79691	2.58181e-48	CAPG
4	1.84663	8.62854e-48	CD99
4	-2.12898	1.25931e-47	VAMP8
4	1.03126	2.0233e-47	NFIC
4	1.07666	3.80037e-47	PRDM1
4	-2.65884	1.52088e-46	ELF3
4	-3.39947	2.57883e-46	IGFBP3
4	-2.55708	6.35831e-46	MGST1
4	-2.27185	1.20572e-45	EPCAM
4	1.35571	1.4556e-45	PDLIM7
4	-1.4769	5.94931e-45	PABPC1
4	-2.46855	7.24073e-45	TACSTD2
4	1.01071	3.90867e-44	PAM
4	-1.69008	5.14762e-44	HMGN1
4	-2.03443	2.57185e-43	PERP
4	1.97635	3.34533e-43	TIMP1
4	1.29623	3.49038e-43	GABARAP
4	1.17138	7.263e-43	GEM
4	1.65649	9.14756e-43	SERPINH1
4	-2.25075	1.2085e-42	HN1
4	1.05191	1.35058e-42	IFITM1
4	-3.02963	2.27828e-42	CST6
4	-1.09705	5.23719e-42	H3F3A
4	1.40353	8.63126e-42	CAPZB
4	1.29212	1.41725e-41	TYMP
4	-1.94358	1.73274e-41	SPINT1
4	-1.90505	2.42307e-41	SMIM22
4	-1.27408	1.19054e-40	MYL12B
4	-1.8162	1.7649e-40	TINAGL1
4	-2.31466	2.10843e-40	PPARG
4	1.56463	4.49566e-40	FSTL1
4	-1.56328	2.85537e-39	CSTB
4	-2.03999	3.0418e-39	LSM3
4	1.44469	3.67687e-39	PPIC
4	1.34332	4.99824e-39	PDLIM2
4	-2.17083	6.06927e-39	CRIP1-ENSG00000213145
4	-1.7534	1.13495e-38	TSTD1
4	-1.35644	1.20411e-38	NDUFS5
4	1.30258	1.70706e-38	LGALS1
4	-1.38792	2.32794e-38	ATP5J
4	1.00431	2.38382e-38	P4HA2
4	1.34269	2.65659e-38	PCSK7
4	-2.11968	4.23451e-38	DEK
4	-2.15322	1.64431e-37	AGPAT2
4	-3.96851	2.70731e-37	KRT14
4	-3.53038	2.93318e-37	CRCT1
4	-1.54462	6.15165e-37	OCIAD2
4	-1.64308	9.10388e-37	CXADR
4	-2.33133	1.41289e-36	UPK2
4	1.6185	1.75308e-36	TPM4
4	-2.19142	2.34955e-36	CLDN3
4	-1.43752	4.98737e-36	EIF4G2
4	-1.14905	5.26318e-36	COX6A1
4	1.50135	9.4401e-36	ACTN1
4	1.16521	1.1052e-35	EEF2
4	1.1236	1.24314e-35	FKBP10
4	-1.68576	1.30182e-35	CLDN7
4	-1.62693	7.32983e-35	MEAF6
4	1.46135	9.3766e-35	FLNA
4	1.29486	1.4423e-34	DKK3
4	-1.69101	1.71152e-34	BAG1
4	-1.92175	2.4659e-34	DBI
4	-1.13489	4.68977e-34	COX7A2
4	-1.17065	1.1276e-33	TMBIM6
4	-1.91718	1.14784e-33	CDKN2A
4	-1.75906	1.2667e-33	GATA3
4	-1.43932	3.66449e-33	HNRNPF
4	-1.07893	6.11366e-33	COX6B1
4	-1.71673	1.50296e-32	VGLL1
4	1.4913	3.85888e-32	ASPN
4	-1.80509	5.10725e-32	UPK3B
4	-1.69695	7.56556e-32	CAV2
4	-1.73775	2.30456e-31	UCP2
4	-1.48829	6.21704e-31	TPD52
4	-1.4381	9.02881e-31	LSR
4	-1.50591	1.88332e-30	PHACTR4
4	-1.4075	2.06471e-30	KTN1
4	1.92906	2.13339e-30	7SK-ENSG00000260682
4	-1.54183	2.69493e-30	MAGEA3
4	-1.64105	3.89453e-30	MAL2
4	-2.49507	9.30579e-30	UPK1A
4	-1.27266	1.7638e-29	TPM3
4	-1.18595	3.96833e-29	SNRPE
4	-1.43836	4.09651e-29	H2AFJ
4	-1.1618	5.99662e-29	MT-CO2
4	-1.15567	1.00067e-28	SNRPB
4	1.02838	1.2319e-28	SLC16A3
4	-1.69645	1.45832e-28	GDPD3
4	-1.39679	1.72677e-28	RPA3
4	1.34017	1.85539e-28	MARCKS
4	-1.52217	2.35791e-28	HSPD1
4	1.04525	3.30598e-28	TAX1BP3
4	-1.754	4.92683e-28	GPRC5A
4	-1.24261	1.01559e-27	HSPE1
4	-1.29202	2.13079e-27	MZT2A
4	1.10567	4.49299e-27	ANXA5
4	-1.82864	4.6448e-27	MAL
4	-1.29698	5.57336e-27	PRDX6
4	-1.25392	7.44836e-27	FAM49B
4	1.0114	9.30962e-27	CIRBP
4	-1.71564	1.06606e-26	CITED4
4	1.48682	1.70894e-26	COL12A1
4	-1.31455	5.26962e-26	HSP90AA1
4	-1.20597	6.46796e-26	RAB25
4	-1.34535	8.1173e-26	ARHGDIB
4	1.01844	1.26457e-25	TSC22D3
4	-1.57361	1.71545e-25	CKS2
4	-1.03501	2.52592e-25	SNRPG
4	-1.00733	2.67714e-25	GNG5
4	-1.02134	3.23647e-25	ERH
4	-1.40428	3.61066e-25	PIM1
4	-1.24892	3.79608e-25	HEBP2
4	1.26265	4.93076e-25	CCL2
4	1.11646	5.10885e-25	RRBP1
4	-1.34885	1.11255e-24	KLF5
4	-1.52362	1.4957e-24	PLA2G16
4	-1.19065	1.60921e-24	CHMP4B
4	-1.0495	1.95243e-24	RBM8A
4	-1.79384	2.57629e-24	KRT20
4	-1.19313	4.79826e-24	SNRPF
4	1.05248	9.7471e-24	HLA-A
4	-1.28454	1.33529e-23	ARF6
4	-1.33802	1.4865e-23	DUSP23
4	-1.65737	1.57046e-23	S100A14
4	-1.05235	1.63784e-23	ATPIF1
4	-1.72644	2.26308e-23	HMOX1
4	1.09875	2.28042e-23	RPL17
4	-1.13762	2.83049e-23	EIF1AX
4	-1.04592	6.1584e-23	RAB11A
4	-1.25814	6.32689e-23	CACYBP
4	1.46906	1.59144e-22	TUBA1A
4	1.0464	2.15296e-22	RPS27L
4	-1.19981	3.57905e-22	CAPS
4	-1.19823	4.54055e-22	SCCPDH
4	-1.25275	5.10735e-22	ARHGAP29
4	-1.02935	6.28777e-22	CYCS
4	1.1499	9.72053e-22	SAT1
4	1.09142	1.03582e-21	NBEAL1
4	-1.14465	1.04803e-21	RTN3
4	-1.24473	1.05398e-21	PGRMC2
4	-1.50275	1.46018e-21	CD55
4	-1.01635	1.48383e-21	RAN
4	1.91342	1.74351e-21	SOD2
4	-1.06871	8.02048e-21	ORMDL2
4	-1.13223	8.25086e-21	S100A10
4	-1.2045	1.00812e-20	PRSS22
4	-1.08505	1.67543e-20	ARL6IP6
4	-1.0306	2.13069e-20	CCDC64B
4	-1.02927	2.56072e-20	NQO1
4	-1.06927	3.09038e-20	TMEM45B
4	1.22983	3.63972e-20	ZFP36L1
4	-1.43978	3.76084e-20	HIST1H2BK
4	-1.21401	4.75385e-20	CRIP2
4	-1.0855	4.81701e-20	PPAP2C
4	-1.06324	5.1574e-20	SVIP
4	-1.23005	5.19045e-20	TUBB4B
4	-1.66995	5.57049e-20	CAV1
4	-1.12925	5.79364e-20	ZDHHC12
4	-1.13115	6.27138e-20	MYLIP
4	-1.11558	8.49698e-20	SERINC2
4	1.35152	9.745e-20	EGR1
4	-1.18445	1.29592e-19	C1orf122
4	-1.2731	1.3349e-19	IDH1
4	-1.00597	2.85752e-19	SIVA1
4	-1.25961	3.44048e-19	LYPD3
4	-1.13655	4.35625e-19	HMGB3
4	-1.06786	4.55433e-19	ACSL5
4	-1.28185	4.64045e-19	HMGA1
4	1.07254	6.25748e-19	THBS1
4	-1.24798	6.90917e-19	CYB5A
4	-1.2157	7.90122e-19	RALBP1
4	-1.08681	1.11969e-18	TES
4	1.45044	1.19222e-18	FN1
4	-1.07227	1.48327e-18	SRCAP
4	-1.10869	1.82149e-18	H2AFV
4	-1.05841	3.50756e-18	CHMP2B
4	-1.1342	5.5891e-18	TRAM1
4	-1.4828	7.93624e-18	ARL6IP1
4	-1.07033	9.12699e-18	TCEA3
4	-1.23114	1.11997e-17	RHOF
4	-1.19177	1.17891e-17	DMKN
4	-1.58074	1.70375e-17	EDN1
4	1.15657	2.05467e-17	CEBPB
4	-1.40749	2.0923e-17	SPTSSB
4	-1.02312	2.71747e-17	MDK
4	1.11353	4.04717e-17	BHLHE40
4	-1.24297	6.77126e-17	TMEM147
4	-1.07535	8.69195e-17	MYCL
4	-1.15684	1.35775e-16	SKIL
4	-1.01819	1.45081e-16	ANP32B
4	-1.02578	1.57484e-16	PON2
4	-1.00552	1.99428e-16	TRAF4
4	-1.31476	2.87143e-16	SFN
4	-1.56164	3.84791e-16	ID1
4	-1.28433	8.30198e-16	FHL2
4	-1.57064	1.19781e-15	HMGB2
4	1.90063	1.22616e-15	MGP
4	-1.54173	2.38207e-15	CCND1
4	1.62667	2.48332e-15	IER3
4	-1.03997	3.51972e-15	QPCT
4	-1.03162	4.97706e-15	BCAM
4	1.26533	6.58544e-15	S100A4
4	-1.12643	9.76994e-15	AC015849.16
4	-1.81578	9.88735e-15	HCCAT3
4	1.14365	1.06475e-14	ID2
4	-1.05639	1.21275e-14	GALNT1
4	3.31906	3.65399e-14	CFD
4	-1.48181	7.98384e-14	CKS1B-ENSG00000173207
4	-1.29924	1.88607e-13	FXYD3
4	-1.28361	2.1103e-13	GUCA2A
4	-1.01656	2.48414e-13	TOB1
4	-1.38272	1.89506e-12	HIST1H1C
4	-1.10919	2.6495e-12	HSPB8
4	-1.00103	3.14534e-12	SLBP
4	-1.00655	4.08557e-12	GGCT
4	-1.0612	4.77853e-12	APOBEC3B
4	-1.03305	1.10023e-11	PHGDH
4	-1.08731	1.56624e-11	STMN1
4	-1.3026	2.70078e-11	CITED2
4	-1.00502	6.69038e-11	PCNA
4	-1.09643	8.46501e-11	HPGD
4	-1.06336	1.12995e-10	AKR1C3
4	-1.67752	1.45419e-10	DKK1
4	-1.31165	1.52352e-09	UBE2C
4	1.02768	3.21147e-09	CCDC80
4	-1.12849	7.99014e-09	KIAA0101
4	1.64499	8.21187e-09	FBLN1
4	1.38909	5.53717e-08	CLU
4	-1.37076	8.24228e-08	KRT17
4	-1.14227	1.72139e-07	CLIC3
4	-1.42578	5.80502e-07	TAC3
4	-1.54826	1.29541e-06	HIST1H4C
4	1.05879	6.19624e-05	CYR61
4	-1.13206	0.000200049	S100A2
4	1.00542	0.00102409	GSN
4	1.25089	0.00109605	ZFP36
4	1.40705	0.00394115	MT2A
4	-1.16637	0.00704207	AQP3
4	1.16487	0.00858452	CTGF
4	1.01435	0.0353621	HSPA1B
5	2.77254	6.46729e-277	ECSCR
5	2.74971	6.35228e-264	AC011526.1
5	3.16857	4.02797e-256	RAMP3
5	2.17503	4.84162e-250	CD93
5	3.73636	2.3359e-247	RAMP2
5	2.35333	4.825e-245	CLEC14A
5	2.20187	7.4728e-239	EMCN
5	3.23426	1.08607e-232	RNASE1
5	1.96612	1.37955e-227	CALCRL
5	2.42574	1.75668e-220	ELTD1
5	3.64235	1.0291e-218	PLVAP
5	2.34649	3.03208e-216	FAM167B
5	2.12119	2.05932e-214	SLCO2A1
5	3.24424	2.7e-205	AQP1-ENSG00000240583
5	1.92838	2.90438e-203	GIMAP7
5	1.6301	1.17519e-196	CXorf36
5	1.63901	3.09558e-184	PCDH17
5	3.26641	3.5526e-181	VWF
5	1.47717	7.62726e-177	GIMAP4
5	1.48086	1.499e-175	MCTP1
5	1.67522	5.34034e-175	CD34
5	1.3365	4.22118e-170	SOX18
5	2.77505	1.26827e-165	NPDC1
5	1.17971	1.13506e-162	CDH5
5	2.2046	2.9781e-161	CLDN5
5	3.98579	2.2612e-160	DARC
5	1.66289	2.88412e-155	LDB2
5	1.30401	2.90812e-151	MYCT1
5	1.39644	3.57654e-151	TM4SF18
5	3.09755	4.00406e-150	GNG11
5	4.37018	6.75149e-150	SELE
5	1.31697	3.61256e-148	IL3RA
5	1.15795	7.14574e-147	LMO2
5	1.54002	3.46746e-144	SELP
5	1.15426	1.43645e-140	ERG
5	1.3501	3.4372e-140	CD200
5	3.19755	5.5788e-139	ENG
5	1.24126	1.01501e-138	TIE1
5	1.28351	3.36787e-138	CYYR1
5	1.14585	7.79842e-134	ABI3
5	1.61072	3.01697e-132	ICAM2
5	2.16433	5.99799e-132	C1orf54
5	3.28526	4.53152e-131	TM4SF1
5	1.27522	1.12447e-130	ADCY4
5	2.44742	6.0675e-129	COL15A1
5	1.54275	3.84155e-125	ADAMTS9
5	2.74996	4.53785e-125	A2M
5	1.02632	5.4101e-125	RHOJ
5	1.74241	1.19845e-124	PODXL
5	3.09688	2.07048e-123	SPARCL1
5	1.26553	1.95003e-120	APLNR
5	2.33518	1.94746e-119	RND1
5	1.44626	2.28417e-118	ITM2A
5	1.81404	2.00641e-116	C2CD4B
5	1.88411	2.15578e-116	SRGN
5	1.37143	5.85044e-113	ACVRL1
5	1.90243	6.56651e-110	THBD
5	1.44364	1.86492e-105	ZNF385D
5	2.12176	5.17889e-104	KLF2
5	3.60333	6.03967e-103	HLA-DRB1
5	1.25637	4.53828e-102	SOX17
5	1.96829	1.27971e-101	ESAM
5	2.08276	5.19454e-100	TCF4
5	1.18157	6.22915e-98	FLT1
5	2.70888	2.6529e-96	HSPG2
5	1.02384	1.32738e-95	RASIP1
5	2.23742	1.8849e-91	FXYD5
5	2.59337	8.65042e-91	HLA-DPA1
5	2.53546	4.47861e-86	IFITM2
5	2.24651	9.42236e-84	VAMP5
5	1.34612	1.92912e-83	LY96
5	1.4672	4.46958e-83	TSPAN7
5	2.8149	7.93881e-83	VIM
5	3.79726	1.24124e-81	IFI27
5	1.42233	2.40895e-81	MEF2C
5	2.43752	3.66553e-81	COL4A1
5	2.63617	2.19785e-79	SLC9A3R2
5	2.41579	4.20001e-79	IFITM1
5	1.01336	4.40701e-79	PARVB
5	1.61482	3.3325e-78	HEG1
5	2.42082	9.25297e-78	HLA-DPB1
5	1.25679	1.12818e-77	CD320
5	1.53566	3.30695e-77	ELK3
5	1.83511	1.77915e-76	MSN
5	1.36571	2.67795e-75	MMRN2
5	1.11602	1.5554e-73	IL33
5	1.94008	1.295e-72	STOM
5	1.59253	5.04254e-72	ENTPD1
5	3.2251	2.12412e-70	IGFBP7
5	1.35797	2.17027e-69	GMFG
5	1.37396	8.36916e-68	FAM198B
5	2.85639	9.50959e-68	IFITM3
5	3.10636	9.63375e-68	HLA-DRA
5	1.05233	7.81745e-65	SYNPO
5	1.50675	2.11989e-64	TGFBR2
5	1.03295	2.96263e-63	TMEM88
5	1.18338	3.63034e-63	ETS1
5	2.29883	6.38389e-63	HYAL2
5	2.32127	1.98815e-62	ICAM1
5	1.23377	8.28472e-62	HLA-DQA1
5	1.13374	4.16989e-61	ITGA5
5	1.10552	1.99105e-59	CARD16
5	1.448	4.37432e-59	IFI16
5	2.30368	5.5752e-59	RCAN1
5	2.0199	1.11842e-58	CCL14
5	1.24217	5.51081e-57	TMEM173
5	1.78694	5.178e-55	EGFL7
5	1.56392	2.90181e-53	NNMT
5	1.49594	5.43728e-53	HLA-DQB1
5	3.5114	5.81633e-53	CD74
5	1.11253	6.64298e-52	RASA4
5	2.14225	1.03886e-51	COL4A2
5	1.28627	5.00069e-51	LPAR6
5	1.97458	5.23381e-51	BST2
5	1.37172	7.94647e-51	CLEC2B
5	1.18357	1.12702e-49	PTPRB
5	1.02825	3.60061e-49	TMEM204
5	-1.73661	5.09649e-49	FTH1
5	1.04383	2.97315e-48	CCDC3
5	1.36944	6.60698e-48	ITGA6
5	1.43478	6.73163e-48	ADAMTS1
5	1.47565	3.36609e-47	PRKCDBP
5	1.43613	3.37398e-47	IL6ST
5	1.29313	1.09047e-46	SPARC
5	1.96764	1.48984e-46	VWA1
5	2.49302	1.75599e-46	PRCP
5	1.83748	6.36109e-45	FKBP1A
5	2.03119	1.49784e-44	HLA-E
5	1.95394	7.43263e-43	CCL2
5	1.23952	1.66317e-42	DDAH2
5	1.50494	1.91387e-42	RPS28
5	1.46426	9.8511e-42	WWTR1
5	1.52739	1.34774e-41	PTMS
5	1.57472	1.36051e-41	GPX1
5	1.64125	3.0021e-41	VCAM1
5	1.71336	3.83397e-41	CD59
5	1.17159	6.84011e-40	SPRY1
5	2.51942	1.14854e-39	RGCC
5	1.13249	6.72485e-39	FAM43A
5	1.25243	3.0432e-38	TSHZ2
5	1.5358	4.2306e-38	IGFBP4
5	-3.5005	4.92471e-38	KRT19
5	2.11723	6.45472e-38	HSPA1A
5	1.02418	1.00483e-37	COX7A1
5	1.41075	1.9459e-37	ANKRD28
5	-2.29465	2.71804e-37	PERP
5	-2.37993	3.00804e-37	TNFRSF12A
5	-3.2008	8.04041e-37	KRT8
5	1.52644	8.507e-37	PTRF
5	1.62177	1.76645e-36	EMP1
5	-3.20965	2.36999e-36	KRT18
5	-2.73868	2.73227e-36	MGST1
5	-2.63538	1.03244e-35	S100P
5	-2.53781	1.85361e-35	CLDN4
5	1.22649	2.0419e-35	TPT1
5	1.40847	3.65693e-35	RPL34
5	-2.63288	5.28997e-35	ELF3
5	-2.33492	9.16808e-35	C19orf33
5	-2.21218	2.30233e-34	SPINT2
5	1.51343	2.37942e-34	HLA-B
5	-2.45467	3.36412e-34	TPM1
5	1.39039	7.70084e-34	GNAI2
5	1.06069	1.70175e-33	ECE1
5	1.00561	3.24888e-33	SELM
5	1.47037	6.92648e-33	ABL2
5	1.49894	1.06819e-32	SH3BGRL3
5	1.04176	1.74306e-32	RPS23
5	1.17107	3.31778e-32	LAMA4
5	1.19133	8.09432e-32	NUAK1
5	1.29753	8.50973e-32	ARRDC3
5	1.22568	1.66433e-31	PALMD
5	1.55542	1.87896e-31	ITM2B
5	1.6478	2.83351e-31	ANGPT2
5	-2.15146	3.06831e-31	FHL2
5	1.41082	3.70901e-31	CXCL12
5	-2.06362	3.79274e-31	EPCAM
5	-3.45482	6.2517e-31	KRT7
5	-2.33157	7.32827e-31	CAPG
5	-1.48356	1.36922e-30	ALDOA
5	-2.19568	4.3945e-30	TACSTD2
5	-2.1181	4.72385e-30	DEK
5	-1.77835	5.00571e-30	TSTD1
5	-1.82813	5.0742e-30	SMIM22
5	1.5313	5.09925e-30	CRIP2
5	1.49409	7.28281e-30	HLA-A
5	1.13246	1.11553e-29	PNP
5	-1.77535	1.20283e-29	MDK
5	1.06862	1.3473e-29	MCAM
5	1.57796	1.58276e-29	CXCL2
5	-2.02019	1.76281e-29	FBLN1
5	1.04826	3.06568e-29	PKIG
5	-2.60324	4.13864e-29	PSCA
5	-3.30709	5.53582e-29	SPINK1
5	1.17704	5.97351e-29	DPYSL2
5	1.00461	1.43199e-28	RPL26
5	-1.65319	4.00734e-28	CXADR
5	-1.69796	1.07664e-27	VAMP8
5	-2.01264	1.12309e-27	CDKN2A
5	-1.18581	1.62262e-27	S100A11
5	1.51083	1.65316e-27	DUSP6
5	-1.36559	1.90068e-27	TMED2
5	-2.1004	6.59426e-27	PPARG
5	1.65349	2.03316e-26	CCDC85B
5	-1.61301	2.3807e-26	MEAF6
5	-2.36887	1.62614e-25	IGFBP3
5	-1.75123	4.50212e-25	GATA3
5	-2.777	1.04318e-24	UPK1B
5	1.96749	1.72082e-24	CYP1B1
5	-1.90324	2.05043e-24	AGPAT2
5	-2.50744	2.10989e-24	CST6
5	-1.6129	2.98834e-24	SPINT1
5	1.0028	6.46285e-24	CMIP
5	1.54845	8.70943e-24	PPAP2B
5	-1.53215	9.03035e-24	CLDN7
5	-2.32633	1.08799e-23	IGF2
5	1.16554	1.33422e-23	AP1S2
5	-1.28748	1.4424e-23	CD164
5	-1.90917	3.78399e-23	CLDN3
5	-1.28703	4.26028e-23	HMGN1
5	-1.13791	1.36677e-22	GAPDH
5	-1.09458	1.42972e-22	CALM2
5	1.2674	1.64823e-22	PDLIM1
5	-1.69756	2.46165e-22	LSM3
5	-1.77714	3.38176e-22	HN1
5	-1.33537	5.09001e-22	LGALS3
5	-1.51252	9.83909e-22	TOB1
5	-1.18175	1.18508e-21	TPI1
5	1.19438	1.1919e-21	BMPR2
5	-1.34616	2.59749e-21	SDC4
5	2.19473	3.98011e-21	SOCS3
5	1.15957	5.9202e-21	CD81
5	-1.41464	6.35959e-21	PLP2
5	-1.51192	9.51704e-21	MAL2
5	-1.02603	9.75699e-21	PABPC1
5	1.05071	9.97476e-21	FSCN1
5	-1.17829	1.02304e-20	KDELR2
5	-1.71722	1.14662e-20	GPRC5A
5	1.805	1.32159e-20	MGP
5	-1.9437	2.66672e-20	UPK2
5	1.3127	3.43222e-20	HLA-DMA
5	-1.28477	3.51099e-20	CHMP4B
5	-1.61719	4.27855e-20	UPK3B
5	-1.44049	6.28655e-20	PIM1
5	-1.67685	8.19625e-20	SNCG
5	-1.0533	8.49851e-20	NDUFS5
5	-1.48063	9.10144e-20	VGLL1
5	-1.22729	9.94989e-20	SMS
5	-1.37316	1.20336e-19	C1orf122
5	-1.32648	1.21348e-19	TPD52
5	-1.6084	1.63663e-19	ADIRF
5	-1.14135	2.19537e-19	CAP1
5	-1.18319	2.46503e-19	EIF4G2
5	1.03386	2.64909e-19	SNTB2
5	-1.63072	4.51804e-19	FXYD3
5	-1.32284	8.36115e-19	SLC44A1
5	-1.23641	8.57992e-19	TRAF4
5	-1.16734	9.32402e-19	RAB25
5	1.02883	1.09881e-18	TNFSF10
5	1.16878	1.16408e-18	DLC1
5	-1.29385	1.32222e-18	H2AFJ
5	-1.01422	1.36678e-18	ATP5G3
5	1.0492	1.45588e-18	RGS3
5	-1.2409	2.32851e-18	SERINC2
5	1.23814	3.75409e-18	SDCBP
5	-1.32423	5.34955e-18	MAGEA3
5	1.23217	6.39899e-18	WARS
5	-1.15715	6.48804e-18	PFN2
5	-1.99418	6.76987e-18	ADM
5	1.06974	7.59692e-18	RAB13
5	-1.15649	1.00304e-17	CSTB
5	-3.28112	1.56956e-17	KRT14
5	-1.19104	2.76063e-17	RTN3
5	1.02834	3.72994e-17	SNHG8
5	-1.02714	5.14526e-17	SNRPE
5	1.47242	7.2155e-17	ZFP36
5	-1.12315	7.29785e-17	PEBP1
5	-1.14116	1.05044e-16	MZT2A
5	1.09634	1.23829e-16	ETS2
5	-1.08057	1.33668e-16	RPL32
5	1.56609	1.43282e-16	CLU
5	-1.66091	1.53483e-16	HMOX1
5	-1.6062	1.56292e-16	S100A14
5	-1.23096	1.76888e-16	PRSS22
5	-1.35124	1.81133e-16	PHGDH
5	-1.28066	1.92988e-16	KLF5
5	-1.11131	2.28836e-16	TNFRSF21
5	-1.14971	3.0485e-16	TMEM106C
5	1.05432	3.20421e-16	NDRG1
5	-2.0397	6.39234e-16	UPK1A
5	1.08294	6.82827e-16	CFLAR
5	-1.12119	7.294e-16	ZDHHC12
5	-1.13849	9.54089e-16	PDXK
5	1.32059	1.67475e-15	NCOA7
5	-1.28702	1.98064e-15	BAG1
5	-1.11888	2.21131e-15	PAWR
5	1.03726	2.42052e-15	EPAS1
5	1.1518	3.07959e-15	SPTBN1
5	-1.24028	3.49099e-15	TRAM1
5	-1.02598	4.22269e-15	CCDC64B
5	-1.45674	4.42179e-15	RND3
5	-1.11982	4.53685e-15	CAPS
5	-1.35171	5.80635e-15	UCP2
5	-1.50519	1.08768e-14	MAL
5	-1.23612	2.1149e-14	GSTM3
5	-1.34744	2.32806e-14	GDPD3
5	-1.94624	2.39053e-14	MT1X
5	-1.57245	2.42023e-14	KRT20
5	-1.20133	3.08846e-14	LYPD3
5	-1.4822	3.12455e-14	DBI
5	-1.08399	3.84381e-14	CD9
5	-1.13248	4.13516e-14	RCN1
5	-1.16547	5.03016e-14	DMKN
5	-1.16311	5.35048e-14	C12orf75
5	-1.22893	7.05682e-14	HMGA1
5	-1.03652	9.57044e-14	TCEA3
5	1.11301	1.0769e-13	NFKBIA
5	-1.71734	1.44817e-13	KRT17
5	-1.06598	1.6522e-13	PRDX6
5	-1.21987	3.03172e-13	SFN
5	1.06766	3.23973e-13	HTRA1
5	-1.29137	4.70564e-13	LY6E
5	-1.32297	6.49836e-13	PHLDA2
5	-1.00139	6.5133e-13	HNRNPF
5	-1.05599	9.95102e-13	HEXIM1
5	-1.36173	1.07033e-12	LGALS1
5	-1.33532	1.27086e-12	CITED4
5	-1.01412	1.35793e-12	ITM2C
5	-1.19466	1.44377e-12	CEBPB
5	2.29915	3.59178e-12	INSR
5	-1.06085	3.72536e-12	SLBP
5	-1.03582	3.83157e-12	SIK1
5	1.0391	3.90171e-12	APP
5	1.01489	4.08046e-12	ADAM15
5	-1.20643	4.81437e-12	CCDC80
5	1.00209	5.16808e-12	FOXP1
5	-1.06031	5.41114e-12	FDFT1
5	-1.03397	2.1072e-11	PGRMC2
5	-1.12407	2.90536e-11	CYB5A
5	-1.03559	4.20366e-11	AMIGO2
5	1.04567	4.89099e-11	ATP1B3
5	-1.02859	8.45228e-11	PTGES
5	-1.08735	9.2181e-11	RHOF
5	-1.73178	9.59906e-11	FN1
5	1.35779	9.64453e-11	TSC22D1
5	1.09977	1.06688e-10	SGK1
5	-2.33497	1.36747e-10	CRCT1
5	-1.97264	1.86173e-10	S100A4
5	-1.24717	4.50875e-10	SPTSSB
5	-1.30875	4.83894e-10	SOD3
5	-1.14844	5.44181e-10	TMEM147
5	1.10773	7.07012e-10	CTNNB1
5	-1.10346	7.65643e-10	CRIP1-ENSG00000213145
5	-1.10003	9.82944e-10	CAV2
5	-1.01924	1.21081e-09	IDH1
5	-1.40757	3.90463e-09	CITED2
5	-1.05217	5.41136e-09	WASH4P
5	-1.03713	7.2756e-09	CTSH
5	1.72926	1.07399e-08	STC1
5	1.34806	2.05504e-08	SERPINE1
5	-1.10818	2.43581e-08	HPGD
5	-1.64273	2.60176e-08	DKK1
5	-1.2284	2.87734e-08	GUCA2A
5	-1.24992	4.39362e-08	SOX4
5	-1.38167	4.81273e-08	ATF3
5	-1.24892	5.30812e-08	CCND1
5	1.02587	6.67595e-08	TNFAIP3
5	1.00687	1.08059e-07	PTPRE
5	-1.00589	1.45959e-07	APOBEC3B
5	1.73823	7.80291e-07	SAT1
5	1.48641	1.09631e-06	RGS16
5	-1.65009	2.42282e-06	HCCAT3
5	-1.03438	3.75593e-06	PLA2G16
5	-1.18337	5.33096e-06	CKS1B-ENSG00000173207
5	-1.15114	5.99011e-06	AQP3
5	-1.12169	6.06381e-06	KIAA0101
5	1.24925	2.09765e-05	SOD2
5	1.14113	2.49012e-05	IL32
5	-1.18514	3.92702e-05	MT1E
5	1.36301	0.000103356	ARL4A
5	-1.06606	0.000292399	PHLDA1
5	-1.04643	0.000445382	CLIC3
5	-1.20536	0.000469782	BTG2
5	-1.06579	0.00155327	MEST
5	-1.42323	0.00175315	DIO2
5	-1.02826	0.00341153	HIST1H1C
5	1.94866	0.00812416	IGFBP5
5	-1.05131	0.0188648	HMGB2
6	4.87487	6.10756e-196	RGS5
6	4.00057	2.57856e-186	NDUFA4L2
6	1.9551	2.47444e-184	CDH6
6	1.21534	2.68718e-156	ENPEP
6	1.89702	5.49073e-144	COX4I2
6	2.93124	6.3802e-143	FRZB
6	2.91061	5.36312e-140	TPPP3
6	1.03526	2.0291e-137	HEYL
6	1.05862	5.22118e-137	PTGIR
6	1.33662	5.51944e-137	FAM162B
6	1.651	1.2672e-134	GJA4
6	2.16291	5.98066e-129	MAP1B
6	1.52999	2.37254e-127	CCDC102B
6	2.45274	3.42106e-127	MCAM
6	2.10133	5.03003e-127	HIGD1B
6	1.06138	1.39096e-125	ARHGAP15
6	2.29965	4.29151e-125	PDGFRB
6	1.59774	9.57876e-124	EBF1
6	2.79875	7.37183e-122	LHFP
6	1.36716	6.63295e-121	FOXS1
6	1.53515	1.11819e-119	GUCY1B3
6	3.56778	1.12389e-119	PPP1R14A
6	2.09965	1.76642e-113	MYH11
6	2.14813	1.7878e-113	MEF2C
6	1.14279	3.51151e-113	EDNRA
6	1.37884	1.39603e-110	EFHD1
6	1.40891	1.7301e-110	GUCY1A3
6	1.88196	4.08016e-105	ANGPT2
6	1.89217	4.22468e-103	MAP3K7CL
6	1.19873	5.22582e-100	KCNE4
6	2.06747	2.87512e-98	PDGFA
6	2.03163	1.0893e-96	PLXDC1
6	2.56788	6.53378e-96	MYLK
6	2.76283	2.07554e-93	SDC2
6	1.6154	4.06657e-93	ADAMTS4
6	1.4863	1.66269e-92	OLFML2B
6	1.82227	6.55054e-92	PTP4A3
6	1.50186	1.44218e-88	PLAC9
6	4.64316	2.13974e-88	ACTA2
6	2.23293	1.00687e-87	CRYAB
6	1.84426	1.15496e-82	WFDC1
6	1.65927	2.67844e-81	PLN
6	2.25503	5.54907e-79	CRISPLD2
6	1.78026	1.89727e-78	ITGA1
6	2.80639	2.35736e-78	GEM
6	1.3325	5.24169e-77	2021-09-04
6	1.01642	1.44356e-76	FAM13C
6	3.15234	7.58435e-75	SPARCL1
6	1.011	6.34304e-72	GUCY1A2
6	2.94853	3.57873e-71	C11orf96
6	2.7534	3.6871e-70	PRKCDBP
6	1.17982	1.20164e-69	OLFML2A
6	1.44227	2.85344e-69	EGFL6
6	3.48849	2.62305e-67	TAGLN
6	3.14165	3.69104e-67	COL4A1
6	1.43209	9.22863e-67	JAG1
6	2.48541	1.721e-65	COL6A2
6	2.18605	2.52426e-65	ASPN
6	2.08233	1.36556e-64	A2M
6	1.46139	3.49223e-63	CNN1
6	1.05003	5.0057e-63	SGIP1
6	2.67962	6.62617e-63	BGN
6	1.99307	6.96849e-63	AXL
6	2.11294	7.45746e-63	NOTCH3
6	1.32544	4.22855e-59	CD248
6	2.7689	4.45231e-59	COL4A2
6	1.91752	3.29726e-57	ADAMTS1
6	3.27057	8.87891e-57	COL18A1
6	3.25331	3.03578e-56	VIM
6	1.87879	9.1775e-56	COX7A1
6	2.18094	1.10531e-53	PCOLCE
6	1.00197	1.32624e-53	SERPINI1
6	1.00544	1.45021e-53	ZEB2
6	1.91747	8.6381e-53	COL6A1
6	1.81344	5.10364e-52	TFPI
6	2.27382	6.4109e-52	SERPING1
6	1.65968	8.00267e-52	PDLIM3
6	1.08568	8.19392e-52	GGT5
6	3.86223	1.17789e-51	IGFBP7
6	1.29765	3.73541e-51	PGF
6	1.63001	4.30671e-51	NNMT
6	2.68892	1.21403e-50	THY1
6	1.22334	1.78828e-50	MYO1B
6	1.54661	1.79758e-50	EHD2
6	2.73098	2.3911e-50	TPM2
6	2.10104	1.50644e-49	FILIP1L
6	1.92578	2.36186e-49	SELM
6	1.15102	4.42322e-49	C1QTNF1
6	1.34048	7.33573e-49	RCAN2
6	1.27597	1.37943e-48	LOXL2
6	1.61742	1.05727e-47	CHN1
6	1.77969	1.48062e-47	ANXA6
6	1.56096	2.3232e-47	CD44
6	1.76999	3.44e-46	TGFB1I1
6	1.12952	3.45458e-46	SMOC2
6	1.16408	5.18957e-46	ENTPD1
6	1.63625	9.7455e-46	CYGB
6	3.43385	1.19549e-45	MYL9
6	1.99493	2.5273e-45	STOM
6	1.47353	3.56297e-43	TGFBI
6	2.88867	2.10963e-42	SOD3
6	1.51696	5.09737e-42	LAMA4
6	2.35703	7.91194e-42	MFGE8
6	1.03106	1.6959e-41	TDO2
6	1.47692	1.80206e-41	PKIG
6	1.02768	2.34351e-41	MRVI1
6	1.11528	2.6465e-41	KCNJ8
6	1.49802	7.99682e-41	COL5A2
6	3.08657	9.03195e-41	SPARC
6	1.05977	1.48041e-40	LURAP1L
6	1.97324	6.25152e-40	COL3A1
6	1.03031	1.06199e-39	KIAA0040
6	1.18799	5.61606e-39	COL5A1
6	2.03774	1.05293e-38	IFITM2
6	1.04321	1.11521e-38	CCDC3
6	1.02163	1.48049e-38	CPE
6	1.90189	2.32286e-38	COL1A2
6	1.08536	2.35649e-37	ESAM
6	2.49435	5.26157e-37	IFITM3
6	1.44648	1.33097e-36	MYADM
6	3.22778	5.87522e-35	CALD1
6	1.19324	1.18711e-34	RAB31
6	2.71982	1.37622e-34	MGP
6	1.48035	1.41444e-34	SPRY1
6	1.17281	1.79176e-34	NUPR1
6	1.81934	4.72639e-34	SPON2
6	1.04517	8.58106e-34	ECM1
6	1.14621	1.25632e-32	OAT
6	1.27543	1.35894e-32	EMP3
6	1.77214	4.65101e-32	C1R
6	1.13798	6.52289e-32	NID1
6	2.08955	7.9323e-32	ID4
6	1.51358	8.3204e-32	TNFAIP6
6	1.22332	1.04197e-31	COL6A3
6	1.73831	1.19894e-31	COL1A1
6	1.12796	1.72382e-29	F2R
6	1.08282	4.50919e-29	PLAT
6	1.09416	4.67189e-29	RCN3
6	1.04256	6.14076e-29	GMFG
6	1.81369	7.83205e-29	PTMS
6	1.21402	9.0765e-29	ARID5A
6	1.539	4.76771e-28	IFITM1
6	1.51357	5.16049e-28	MLTK
6	1.9162	7.58583e-28	NREP
6	1.12113	1.9465e-27	SNAI2
6	-2.64608	2.09495e-27	S100A10
6	1.13818	9.42448e-27	PRELP
6	-1.85339	3.21003e-26	RPL32
6	-3.76222	1.71547e-25	KRT19
6	1.15856	2.47047e-25	GAS6
6	1.72295	5.91459e-25	LGALS3BP
6	-4.30413	6.7485e-25	KRT7
6	-2.89612	7.45056e-25	C19orf33
6	-2.7628	1.00615e-24	SPINT2
6	-3.17289	1.00963e-24	MGST1
6	1.46659	1.47641e-24	IGFBP2
6	1.03716	2.03713e-24	C1S
6	3.27948	3.65424e-24	TIMP1
6	-2.99062	4.65445e-24	CAPG
6	1.71813	8.9568e-24	RGS16
6	-4.27246	1.37241e-23	SPINK1
6	-3.16757	1.85974e-23	S100P
6	1.85544	4.28514e-23	TPM4
6	1.39573	5.85403e-23	ACTG2
6	-2.89227	6.11445e-23	ELF3
6	-1.94503	6.67071e-23	CSTB
6	-2.76876	1.47855e-22	CLDN4
6	1.11999	1.55865e-22	TCF4
6	-2.3215	2.03377e-22	PERP
6	1.4599	3.51034e-22	PTRF
6	-1.76872	6.86757e-22	ANXA2
6	1.64595	7.59883e-22	IGFBP4
6	-3.07279	2.01519e-21	PSCA
6	-3.76353	2.47394e-21	UPK1B
6	-3.25355	2.68783e-21	KRT8
6	1.42401	3.3351e-21	UACA
6	-2.62675	6.38394e-21	SNCG
6	-3.15134	7.21764e-21	IGF2
6	-2.50336	1.29823e-20	TACSTD2
6	1.43624	2.09916e-20	DKK3
6	1.18788	2.41382e-20	PDLIM7
6	-1.48398	2.69194e-20	PABPC1
6	-2.23705	2.84371e-20	LSM3
6	-1.99233	4.8554e-20	MDK
6	-2.28173	8.94394e-20	HN1
6	1.06186	2.58761e-19	GJC1
6	1.17258	6.98116e-19	GPX3
6	1.37567	7.50806e-19	GSN
6	-1.85652	9.30722e-19	TSTD1
6	1.33622	1.02922e-18	HLA-B
6	1.05004	1.11547e-18	SERPINF1
6	-3.24049	1.19311e-18	IGFBP3
6	1.39935	1.56156e-18	HLA-A
6	-1.68487	2.24717e-18	OCIAD2
6	1.26591	2.24732e-18	EEF2
6	-2.03865	5.13693e-18	EPCAM
6	1.1711	7.97828e-18	FLNA
6	-2.2515	8.84924e-18	PPARG
6	1.32383	9.82581e-18	CYBA
6	-1.82595	1.0986e-17	SMIM22
6	1.51126	2.31408e-17	SH3BGRL
6	1.10236	2.93689e-17	CST3
6	-2.7522	3.22161e-17	CST6
6	-1.73343	3.90196e-17	CD9
6	-2.10601	4.45064e-17	CDKN2A
6	-1.52116	5.1389e-17	HMGN1
6	1.10703	5.28256e-17	RSU1
6	2.54573	6.45076e-17	HSPA1A
6	1.30012	7.9949e-16	ILK
6	-1.79647	8.02175e-16	CTSH
6	1.23503	1.63467e-15	PTEN
6	-2.4176	2.17442e-15	KRT18
6	-1.6042	2.31721e-15	MEAF6
6	-1.62625	2.71982e-15	VAMP8
6	1.69627	3.53348e-15	CSRP1
6	1.11308	4.81946e-15	ITM2B
6	-1.50123	5.71965e-15	SERINC2
6	-1.64827	7.75206e-15	PIM1
6	-1.46608	9.73645e-15	MZT2A
6	-1.58943	1.34647e-14	S100A6
6	-1.51825	1.71092e-14	CXADR
6	-1.54961	1.89347e-14	SLC44A1
6	-2.16337	1.9787e-14	UPK2
6	-2.03756	2.29193e-14	CLDN3
6	-1.58343	2.88357e-14	S100A16
6	-1.59827	3.06062e-14	SPINT1
6	-3.65559	3.14972e-14	KRT14
6	1.14136	3.20311e-14	TMEM47
6	-1.71296	3.37402e-14	VGLL1
6	-1.45028	3.45155e-14	LGALS3
6	-1.86099	3.63824e-14	DBI
6	-1.72126	4.24708e-14	GATA3
6	1.19054	6.87676e-14	ACTN1
6	-1.84361	6.92887e-14	FHL2
6	-1.11241	9.23703e-14	S100A11
6	1.20756	2.62353e-13	NR2F2
6	-2.19176	3.48164e-13	ADM
6	1.11924	3.89122e-13	CYB5R3
6	2.65822	5.08447e-13	LINC00152
6	-1.4326	6.44448e-13	TPD52
6	-1.28555	6.82087e-13	RAB25
6	-1.37191	8.00604e-13	LSR
6	-1.60312	8.26844e-13	MAL2
6	-1.72859	8.96067e-13	CD55
6	-1.63718	1.05583e-12	UCP2
6	-1.68462	1.29632e-12	PLA2G16
6	-1.47218	1.33124e-12	STMN1
6	-1.48808	1.41423e-12	MAGEA3
6	-1.62362	1.74864e-12	TMEM147
6	-1.45698	1.75166e-12	CLDN7
6	1.08368	1.85616e-12	GPM6B
6	1.21993	2.08711e-12	LPP
6	-1.11503	2.60557e-12	SNRPG
6	-1.76931	2.67052e-12	AGPAT2
6	-1.5125	3.22572e-12	SKIL
6	-3.0572	4.63365e-12	CRCT1
6	1.04242	6.97712e-12	PALLD
6	-1.13667	7.71833e-12	SNRPE
6	-1.24213	7.85566e-12	FAM49B
6	-1.69795	9.98835e-12	CITED4
6	-1.65416	1.06249e-11	DEK
6	-1.39421	1.27279e-11	KLF5
6	1.32558	2.14252e-11	THBS1
6	-1.29679	2.2965e-11	SDC4
6	-1.47552	2.39014e-11	HMGA1
6	-1.3142	2.43801e-11	CACYBP
6	1.05224	2.99445e-11	CD99
6	-1.44892	3.47554e-11	GGCT
6	-1.27872	4.3076e-11	PRDX6
6	1.43633	4.54588e-11	HSPB1
6	-1.56775	4.58257e-11	GDPD3
6	-1.17428	4.90465e-11	TPM3
6	-1.04907	5.15724e-11	NDUFS5
6	-1.25682	6.00998e-11	CAPS
6	-1.55439	6.4763e-11	UPK3B
6	-1.33565	6.75592e-11	PHACTR4
6	-1.33819	8.66635e-11	GALNT1
6	1.48644	9.50599e-11	S100A4
6	-1.35266	1.01998e-10	DUSP23
6	-1.23402	1.05184e-10	HEBP2
6	1.48522	1.14735e-10	HOPX
6	1.13242	1.61507e-10	EPS8
6	-1.13469	1.64201e-10	MZT2B
6	-1.19397	1.82308e-10	PPAP2C
6	1.09614	2.48156e-10	PDLIM2
6	-2.2065	3.03489e-10	UPK1A
6	-1.30018	3.59349e-10	TNFAIP2
6	1.04237	4.06743e-10	TIMP3
6	1.28584	4.07242e-10	GBP2
6	1.14244	4.14252e-10	PTK2
6	-1.57932	4.18252e-10	GPRC5A
6	1.23602	4.73126e-10	OAZ2
6	-1.17161	5.05194e-10	PEBP1
6	-1.27478	5.20419e-10	DMKN
6	-1.69041	5.42568e-10	MAL
6	1.64936	6.52767e-10	CSRP2
6	-1.66682	7.27887e-10	HMOX1
6	1.09339	8.14279e-10	RHOC
6	-1.24074	1.26823e-09	PRSS22
6	-1.60349	1.39028e-09	S100A14
6	1.05667	1.4851e-09	TYMP
6	1.23463	1.72829e-09	ANXA5
6	-1.14548	2.04891e-09	CHMP4B
6	1.19046	2.34557e-09	PHLDA1
6	-1.17632	2.96592e-09	PDXK
6	-1.05947	3.15157e-09	SVIP
6	-1.34304	3.55306e-09	CYB5A
6	1.06329	3.70608e-09	LAMC1
6	-1.22935	4.07173e-09	PGRMC2
6	1.75469	4.21651e-09	MIR4435-1HG
6	-1.11523	4.45563e-09	CHMP2B
6	1.01165	5.50599e-09	DSTN
6	-1.3127	5.75886e-09	CITED2
6	-1.32285	6.5094e-09	PCNA
6	1.04034	7.84821e-09	CD59
6	-1.58938	8.07239e-09	KRT20
6	-1.39702	9.46166e-09	FBLN1
6	-1.04246	9.80189e-09	DNAJA1
6	-1.04491	1.02427e-08	EIF4G2
6	-1.15979	1.05834e-08	QPCT
6	-1.04353	1.12016e-08	PRDX2
6	-1.15008	1.33347e-08	RPA3
6	-1.00369	1.3665e-08	TSPAN13
6	1.22892	1.68948e-08	RASD1
6	-1.75701	1.92569e-08	KRT17
6	-1.11681	2.4115e-08	CKLF
6	1.14327	2.43248e-08	ZFP36L1
6	-1.15218	2.77351e-08	C1orf122
6	1.14928	2.82656e-08	SERPINH1
6	-1.00215	4.26555e-08	CCDC64B
6	-1.247	4.51934e-08	ACAA2
6	-1.10991	6.27673e-08	ZDHHC12
6	-1.15063	6.66903e-08	ARF6
6	-1.03145	7.57643e-08	HNRNPF
6	-1.06047	7.94392e-08	KTN1
6	-1.60129	1.01105e-07	EDN1
6	-1.01467	1.39966e-07	SNRPF
6	-1.05397	1.48607e-07	SRCAP
6	1.4165	3.82814e-07	PNRC1
6	-1.01115	3.887e-07	RHOD
6	-1.02964	4.70997e-07	PON2
6	-1.23944	5.37944e-07	RHOF
6	-1.28576	5.84588e-07	SOX4
6	1.94743	5.9969e-07	IGFBP5
6	-1.11009	7.71689e-07	TRAM1
6	-1.16027	7.85148e-07	BAG1
6	-1.35278	9.016e-07	CKS2
6	-1.36592	1.09128e-06	FXYD3
6	1.13931	1.15773e-06	PDLIM1
6	-1.13724	1.42392e-06	IDH1
6	-1.36852	1.55558e-06	SPTSSB
6	-1.45857	1.59945e-06	CLIC3
6	-1.23247	2.35782e-06	HPGD
6	-1.03805	2.38798e-06	HMGB3
6	-1.01951	2.62925e-06	RCN1
6	-1.13109	3.50054e-06	AKR1C3
6	-1.02547	5.07928e-06	UBL3
6	-1.13438	5.90935e-06	KLF4
6	-1.11729	6.80006e-06	AC015849.16
6	-1.14752	7.1928e-06	LYPD3
6	-1.85832	8.13876e-06	HCCAT3
6	-1.22049	8.68039e-06	LY6E
6	1.27675	9.33859e-06	FSTL1
6	1.0148	1.47679e-05	LBH
6	-1.08189	2.09562e-05	PHGDH
6	-1.06519	2.94437e-05	TNFRSF12A
6	1.21878	3.5562e-05	NR4A2
6	-1.12518	3.68838e-05	IDI1
6	-1.28928	3.78567e-05	GUCA2A
6	-1.01705	4.2687e-05	TOB1
6	-1.43611	5.09211e-05	ID1
6	-1.17254	5.70974e-05	SFN
6	-1.18386	8.27498e-05	ARL6IP1
6	-1.19604	0.00010017	HIST1H2BK
6	-1.1582	0.000112885	B4GALT1
6	1.42017	0.000114015	IER3
6	-1.39661	0.000123428	CKS1B-ENSG00000173207
6	-1.039	0.000123607	SYT8
6	3.26732	0.000174236	CXCL2
6	-1.65554	0.000298269	DKK1
6	-1.22563	0.000776577	TXNIP
6	1.00378	0.000847443	JUNB
6	1.01814	0.00118333	CREM
6	2.54021	0.00128511	CCL2
6	1.18212	0.00178185	NR4A1
6	1.0826	0.00531147	NUDT4
6	1.06287	0.00699819	CRIP1-ENSG00000213145
6	-1.06913	0.00787104	AKR1B1
6	-1.4028	0.0128282	MT1X
6	1.08678	0.0154764	EGR1
6	-1.28606	0.0195837	UBE2C
6	-1.19839	0.0208176	CCND1
6	1.62168	0.0236068	ZFP36
6	-1.4132	0.0397035	TAC3

## Sheet: marker of cell types
Cell type	LogFC	Adjust P-value	Gene
Epithelial_cells	-4.65341	1.57319e-258	VIM
Epithelial_cells	-2.4408	4.21972e-245	NNMT
Epithelial_cells	-4.90047	9.09746e-233	SPARC
Epithelial_cells	-2.49263	6.92426e-232	PRKCDBP
Epithelial_cells	-2.76515	7.78602e-229	IFITM2
Epithelial_cells	-2.87374	6.57042e-224	SELM
Epithelial_cells	-3.35263	3.85315e-219	COL6A2
Epithelial_cells	-1.94875	4.48411e-213	TCF4
Epithelial_cells	-5.24662	1.63512e-209	IGFBP7
Epithelial_cells	-3.64615	2.78934e-204	BGN
Epithelial_cells	-3.79066	2.18961e-200	IFITM3
Epithelial_cells	-1.65781	4.5207e-193	COX7A1
Epithelial_cells	-2.53942	2.48212e-187	A2M
Epithelial_cells	-2.69603	3.39003e-176	AEBP1
Epithelial_cells	-2.27866	5.66076e-172	ENG
Epithelial_cells	-2.75029	5.88531e-172	COL6A1
Epithelial_cells	-2.26445	5.93648e-170	IFITM1
Epithelial_cells	-2.41204	5.45032e-167	SERPING1
Epithelial_cells	-3.34879	1.19128e-166	SPARCL1
Epithelial_cells	-2.20992	6.84942e-162	GNG11
Epithelial_cells	-2.40546	1.39327e-161	COL5A2
Epithelial_cells	-3.27944	1.40151e-156	CTHRC1
Epithelial_cells	-1.45012	2.05e-156	PKIG
Epithelial_cells	-2.05258	5.76704e-154	PTMS
Epithelial_cells	-2.12514	6.64386e-154	COL5A1
Epithelial_cells	-1.66656	2.09719e-152	LHFP
Epithelial_cells	-2.82767	1.56389e-150	THY1
Epithelial_cells	-2.8127	3.73542e-150	COL6A3
Epithelial_cells	-2.69904	7.63773e-150	C1S
Epithelial_cells	-1.66854	1.14012e-148	CLEC11A
Epithelial_cells	-1.87194	1.25796e-148	NUPR1
Epithelial_cells	-4.19708	1.77015e-148	DCN
Epithelial_cells	-1.85898	2.66128e-148	MYLK
Epithelial_cells	-1.42301	2.95241e-147	MSN
Epithelial_cells	3.96808	5.9055e-144	KRT19
Epithelial_cells	-1.37747	8.34672e-143	LAMA4
Epithelial_cells	-5.44647	2.46713e-142	COL3A1
Epithelial_cells	-2.83563	3.84035e-142	C1R
Epithelial_cells	-2.54348	6.87699e-142	SERPINF1
Epithelial_cells	-1.8407	1.64677e-141	STOM
Epithelial_cells	-1.55131	2.47686e-140	PDGFRB
Epithelial_cells	-1.66942	2.59307e-140	COL15A1
Epithelial_cells	-1.78511	4.9346e-139	MEG3
Epithelial_cells	-2.47082	5.17786e-139	IGFBP4
Epithelial_cells	-1.76081	7.77174e-139	PDLIM3
Epithelial_cells	-1.63024	1.04671e-138	EMP3
Epithelial_cells	-2.27786	1.80741e-138	PCOLCE
Epithelial_cells	-1.89124	9.6826e-138	NREP
Epithelial_cells	3.64291	1.05973e-137	KRT8
Epithelial_cells	-3.1509	1.07408e-137	POSTN
Epithelial_cells	3.2085	1.33346e-137	S100P
Epithelial_cells	-1.72905	1.45778e-137	VAMP5
Epithelial_cells	-3.01413	2.12262e-137	MMP2
Epithelial_cells	-2.73192	2.49142e-137	COL4A1
Epithelial_cells	2.78102	3.3351e-137	SPINT2
Epithelial_cells	-2.63688	8.50125e-137	VCAN
Epithelial_cells	4.28043	2.82219e-136	KRT7
Epithelial_cells	-3.25408	4.06684e-136	HSPA1A
Epithelial_cells	2.83692	6.17688e-136	C19orf33
Epithelial_cells	-1.39108	2.02269e-134	RCN3
Epithelial_cells	-2.58488	5.75228e-134	C11orf96
Epithelial_cells	-2.58306	7.47824e-134	SPON2
Epithelial_cells	2.93935	4.52452e-133	CLDN4
Epithelial_cells	-1.35544	5.00703e-133	EMILIN1
Epithelial_cells	-1.37795	1.36684e-132	IFI16
Epithelial_cells	-1.27278	6.30814e-132	LOXL2
Epithelial_cells	-1.86421	6.32114e-132	PTRF
Epithelial_cells	-1.15019	7.90453e-132	FAP
Epithelial_cells	-1.09803	8.81834e-132	CDH11
Epithelial_cells	4.16223	4.52501e-130	SPINK1
Epithelial_cells	-1.82839	6.83878e-130	SDC2
Epithelial_cells	-6.08786	1.36522e-129	COL1A1
Epithelial_cells	2.89003	2.0655e-127	MGST1
Epithelial_cells	-1.63138	4.39922e-126	GPX1
Epithelial_cells	-1.44414	6.8411e-126	VCAM1
Epithelial_cells	3.29229	1.22747e-125	KRT18
Epithelial_cells	-1.06553	3.82084e-125	GYPC
Epithelial_cells	2.85346	1.10015e-124	ELF3
Epithelial_cells	-1.46431	5.71216e-124	C1orf54
Epithelial_cells	-4.36633	2.17192e-123	TAGLN
Epithelial_cells	2.81183	5.11374e-123	CAPG
Epithelial_cells	2.32399	5.50722e-123	PERP
Epithelial_cells	-2.48916	7.50622e-123	CTSK
Epithelial_cells	-1.27886	3.98561e-122	ENTPD1
Epithelial_cells	-5.64031	6.48277e-121	COL1A2
Epithelial_cells	-3.47833	1.94696e-120	RARRES2
Epithelial_cells	-1.41425	2.25993e-120	MEF2C
Epithelial_cells	-1.67617	8.15899e-120	ISLR
Epithelial_cells	3.09069	2.14903e-118	PSCA
Epithelial_cells	-1.76384	1.31102e-117	THBS2
Epithelial_cells	-1.3888	4.4293e-117	MYADM
Epithelial_cells	-1.00409	2.63558e-116	LY96
Epithelial_cells	-1.42943	4.70889e-116	AXL
Epithelial_cells	-1.61663	1.59442e-115	MXRA8
Epithelial_cells	2.52695	1.70499e-114	TACSTD2
Epithelial_cells	-4.21132	8.02291e-114	ACTA2
Epithelial_cells	-1.2572	8.82325e-114	MAP1B
Epithelial_cells	2.29189	1.32686e-113	EPCAM
Epithelial_cells	2.55901	2.62843e-113	SNCG
Epithelial_cells	-1.84023	5.09351e-113	SLC9A3R2
Epithelial_cells	3.54195	5.97032e-113	UPK1B
Epithelial_cells	-5.32131	1.80475e-112	LUM
Epithelial_cells	-1.02307	1.8899e-112	ECM1
Epithelial_cells	1.62742	7.38561e-111	RPL32
Epithelial_cells	-1.20461	2.74203e-110	DDAH2
Epithelial_cells	-1.01707	6.46455e-110	CHN1
Epithelial_cells	-2.34394	2.09343e-109	MFAP4
Epithelial_cells	1.9928	2.26721e-108	VAMP8
Epithelial_cells	3.09661	2.48923e-108	IGFBP3
Epithelial_cells	1.99735	3.4164e-107	SMIM22
Epithelial_cells	-1.38249	4.55887e-107	COL8A1
Epithelial_cells	-1.07473	1.01081e-106	EHD2
Epithelial_cells	-3.1447	1.12843e-106	CALD1
Epithelial_cells	-1.52542	1.89161e-106	FILIP1L
Epithelial_cells	1.91667	2.00527e-105	TSTD1
Epithelial_cells	-1.09874	3.23192e-104	PLXDC1
Epithelial_cells	-1.50185	4.24872e-103	INHBA
Epithelial_cells	-1.2859	5.45079e-103	TNFAIP6
Epithelial_cells	2.37177	1.18009e-102	PPARG
Epithelial_cells	1.42115	1.28553e-102	PABPC1
Epithelial_cells	-1.31203	1.68814e-102	TSPAN4
Epithelial_cells	-1.02998	2.54359e-102	GJA1
Epithelial_cells	-1.12781	3.19102e-102	GAS6
Epithelial_cells	2.2198	1.61518e-101	HN1
Epithelial_cells	2.93306	3.81073e-101	CST6
Epithelial_cells	1.6276	4.83747e-101	HMGN1
Epithelial_cells	-3.23067	3.04118e-100	TPM2
Epithelial_cells	-1.18385	9.46949e-100	SULF1
Epithelial_cells	-1.39231	5.84435e-99	PDLIM7
Epithelial_cells	2.08917	1.48028e-98	LSM3
Epithelial_cells	-1.46785	9.49553e-98	CRISPLD2
Epithelial_cells	1.79233	3.11397e-97	CD9
Epithelial_cells	1.87943	1.52002e-96	SPINT1
Epithelial_cells	2.14781	2.49803e-96	DEK
Epithelial_cells	1.74586	3.23077e-96	CXADR
Epithelial_cells	-1.05902	8.69635e-96	CFH
Epithelial_cells	1.59879	3.10063e-95	CSTB
Epithelial_cells	2.12836	3.49336e-95	CDKN2A
Epithelial_cells	-2.07005	4.05041e-95	AQP1-ENSG00000240583
Epithelial_cells	-1.39039	7.38311e-94	TGFBI
Epithelial_cells	1.74417	4.11849e-93	MEAF6
Epithelial_cells	-1.50278	1.57647e-91	TMEM176B
Epithelial_cells	-1.40784	2.16322e-91	KLF2
Epithelial_cells	-1.33723	4.20964e-91	TFPI
Epithelial_cells	1.97599	5.08953e-91	ADIRF
Epithelial_cells	-1.48052	8.03922e-91	FXYD5
Epithelial_cells	-2.27698	1.8218e-90	COL4A2
Epithelial_cells	-2.81324	2.46785e-90	TIMP1
Epithelial_cells	2.11741	3.72688e-90	AGPAT2
Epithelial_cells	2.19909	6.52818e-90	CLDN3
Epithelial_cells	-1.26436	7.87835e-90	RPL34
Epithelial_cells	-1.73462	3.19157e-89	CD99
Epithelial_cells	-1.51714	3.51067e-89	HLA-B
Epithelial_cells	-1.23969	3.89813e-89	PLAT
Epithelial_cells	1.88021	7.95497e-89	GATA3
Epithelial_cells	-1.00512	1.40392e-88	SPHK1
Epithelial_cells	-2.40736	4.61072e-88	RAMP2
Epithelial_cells	-1.05794	7.9344e-88	ITGA1
Epithelial_cells	1.70668	1.33166e-87	CLDN7
Epithelial_cells	-1.6182	5.06993e-87	HLA-A
Epithelial_cells	2.29812	8.51368e-87	UPK2
Epithelial_cells	-1.15496	8.78595e-87	TPT1
Epithelial_cells	-1.3007	3.33122e-86	TMEM176A
Epithelial_cells	-2.55096	5.86343e-86	IGFBP5
Epithelial_cells	-3.17468	6.22079e-86	MYL9
Epithelial_cells	-1.33953	9.70368e-86	TGFB1I1
Epithelial_cells	-2.79222	1.13621e-85	IFI27
Epithelial_cells	-1.3623	2.20122e-85	PDPN
Epithelial_cells	-1.58915	4.49282e-85	ECSCR
Epithelial_cells	1.28498	2.91643e-84	NDUFS5
Epithelial_cells	-1.70982	2.98729e-84	NPDC1
Epithelial_cells	3.80618	7.69119e-84	KRT14
Epithelial_cells	1.16738	5.99066e-83	S100A11
Epithelial_cells	-1.47373	1.05289e-82	ITM2B
Epithelial_cells	-1.7769	1.0726e-82	HSPG2
Epithelial_cells	-1.74343	1.15221e-82	ACTG2
Epithelial_cells	-1.01871	1.39732e-82	RPS23
Epithelial_cells	-1.28531	1.70453e-82	CYGB
Epithelial_cells	-1.89205	3.17627e-82	IL32
Epithelial_cells	-1.16999	8.16744e-82	CLEC2B
Epithelial_cells	1.75833	1.4327e-81	VGLL1
Epithelial_cells	-1.36601	1.70842e-81	ADAMTS1
Epithelial_cells	-2.5378	1.763e-81	CCL2
Epithelial_cells	-1.20161	8.70446e-81	CRYAB
Epithelial_cells	-1.91663	3.31643e-80	RAMP3
Epithelial_cells	-2.98473	1.3103e-79	MGP
Epithelial_cells	1.54835	1.38053e-79	MDK
Epithelial_cells	-1.78048	1.38152e-79	GEM
Epithelial_cells	-1.29394	1.60027e-79	CLEC14A
Epithelial_cells	-1.74424	2.72764e-79	TPM4
Epithelial_cells	-1.12175	1.21011e-78	ANXA6
Epithelial_cells	1.7133	1.58527e-78	MAL2
Epithelial_cells	-1.56788	2.36004e-78	AC011526.1
Epithelial_cells	1.53748	3.15402e-78	TPD52
Epithelial_cells	-1.15175	3.18209e-78	CD93
Epithelial_cells	1.36773	4.23222e-78	EIF4G2
Epithelial_cells	1.81288	1.36013e-77	UPK3B
Epithelial_cells	-1.00734	1.93988e-77	FBLN2
Epithelial_cells	-1.58917	3.85686e-77	BST2
Epithelial_cells	-1.40606	5.39002e-77	ANGPT2
Epithelial_cells	1.87643	2.13723e-76	DBI
Epithelial_cells	-1.06966	2.69005e-76	RPS28
Epithelial_cells	-1.27551	4.21771e-76	ESAM
Epithelial_cells	-2.22725	5.78008e-76	SFRP2
Epithelial_cells	-1.50619	6.71478e-76	FRZB
Epithelial_cells	-1.56396	1.76109e-75	ACTN1
Epithelial_cells	1.57243	3.45504e-75	MAGEA3
Epithelial_cells	-1.39508	9.86694e-75	MCAM
Epithelial_cells	1.22828	2.29272e-74	ATP5J
Epithelial_cells	1.06288	2.42386e-74	COX6B1
Epithelial_cells	-4.86746	3.38872e-74	MMP11
Epithelial_cells	1.58638	3.65222e-74	PIM1
Epithelial_cells	-1.85082	3.84964e-74	MFGE8
Epithelial_cells	-1.27709	4.19606e-74	IGFBP6
Epithelial_cells	-1.24368	4.7335e-74	EEF2
Epithelial_cells	-1.97439	5.84245e-74	RNASE1
Epithelial_cells	-2.51848	1.05762e-73	PTGDS
Epithelial_cells	1.83284	5.91013e-73	GPRC5A
Epithelial_cells	1.77951	7.45791e-73	FHL2
Epithelial_cells	1.38406	8.91173e-73	MZT2A
Epithelial_cells	1.69921	1.08986e-72	UCP2
Epithelial_cells	-1.02073	2.45881e-72	LTBP4
Epithelial_cells	-2.25303	2.49266e-72	NBL1
Epithelial_cells	-1.08176	2.98473e-72	WFDC1
Epithelial_cells	1.2218	6.46894e-72	SNRPE
Epithelial_cells	3.08656	6.78802e-72	CRCT1
Epithelial_cells	-1.20547	1.08711e-71	COL10A1
Epithelial_cells	1.31681	1.32834e-71	RAB25
Epithelial_cells	-1.00785	1.55971e-71	GNB2L1
Epithelial_cells	-1.00703	2.00449e-71	CALCRL
Epithelial_cells	-1.32849	2.22103e-71	ELTD1
Epithelial_cells	1.01967	2.4116e-71	COX6A1
Epithelial_cells	-1.15945	2.58077e-71	EMCN
Epithelial_cells	-1.04361	1.23385e-70	PRDM1
Epithelial_cells	-1.27382	4.46702e-70	FAM167B
Epithelial_cells	-1.11489	9.25363e-70	SPRY1
Epithelial_cells	-2.31369	1.04892e-69	PLVAP
Epithelial_cells	1.28715	1.67285e-69	OCIAD2
Epithelial_cells	2.41199	2.00794e-69	UPK1A
Epithelial_cells	1.54003	2.55123e-69	BAG1
Epithelial_cells	1.21607	3.11986e-69	ALDOA
Epithelial_cells	-1.24802	2.06619e-68	RPS4Y1
Epithelial_cells	1.31996	1.1189e-67	CHMP4B
Epithelial_cells	1.66524	3.54337e-67	GDPD3
Epithelial_cells	1.07581	1.35193e-66	GAPDH
Epithelial_cells	1.29347	3.71709e-66	HNRNPF
Epithelial_cells	1.44874	3.92444e-66	KLF5
Epithelial_cells	1.34341	4.1343e-66	SERINC2
Epithelial_cells	-2.0546	9.78981e-66	COL18A1
Epithelial_cells	1.30576	2.39362e-65	LSR
Epithelial_cells	1.81107	8.608e-65	MAL
Epithelial_cells	1.31773	1.80127e-64	PRDX6
Epithelial_cells	1.28761	2.46868e-64	LGALS3
Epithelial_cells	-1.70626	4.33296e-64	HTRA1
Epithelial_cells	-2.00327	5.43723e-64	VWF
Epithelial_cells	1.69586	9.94142e-64	CITED4
Epithelial_cells	1.82075	7.62051e-63	HMOX1
Epithelial_cells	1.75544	1.08312e-62	S100A14
Epithelial_cells	-1.2698	3.17905e-62	PALLD
Epithelial_cells	-1.73625	2.89869e-61	RGCC
Epithelial_cells	1.21644	3.58139e-61	FAM49B
Epithelial_cells	1.05103	4.13744e-61	ANXA2
Epithelial_cells	1.28995	5.42788e-61	CAPS
Epithelial_cells	1.34843	4.01582e-60	C1orf122
Epithelial_cells	1.79962	4.13378e-60	KRT20
Epithelial_cells	1.32583	8.21312e-60	PHACTR4
Epithelial_cells	1.32952	1.60158e-59	PRSS22
Epithelial_cells	-2.17769	2.192e-59	TIMP3
Epithelial_cells	-1.85065	3.89712e-59	MMP14
Epithelial_cells	1.2678	9.82265e-59	SLC44A1
Epithelial_cells	1.25312	5.57636e-58	RPA3
Epithelial_cells	1.15389	4.1551e-57	HSPE1
Epithelial_cells	-1.54053	6.15936e-57	FSTL1
Epithelial_cells	-1.52189	6.34641e-57	HLA-E
Epithelial_cells	-1.07777	8.93369e-57	IL6ST
Epithelial_cells	-1.47888	1.79605e-56	SERPINH1
Epithelial_cells	1.41504	1.79652e-56	HMGA1
Epithelial_cells	1.22498	4.74021e-56	ZDHHC12
Epithelial_cells	1.1195	7.01028e-56	CCDC64B
Epithelial_cells	1.20181	7.06633e-56	HEBP2
Epithelial_cells	1.22161	8.1363e-56	SDC4
Epithelial_cells	1.24965	5.57762e-55	CACYBP
Epithelial_cells	-1.59599	1.34761e-54	HTRA3
Epithelial_cells	1.24576	2.87318e-54	H2AFJ
Epithelial_cells	1.17551	2.87386e-54	RTN3
Epithelial_cells	1.27121	4.45031e-54	PGRMC2
Epithelial_cells	-1.31107	1.16698e-53	FLNA
Epithelial_cells	1.30714	1.23641e-53	DMKN
Epithelial_cells	1.34922	2.16365e-53	TNFRSF12A
Epithelial_cells	1.48265	2.3542e-53	PLA2G16
Epithelial_cells	1.12555	2.4382e-53	HSP90AA1
Epithelial_cells	1.16032	2.80992e-53	PPAP2C
Epithelial_cells	-2.96977	4.67582e-53	SELE
Epithelial_cells	-1.11208	6.0617e-53	PCSK7
Epithelial_cells	1.11884	7.11415e-53	TMEM45B
Epithelial_cells	-1.17367	9.79416e-53	HSPB1
Epithelial_cells	1.22489	1.44271e-52	ARF6
Epithelial_cells	1.26947	8.68989e-52	TRAM1
Epithelial_cells	-1.00667	1.38805e-51	GNAI2
Epithelial_cells	1.80224	1.48882e-51	IGF2
Epithelial_cells	1.04941	6.05302e-51	MZT2B
Epithelial_cells	1.32281	6.16277e-51	LYPD3
Epithelial_cells	1.33209	6.50595e-51	CYB5A
Epithelial_cells	1.03304	8.65356e-51	RP11-532F12.5
Epithelial_cells	1.46361	8.68387e-51	CD55
Epithelial_cells	1.15094	1.22141e-50	SCCPDH
Epithelial_cells	1.27452	1.3423e-50	TOB1
Epithelial_cells	1.15922	1.59726e-50	KTN1
Epithelial_cells	1.39367	2.3188e-50	TMEM147
Epithelial_cells	1.53815	3.50786e-50	FXYD3
Epithelial_cells	1.13239	5.32312e-50	CHMP2B
Epithelial_cells	1.1477	9.38199e-50	PDXK
Epithelial_cells	-2.04936	1.0591e-49	TM4SF1
Epithelial_cells	-2.61354	1.60644e-49	DARC
Epithelial_cells	-1.09242	1.99595e-49	CYB5R3
Epithelial_cells	-1.00685	2.6169e-49	ANKRD28
Epithelial_cells	-1.02933	1.14731e-48	CNN2
Epithelial_cells	1.08532	3.20402e-48	SMS
Epithelial_cells	1.09294	8.43428e-48	TRAF4
Epithelial_cells	-1.40964	9.45031e-48	CTSB
Epithelial_cells	1.08172	1.34604e-47	SNRPF
Epithelial_cells	1.02463	1.50156e-47	PRDX2
Epithelial_cells	1.08857	1.68053e-47	TCEA3
Epithelial_cells	-2.47012	1.76776e-47	CXCL2
Epithelial_cells	-1.55482	4.48858e-47	TIMP2
Epithelial_cells	1.02457	4.55861e-47	ACP1
Epithelial_cells	-1.57004	4.65241e-47	ICAM1
Epithelial_cells	-1.16464	5.99143e-47	PPIC
Epithelial_cells	1.25722	7.49017e-47	IDH1
Epithelial_cells	-1.10224	1.18876e-46	CAPZB
Epithelial_cells	1.28813	1.24615e-46	RHOF
Epithelial_cells	1.02389	2.57982e-46	EIF1AX
Epithelial_cells	1.23428	2.91956e-46	CTSH
Epithelial_cells	1.43746	2.93039e-46	ADM
Epithelial_cells	1.0302	3.41921e-46	ARL6IP6
Epithelial_cells	1.05998	4.46018e-46	S100A10
Epithelial_cells	1.40765	5.31049e-46	CKS2
Epithelial_cells	1.22824	7.94637e-46	SKIL
Epithelial_cells	1.36038	1.60479e-45	SFN
Epithelial_cells	-1.20263	5.09974e-45	EMP1
Epithelial_cells	1.45704	5.29349e-45	SPTSSB
Epithelial_cells	-1.12771	5.86088e-45	ANXA5
Epithelial_cells	1.06758	7.77347e-45	SRCAP
Epithelial_cells	1.11959	4.70208e-44	HSPD1
Epithelial_cells	-1.09126	4.91111e-44	TAX1BP3
Epithelial_cells	1.24996	6.25599e-44	PHGDH
Epithelial_cells	-2.01457	7.53944e-44	PPP1R14A
Epithelial_cells	1.12177	4.17026e-43	GALNT1
Epithelial_cells	-1.33393	1.09799e-42	LGALS3BP
Epithelial_cells	-1.22497	1.28473e-42	MFAP2
Epithelial_cells	-1.08354	1.3472e-42	TYMP
Epithelial_cells	1.086	2.18819e-42	HMGB3
Epithelial_cells	1.17575	2.68121e-41	CAV2
Epithelial_cells	1.0792	5.25866e-41	MYCL
Epithelial_cells	-1.12756	5.85598e-41	BHLHE40
Epithelial_cells	-1.03559	6.08597e-40	GABARAP
Epithelial_cells	1.03004	8.47437e-40	TMEM106C
Epithelial_cells	-1.00536	8.56144e-40	RPS27L
Epithelial_cells	-1.70577	1.02355e-39	IER3
Epithelial_cells	-1.0198	1.41734e-39	APP
Epithelial_cells	1.45436	1.94333e-39	CITED2
Epithelial_cells	1.68579	3.31985e-39	KRT17
Epithelial_cells	-1.0517	3.44359e-39	SH3BGRL3
Epithelial_cells	-1.00077	5.90859e-39	RRBP1
Epithelial_cells	-1.11821	1.57212e-38	CST3
Epithelial_cells	-1.91181	2.27494e-38	SOCS3
Epithelial_cells	-1.32242	2.61705e-38	HLA-DPB1
Epithelial_cells	1.12881	2.84471e-38	TUBB4B
Epithelial_cells	1.13324	3.53576e-38	GGCT
Epithelial_cells	-1.08462	4.10405e-38	SH3BGRL
Epithelial_cells	-1.2203	5.12651e-38	ZFP36L1
Epithelial_cells	-1.09324	7.67459e-38	PDLIM2
Epithelial_cells	1.03519	1.04435e-37	CCL15
Epithelial_cells	1.0349	1.06071e-37	PLP2
Epithelial_cells	-1.904	2.66531e-37	LINC00152
Epithelial_cells	1.03979	3.998e-37	QPCT
Epithelial_cells	1.14395	4.22866e-37	PCNA
Epithelial_cells	1.21685	4.68128e-37	STMN1
Epithelial_cells	1.37627	5.61468e-37	GUCA2A
Epithelial_cells	1.09292	6.28313e-37	S100A6
Epithelial_cells	-1.16421	7.38309e-37	CD59
Epithelial_cells	1.8982	9.11538e-37	HCCAT3
Epithelial_cells	1.01005	3.10416e-36	H2AFV
Epithelial_cells	1.12664	3.74043e-36	AC015849.16
Epithelial_cells	-1.13906	4.68579e-36	ANTXR1
Epithelial_cells	-1.00263	5.34589e-36	RIN2
Epithelial_cells	1.00343	1.05618e-35	HEXIM1
Epithelial_cells	1.47523	1.9304e-35	CCND1
Epithelial_cells	1.23183	2.18637e-35	HPGD
Epithelial_cells	1.07154	2.75831e-35	RALBP1
Epithelial_cells	1.04769	8.36837e-35	SLBP
Epithelial_cells	1.01004	1.03648e-34	FDFT1
Epithelial_cells	1.04372	3.23356e-34	LPCAT1
Epithelial_cells	1.47065	4.12447e-34	CKS1B-ENSG00000173207
Epithelial_cells	1.26357	1.12463e-33	HIST1H2BK
Epithelial_cells	-1.12831	3.15022e-33	LOXL1
Epithelial_cells	1.34648	4.37573e-33	ARL6IP1
Epithelial_cells	1.78947	7.21765e-33	DKK1
Epithelial_cells	1.03504	1.07735e-32	ACAA2
Epithelial_cells	1.00643	1.35792e-32	UPK3A
Epithelial_cells	1.10931	1.47587e-32	APOBEC3B
Epithelial_cells	-1.71004	4.24026e-32	RGS16
Epithelial_cells	-1.28467	1.17108e-31	GSN
Epithelial_cells	-1.06409	2.93217e-31	MARCKS
Epithelial_cells	1.16029	1.76182e-30	LY6E
Epithelial_cells	1.25575	4.3587e-30	EDN1
Epithelial_cells	-1.27335	1.04841e-29	RCAN1
Epithelial_cells	-1.79883	1.08163e-29	ZFP36
Epithelial_cells	-1.13593	1.27303e-29	THBS1
Epithelial_cells	-1.87829	1.28365e-29	SOD2
Epithelial_cells	1.05932	1.99853e-29	GSTM3
Epithelial_cells	1.05951	2.92197e-29	SYT8
Epithelial_cells	1.00269	6.55021e-29	SULT1E1
Epithelial_cells	-1.0417	1.82267e-28	PNRC1
Epithelial_cells	-1.08844	3.80972e-28	DKK3
Epithelial_cells	-1.0817	1.24458e-27	TUBA1A
Epithelial_cells	1.39785	2.11989e-27	HMGB2
Epithelial_cells	1.36207	2.64674e-27	ID1
Epithelial_cells	-1.49427	4.22164e-27	PRCP
Epithelial_cells	1.0105	1.03463e-26	HSPB8
Epithelial_cells	1.27535	1.45482e-26	CLIC3
Epithelial_cells	1.04203	1.60214e-26	AKR1C3
Epithelial_cells	-1.17401	8.23981e-26	CTNNB1
Epithelial_cells	-1.10629	1.02261e-25	PLAU
Epithelial_cells	-1.43508	1.6954e-25	SAT1
Epithelial_cells	1.09423	1.92335e-25	SOX4
Epithelial_cells	1.19014	4.18396e-25	KIAA0101
Epithelial_cells	1.28058	2.08023e-24	HIST1H1C
Epithelial_cells	-1.54168	3.91528e-24	CLU
Epithelial_cells	-1.56427	8.32472e-23	7SK-ENSG00000260682
Epithelial_cells	1.3456	1.97603e-21	UBE2C
Epithelial_cells	-2.10425	1.11186e-20	CD74
Epithelial_cells	-2.15831	1.79496e-18	HLA-DRB1
Epithelial_cells	1.446	2.7096e-18	MT1X
Epithelial_cells	1.04069	1.13071e-17	NUSAP1
Epithelial_cells	1.43625	2.71311e-17	TAC3
Epithelial_cells	-1.34486	3.79163e-16	HLA-DPA1
Epithelial_cells	-1.22176	8.77189e-16	HYAL2
Epithelial_cells	1.23532	4.79692e-15	AQP3
Epithelial_cells	1.57817	7.94979e-13	HIST1H4C
Epithelial_cells	-1.0387	1.30615e-10	TSC22D1
Epithelial_cells	-1.05134	8.29296e-10	EGR1
Epithelial_cells	-1.00515	1.06633e-08	VWA1
Epithelial_cells	-1.70382	7.15912e-08	HLA-DRA
Epithelial_cells	-1.31314	9.69719e-05	SOD3
Epithelial_cells	-1.08092	0.0112812	MT2A
Chondrocytes	2.45433	3.53276e-234	ISLR
Chondrocytes	3.08445	1.41067e-230	MFAP4
Chondrocytes	2.14971	2.91832e-228	COL8A1
Chondrocytes	3.26116	3.5169e-223	SERPINF1
Chondrocytes	3.4938	3.91175e-215	COL6A3
Chondrocytes	4.47412	1.76079e-213	RARRES2
Chondrocytes	4.98467	3.11733e-212	DCN
Chondrocytes	2.44856	8.69752e-209	MEG3
Chondrocytes	1.92826	1.70018e-207	EMILIN1
Chondrocytes	3.42955	3.90624e-207	AEBP1
Chondrocytes	3.39027	2.03978e-205	CTSK
Chondrocytes	2.59954	2.50458e-204	THBS2
Chondrocytes	2.11178	4.12205e-204	PDPN
Chondrocytes	3.40165	5.10087e-195	C1S
Chondrocytes	3.50945	6.15266e-195	VCAN
Chondrocytes	2.74007	1.13588e-190	COL5A1
Chondrocytes	2.26785	1.1279e-185	TMEM176B
Chondrocytes	1.64533	2.16244e-184	CDH11
Chondrocytes	2.0459	1.19585e-183	TMEM176A
Chondrocytes	2.20645	1.9102e-182	CLEC11A
Chondrocytes	3.91565	6.15166e-182	MMP2
Chondrocytes	3.02745	1.4537e-181	SPON2
Chondrocytes	3.21578	2.25129e-180	SFRP2
Chondrocytes	2.23588	3.11759e-180	MXRA8
Chondrocytes	3.97562	4.90774e-178	POSTN
Chondrocytes	2.91176	1.14162e-176	COL5A2
Chondrocytes	1.97868	1.91663e-176	COL10A1
Chondrocytes	1.3717	1.45082e-175	GREM1
Chondrocytes	1.15466	1.73846e-175	ITGA11
Chondrocytes	1.68786	1.36164e-174	FAP
Chondrocytes	4.0684	2.5658e-173	CTHRC1
Chondrocytes	3.11253	2.93235e-173	COL6A1
Chondrocytes	3.34209	3.57341e-173	COL6A2
Chondrocytes	2.14335	1.33722e-170	INHBA
Chondrocytes	1.39173	8.03991e-170	WNT2
Chondrocytes	6.18438	1.6718e-169	LUM
Chondrocytes	1.84058	8.94326e-168	RCN3
Chondrocytes	1.48092	5.5197e-167	MXRA5
Chondrocytes	1.58834	2.74854e-166	OLFML3
Chondrocytes	5.70624	1.25775e-165	COL1A1
Chondrocytes	2.49402	2.26966e-165	PCOLCE
Chondrocytes	2.38423	6.6882e-164	NUPR1
Chondrocytes	1.38337	1.0762e-162	NTM
Chondrocytes	5.2397	4.46037e-161	COL3A1
Chondrocytes	3.39099	1.3551e-158	BGN
Chondrocytes	1.43432	1.99766e-157	FIBIN
Chondrocytes	2.76195	6.61861e-156	THY1
Chondrocytes	2.11665	4.11061e-154	DPT
Chondrocytes	1.14753	8.34847e-151	GLT8D2
Chondrocytes	5.39318	3.11977e-147	COL1A2
Chondrocytes	1.05032	4.20445e-147	TMEM119
Chondrocytes	1.47229	8.56951e-147	MMP23B
Chondrocytes	3.05669	1.95576e-146	CHI3L1
Chondrocytes	1.26315	3.87794e-146	MRC2
Chondrocytes	1.05386	9.2993e-146	BASP1
Chondrocytes	2.06355	2.73322e-143	PDLIM3
Chondrocytes	2.546	1.10198e-141	SFRP4
Chondrocytes	3.22033	5.24078e-138	C1R
Chondrocytes	1.40569	7.04048e-138	PLTP
Chondrocytes	1.02894	2.39461e-133	PPAPDC1A
Chondrocytes	1.31581	3.23282e-133	ECM1
Chondrocytes	1.21105	7.4806e-132	FBN1
Chondrocytes	1.03286	3.06658e-129	PODN
Chondrocytes	1.18167	4.97736e-128	LOX
Chondrocytes	2.37827	1.36869e-127	SERPING1
Chondrocytes	1.4992	2.03054e-127	TNFAIP6
Chondrocytes	1.67445	2.87929e-126	SULF1
Chondrocytes	1.36789	2.73615e-124	ADAM12
Chondrocytes	1.43858	3.29954e-123	AXL
Chondrocytes	1.15372	4.47489e-123	PRRX1
Chondrocytes	1.29982	3.98323e-122	ANGPTL2
Chondrocytes	1.85266	1.10687e-121	EMP3
Chondrocytes	1.09776	1.19034e-119	CREB3L1
Chondrocytes	1.45679	6.32017e-119	FBLN2
Chondrocytes	2.77645	9.15238e-118	SELM
Chondrocytes	1.4244	2.95454e-117	COL11A1
Chondrocytes	3.12662	9.82976e-117	NBL1
Chondrocytes	3.44421	2.0205e-116	SPARC
Chondrocytes	3.20677	4.21512e-116	TPM2
Chondrocytes	1.54406	4.77259e-116	PTK7
Chondrocytes	1.90074	3.96736e-115	NREP
Chondrocytes	1.15582	3.15527e-109	FGFR1
Chondrocytes	2.12593	1.49029e-108	NNMT
Chondrocytes	1.96024	5.92e-106	MFAP2
Chondrocytes	5.84203	1.05148e-104	MMP11
Chondrocytes	1.01287	1.10655e-104	FMOD
Chondrocytes	1.37413	1.57407e-104	SDC2
Chondrocytes	1.36901	2.10239e-103	DERL3
Chondrocytes	1.35846	6.4054e-103	PDGFRB
Chondrocytes	3.48911	5.83468e-102	TAGLN
Chondrocytes	2.20285	7.3897e-102	ACTG2
Chondrocytes	1.37606	9.34815e-101	LTBP4
Chondrocytes	1.47084	1.25119e-99	GPNMB
Chondrocytes	2.64658	3.34673e-98	CCL11
Chondrocytes	1.46172	2.96338e-96	LOXL2
Chondrocytes	1.67982	1.35213e-95	TGFBI
Chondrocytes	1.28826	1.51645e-95	TMEM45A
Chondrocytes	1.51729	1.71827e-94	C3
Chondrocytes	1.0077	1.95079e-94	PDGFRA
Chondrocytes	1.84912	1.55853e-93	LOXL1
Chondrocytes	1.16304	1.68617e-93	GJA1
Chondrocytes	1.34007	7.02607e-93	SPHK1
Chondrocytes	1.05873	1.85352e-92	MAF
Chondrocytes	1.79029	4.01662e-92	IGFBP6
Chondrocytes	1.49348	4.78463e-92	MYLK
Chondrocytes	1.70851	2.61859e-91	PALLD
Chondrocytes	1.22906	1.79825e-89	ELN
Chondrocytes	3.2936	1.49086e-87	PTGDS
Chondrocytes	1.4261	1.02165e-86	PRKCDBP
Chondrocytes	1.10768	3.90893e-86	GYPC
Chondrocytes	2.54838	3.69277e-85	MMP14
Chondrocytes	2.05665	2.30634e-84	VIM
Chondrocytes	1.58774	4.45907e-83	CNN2
Chondrocytes	1.09501	1.88569e-82	WNT5A
Chondrocytes	1.78934	1.11361e-79	IGFBP5
Chondrocytes	2.24982	7.55112e-79	ACTA2
Chondrocytes	1.25686	2.34218e-78	CRISPLD2
Chondrocytes	1.36801	3.98443e-78	RBP1
Chondrocytes	1.31559	4.56306e-76	FILIP1L
Chondrocytes	1.23898	6.24603e-76	PDLIM4
Chondrocytes	1.18284	2.47453e-75	COX7A1
Chondrocytes	1.8075	7.69233e-75	ANTXR1
Chondrocytes	1.40005	2.87421e-73	IFITM2
Chondrocytes	2.22156	3.68153e-73	C11orf96
Chondrocytes	1.28036	2.86912e-72	LRP1
Chondrocytes	1.09618	1.01964e-71	CFH
Chondrocytes	1.41575	2.20137e-71	MYADM
Chondrocytes	2.01908	3.86106e-70	IL32
Chondrocytes	1.22849	8.64182e-70	FGF7
Chondrocytes	2.10014	1.58918e-69	HTRA1
Chondrocytes	2.19566	1.70605e-69	HTRA3
Chondrocytes	1.97368	4.64923e-67	IFITM3
Chondrocytes	2.19558	5.66813e-67	TIMP2
Chondrocytes	1.47327	7.38808e-67	RPS4Y1
Chondrocytes	1.1693	8.2825e-67	TCF4
Chondrocytes	1.39889	1.76084e-65	TSPAN4
Chondrocytes	1.53002	2.11738e-65	PLAT
Chondrocytes	1.09444	9.19072e-65	PKIG
Chondrocytes	1.74976	1.51908e-64	MFGE8
Chondrocytes	2.52129	1.20109e-62	CALD1
Chondrocytes	1.35954	1.30044e-62	CYGB
Chondrocytes	1.01109	6.95385e-62	PRNP
Chondrocytes	-3.69229	7.05913e-62	ADIRF
Chondrocytes	2.10666	9.06022e-61	HSPA1A
Chondrocytes	1.49632	5.44368e-60	PTMS
Chondrocytes	-4.78125	1.02563e-59	KRT7
Chondrocytes	1.08412	1.04563e-59	IGFBP7
Chondrocytes	1.486	1.58188e-59	RIN2
Chondrocytes	-3.86401	3.16057e-58	KRT8
Chondrocytes	-4.09069	3.89817e-58	KRT19
Chondrocytes	2.48751	4.16321e-58	MYL9
Chondrocytes	1.04191	1.30409e-57	PARVA
Chondrocytes	1.08998	1.30974e-57	SNAI2
Chondrocytes	-4.66771	1.4835e-57	SPINK1
Chondrocytes	2.17468	1.9426e-57	IGFBP4
Chondrocytes	-3.38879	5.62357e-57	S100P
Chondrocytes	-2.96357	9.09563e-57	SPINT2
Chondrocytes	1.562	1.16661e-56	LGALS3BP
Chondrocytes	-3.22383	4.58107e-56	SNCG
Chondrocytes	1.81627	6.95465e-56	PLAU
Chondrocytes	-2.89744	5.12717e-55	C19orf33
Chondrocytes	-3.55634	2.12744e-54	KRT18
Chondrocytes	-3.00404	4.9555e-54	CLDN4
Chondrocytes	1.07121	2.23849e-53	SERPINE2
Chondrocytes	1.88563	5.54881e-53	CTSB
Chondrocytes	-1.75317	9.57913e-53	RPL32
Chondrocytes	1.08454	1.71703e-52	BICC1
Chondrocytes	3.08122	1.88514e-52	CXCL14
Chondrocytes	-2.28865	2.36494e-52	CD9
Chondrocytes	1.41672	5.85337e-52	PTRF
Chondrocytes	2.68175	1.61664e-50	TIMP3
Chondrocytes	1.24534	2.83604e-50	TGFB1I1
Chondrocytes	1.51833	4.70195e-50	GJB2
Chondrocytes	1.23574	2.0187e-49	GPX1
Chondrocytes	-3.84564	8.0948e-49	UPK1B
Chondrocytes	-3.16127	1.10524e-48	PSCA
Chondrocytes	-2.79691	2.58181e-48	CAPG
Chondrocytes	1.84663	8.62854e-48	CD99
Chondrocytes	-2.12898	1.25931e-47	VAMP8
Chondrocytes	1.03126	2.0233e-47	NFIC
Chondrocytes	1.07666	3.80037e-47	PRDM1
Chondrocytes	-2.65884	1.52088e-46	ELF3
Chondrocytes	-3.39947	2.57883e-46	IGFBP3
Chondrocytes	-2.55708	6.35831e-46	MGST1
Chondrocytes	-2.27185	1.20572e-45	EPCAM
Chondrocytes	1.35571	1.4556e-45	PDLIM7
Chondrocytes	-1.4769	5.94931e-45	PABPC1
Chondrocytes	-2.46855	7.24073e-45	TACSTD2
Chondrocytes	1.01071	3.90867e-44	PAM
Chondrocytes	-1.69008	5.14762e-44	HMGN1
Chondrocytes	-2.03443	2.57185e-43	PERP
Chondrocytes	1.97635	3.34533e-43	TIMP1
Chondrocytes	1.29623	3.49038e-43	GABARAP
Chondrocytes	1.17138	7.263e-43	GEM
Chondrocytes	1.65649	9.14756e-43	SERPINH1
Chondrocytes	-2.25075	1.2085e-42	HN1
Chondrocytes	1.05191	1.35058e-42	IFITM1
Chondrocytes	-3.02963	2.27828e-42	CST6
Chondrocytes	-1.09705	5.23719e-42	H3F3A
Chondrocytes	1.40353	8.63126e-42	CAPZB
Chondrocytes	1.29212	1.41725e-41	TYMP
Chondrocytes	-1.94358	1.73274e-41	SPINT1
Chondrocytes	-1.90505	2.42307e-41	SMIM22
Chondrocytes	-1.27408	1.19054e-40	MYL12B
Chondrocytes	-1.8162	1.7649e-40	TINAGL1
Chondrocytes	-2.31466	2.10843e-40	PPARG
Chondrocytes	1.56463	4.49566e-40	FSTL1
Chondrocytes	-1.56328	2.85537e-39	CSTB
Chondrocytes	-2.03999	3.0418e-39	LSM3
Chondrocytes	1.44469	3.67687e-39	PPIC
Chondrocytes	1.34332	4.99824e-39	PDLIM2
Chondrocytes	-2.17083	6.06927e-39	CRIP1-ENSG00000213145
Chondrocytes	-1.7534	1.13495e-38	TSTD1
Chondrocytes	-1.35644	1.20411e-38	NDUFS5
Chondrocytes	1.30258	1.70706e-38	LGALS1
Chondrocytes	-1.38792	2.32794e-38	ATP5J
Chondrocytes	1.00431	2.38382e-38	P4HA2
Chondrocytes	1.34269	2.65659e-38	PCSK7
Chondrocytes	-2.11968	4.23451e-38	DEK
Chondrocytes	-2.15322	1.64431e-37	AGPAT2
Chondrocytes	-3.96851	2.70731e-37	KRT14
Chondrocytes	-3.53038	2.93318e-37	CRCT1
Chondrocytes	-1.54462	6.15165e-37	OCIAD2
Chondrocytes	-1.64308	9.10388e-37	CXADR
Chondrocytes	-2.33133	1.41289e-36	UPK2
Chondrocytes	1.6185	1.75308e-36	TPM4
Chondrocytes	-2.19142	2.34955e-36	CLDN3
Chondrocytes	-1.43752	4.98737e-36	EIF4G2
Chondrocytes	-1.14905	5.26318e-36	COX6A1
Chondrocytes	1.50135	9.4401e-36	ACTN1
Chondrocytes	1.16521	1.1052e-35	EEF2
Chondrocytes	1.1236	1.24314e-35	FKBP10
Chondrocytes	-1.68576	1.30182e-35	CLDN7
Chondrocytes	-1.62693	7.32983e-35	MEAF6
Chondrocytes	1.46135	9.3766e-35	FLNA
Chondrocytes	1.29486	1.4423e-34	DKK3
Chondrocytes	-1.69101	1.71152e-34	BAG1
Chondrocytes	-1.92175	2.4659e-34	DBI
Chondrocytes	-1.13489	4.68977e-34	COX7A2
Chondrocytes	-1.17065	1.1276e-33	TMBIM6
Chondrocytes	-1.91718	1.14784e-33	CDKN2A
Chondrocytes	-1.75906	1.2667e-33	GATA3
Chondrocytes	-1.43932	3.66449e-33	HNRNPF
Chondrocytes	-1.07893	6.11366e-33	COX6B1
Chondrocytes	-1.71673	1.50296e-32	VGLL1
Chondrocytes	1.4913	3.85888e-32	ASPN
Chondrocytes	-1.80509	5.10725e-32	UPK3B
Chondrocytes	-1.69695	7.56556e-32	CAV2
Chondrocytes	-1.73775	2.30456e-31	UCP2
Chondrocytes	-1.48829	6.21704e-31	TPD52
Chondrocytes	-1.4381	9.02881e-31	LSR
Chondrocytes	-1.50591	1.88332e-30	PHACTR4
Chondrocytes	-1.4075	2.06471e-30	KTN1
Chondrocytes	1.92906	2.13339e-30	7SK-ENSG00000260682
Chondrocytes	-1.54183	2.69493e-30	MAGEA3
Chondrocytes	-1.64105	3.89453e-30	MAL2
Chondrocytes	-2.49507	9.30579e-30	UPK1A
Chondrocytes	-1.27266	1.7638e-29	TPM3
Chondrocytes	-1.18595	3.96833e-29	SNRPE
Chondrocytes	-1.43836	4.09651e-29	H2AFJ
Chondrocytes	-1.1618	5.99662e-29	MT-CO2
Chondrocytes	-1.15567	1.00067e-28	SNRPB
Chondrocytes	1.02838	1.2319e-28	SLC16A3
Chondrocytes	-1.69645	1.45832e-28	GDPD3
Chondrocytes	-1.39679	1.72677e-28	RPA3
Chondrocytes	1.34017	1.85539e-28	MARCKS
Chondrocytes	-1.52217	2.35791e-28	HSPD1
Chondrocytes	1.04525	3.30598e-28	TAX1BP3
Chondrocytes	-1.754	4.92683e-28	GPRC5A
Chondrocytes	-1.24261	1.01559e-27	HSPE1
Chondrocytes	-1.29202	2.13079e-27	MZT2A
Chondrocytes	1.10567	4.49299e-27	ANXA5
Chondrocytes	-1.82864	4.6448e-27	MAL
Chondrocytes	-1.29698	5.57336e-27	PRDX6
Chondrocytes	-1.25392	7.44836e-27	FAM49B
Chondrocytes	1.0114	9.30962e-27	CIRBP
Chondrocytes	-1.71564	1.06606e-26	CITED4
Chondrocytes	1.48682	1.70894e-26	COL12A1
Chondrocytes	-1.31455	5.26962e-26	HSP90AA1
Chondrocytes	-1.20597	6.46796e-26	RAB25
Chondrocytes	-1.34535	8.1173e-26	ARHGDIB
Chondrocytes	1.01844	1.26457e-25	TSC22D3
Chondrocytes	-1.57361	1.71545e-25	CKS2
Chondrocytes	-1.03501	2.52592e-25	SNRPG
Chondrocytes	-1.00733	2.67714e-25	GNG5
Chondrocytes	-1.02134	3.23647e-25	ERH
Chondrocytes	-1.40428	3.61066e-25	PIM1
Chondrocytes	-1.24892	3.79608e-25	HEBP2
Chondrocytes	1.26265	4.93076e-25	CCL2
Chondrocytes	1.11646	5.10885e-25	RRBP1
Chondrocytes	-1.34885	1.11255e-24	KLF5
Chondrocytes	-1.52362	1.4957e-24	PLA2G16
Chondrocytes	-1.19065	1.60921e-24	CHMP4B
Chondrocytes	-1.0495	1.95243e-24	RBM8A
Chondrocytes	-1.79384	2.57629e-24	KRT20
Chondrocytes	-1.19313	4.79826e-24	SNRPF
Chondrocytes	1.05248	9.7471e-24	HLA-A
Chondrocytes	-1.28454	1.33529e-23	ARF6
Chondrocytes	-1.33802	1.4865e-23	DUSP23
Chondrocytes	-1.65737	1.57046e-23	S100A14
Chondrocytes	-1.05235	1.63784e-23	ATPIF1
Chondrocytes	-1.72644	2.26308e-23	HMOX1
Chondrocytes	1.09875	2.28042e-23	RPL17
Chondrocytes	-1.13762	2.83049e-23	EIF1AX
Chondrocytes	-1.04592	6.1584e-23	RAB11A
Chondrocytes	-1.25814	6.32689e-23	CACYBP
Chondrocytes	1.46906	1.59144e-22	TUBA1A
Chondrocytes	1.0464	2.15296e-22	RPS27L
Chondrocytes	-1.19981	3.57905e-22	CAPS
Chondrocytes	-1.19823	4.54055e-22	SCCPDH
Chondrocytes	-1.25275	5.10735e-22	ARHGAP29
Chondrocytes	-1.02935	6.28777e-22	CYCS
Chondrocytes	1.1499	9.72053e-22	SAT1
Chondrocytes	1.09142	1.03582e-21	NBEAL1
Chondrocytes	-1.14465	1.04803e-21	RTN3
Chondrocytes	-1.24473	1.05398e-21	PGRMC2
Chondrocytes	-1.50275	1.46018e-21	CD55
Chondrocytes	-1.01635	1.48383e-21	RAN
Chondrocytes	1.91342	1.74351e-21	SOD2
Chondrocytes	-1.06871	8.02048e-21	ORMDL2
Chondrocytes	-1.13223	8.25086e-21	S100A10
Chondrocytes	-1.2045	1.00812e-20	PRSS22
Chondrocytes	-1.08505	1.67543e-20	ARL6IP6
Chondrocytes	-1.0306	2.13069e-20	CCDC64B
Chondrocytes	-1.02927	2.56072e-20	NQO1
Chondrocytes	-1.06927	3.09038e-20	TMEM45B
Chondrocytes	1.22983	3.63972e-20	ZFP36L1
Chondrocytes	-1.43978	3.76084e-20	HIST1H2BK
Chondrocytes	-1.21401	4.75385e-20	CRIP2
Chondrocytes	-1.0855	4.81701e-20	PPAP2C
Chondrocytes	-1.06324	5.1574e-20	SVIP
Chondrocytes	-1.23005	5.19045e-20	TUBB4B
Chondrocytes	-1.66995	5.57049e-20	CAV1
Chondrocytes	-1.12925	5.79364e-20	ZDHHC12
Chondrocytes	-1.13115	6.27138e-20	MYLIP
Chondrocytes	-1.11558	8.49698e-20	SERINC2
Chondrocytes	1.35152	9.745e-20	EGR1
Chondrocytes	-1.18445	1.29592e-19	C1orf122
Chondrocytes	-1.2731	1.3349e-19	IDH1
Chondrocytes	-1.00597	2.85752e-19	SIVA1
Chondrocytes	-1.25961	3.44048e-19	LYPD3
Chondrocytes	-1.13655	4.35625e-19	HMGB3
Chondrocytes	-1.06786	4.55433e-19	ACSL5
Chondrocytes	-1.28185	4.64045e-19	HMGA1
Chondrocytes	1.07254	6.25748e-19	THBS1
Chondrocytes	-1.24798	6.90917e-19	CYB5A
Chondrocytes	-1.2157	7.90122e-19	RALBP1
Chondrocytes	-1.08681	1.11969e-18	TES
Chondrocytes	1.45044	1.19222e-18	FN1
Chondrocytes	-1.07227	1.48327e-18	SRCAP
Chondrocytes	-1.10869	1.82149e-18	H2AFV
Chondrocytes	-1.05841	3.50756e-18	CHMP2B
Chondrocytes	-1.1342	5.5891e-18	TRAM1
Chondrocytes	-1.4828	7.93624e-18	ARL6IP1
Chondrocytes	-1.07033	9.12699e-18	TCEA3
Chondrocytes	-1.23114	1.11997e-17	RHOF
Chondrocytes	-1.19177	1.17891e-17	DMKN
Chondrocytes	-1.58074	1.70375e-17	EDN1
Chondrocytes	1.15657	2.05467e-17	CEBPB
Chondrocytes	-1.40749	2.0923e-17	SPTSSB
Chondrocytes	-1.02312	2.71747e-17	MDK
Chondrocytes	1.11353	4.04717e-17	BHLHE40
Chondrocytes	-1.24297	6.77126e-17	TMEM147
Chondrocytes	-1.07535	8.69195e-17	MYCL
Chondrocytes	-1.15684	1.35775e-16	SKIL
Chondrocytes	-1.01819	1.45081e-16	ANP32B
Chondrocytes	-1.02578	1.57484e-16	PON2
Chondrocytes	-1.00552	1.99428e-16	TRAF4
Chondrocytes	-1.31476	2.87143e-16	SFN
Chondrocytes	-1.56164	3.84791e-16	ID1
Chondrocytes	-1.28433	8.30198e-16	FHL2
Chondrocytes	-1.57064	1.19781e-15	HMGB2
Chondrocytes	1.90063	1.22616e-15	MGP
Chondrocytes	-1.54173	2.38207e-15	CCND1
Chondrocytes	1.62667	2.48332e-15	IER3
Chondrocytes	-1.03997	3.51972e-15	QPCT
Chondrocytes	-1.03162	4.97706e-15	BCAM
Chondrocytes	1.26533	6.58544e-15	S100A4
Chondrocytes	-1.12643	9.76994e-15	AC015849.16
Chondrocytes	-1.81578	9.88735e-15	HCCAT3
Chondrocytes	1.14365	1.06475e-14	ID2
Chondrocytes	-1.05639	1.21275e-14	GALNT1
Chondrocytes	3.31906	3.65399e-14	CFD
Chondrocytes	-1.48181	7.98384e-14	CKS1B-ENSG00000173207
Chondrocytes	-1.29924	1.88607e-13	FXYD3
Chondrocytes	-1.28361	2.1103e-13	GUCA2A
Chondrocytes	-1.01656	2.48414e-13	TOB1
Chondrocytes	-1.38272	1.89506e-12	HIST1H1C
Chondrocytes	-1.10919	2.6495e-12	HSPB8
Chondrocytes	-1.00103	3.14534e-12	SLBP
Chondrocytes	-1.00655	4.08557e-12	GGCT
Chondrocytes	-1.0612	4.77853e-12	APOBEC3B
Chondrocytes	-1.03305	1.10023e-11	PHGDH
Chondrocytes	-1.08731	1.56624e-11	STMN1
Chondrocytes	-1.3026	2.70078e-11	CITED2
Chondrocytes	-1.00502	6.69038e-11	PCNA
Chondrocytes	-1.09643	8.46501e-11	HPGD
Chondrocytes	-1.06336	1.12995e-10	AKR1C3
Chondrocytes	-1.67752	1.45419e-10	DKK1
Chondrocytes	-1.31165	1.52352e-09	UBE2C
Chondrocytes	1.02768	3.21147e-09	CCDC80
Chondrocytes	-1.12849	7.99014e-09	KIAA0101
Chondrocytes	1.64499	8.21187e-09	FBLN1
Chondrocytes	1.38909	5.53717e-08	CLU
Chondrocytes	-1.37076	8.24228e-08	KRT17
Chondrocytes	-1.14227	1.72139e-07	CLIC3
Chondrocytes	-1.42578	5.80502e-07	TAC3
Chondrocytes	-1.54826	1.29541e-06	HIST1H4C
Chondrocytes	1.05879	6.19624e-05	CYR61
Chondrocytes	-1.13206	0.000200049	S100A2
Chondrocytes	1.00542	0.00102409	GSN
Chondrocytes	1.25089	0.00109605	ZFP36
Chondrocytes	1.40705	0.00394115	MT2A
Chondrocytes	-1.16637	0.00704207	AQP3
Chondrocytes	1.16487	0.00858452	CTGF
Chondrocytes	1.01435	0.0353621	HSPA1B
Endothelial_cells	2.77254	6.46729e-277	ECSCR
Endothelial_cells	2.74971	6.35228e-264	AC011526.1
Endothelial_cells	3.16857	4.02797e-256	RAMP3
Endothelial_cells	2.17503	4.84162e-250	CD93
Endothelial_cells	3.73636	2.3359e-247	RAMP2
Endothelial_cells	2.35333	4.825e-245	CLEC14A
Endothelial_cells	2.20187	7.4728e-239	EMCN
Endothelial_cells	3.23426	1.08607e-232	RNASE1
Endothelial_cells	1.96612	1.37955e-227	CALCRL
Endothelial_cells	2.42574	1.75668e-220	ELTD1
Endothelial_cells	3.64235	1.0291e-218	PLVAP
Endothelial_cells	2.34649	3.03208e-216	FAM167B
Endothelial_cells	2.12119	2.05932e-214	SLCO2A1
Endothelial_cells	3.24424	2.7e-205	AQP1-ENSG00000240583
Endothelial_cells	1.92838	2.90438e-203	GIMAP7
Endothelial_cells	1.6301	1.17519e-196	CXorf36
Endothelial_cells	1.63901	3.09558e-184	PCDH17
Endothelial_cells	3.26641	3.5526e-181	VWF
Endothelial_cells	1.47717	7.62726e-177	GIMAP4
Endothelial_cells	1.48086	1.499e-175	MCTP1
Endothelial_cells	1.67522	5.34034e-175	CD34
Endothelial_cells	1.3365	4.22118e-170	SOX18
Endothelial_cells	2.77505	1.26827e-165	NPDC1
Endothelial_cells	1.17971	1.13506e-162	CDH5
Endothelial_cells	2.2046	2.9781e-161	CLDN5
Endothelial_cells	3.98579	2.2612e-160	DARC
Endothelial_cells	1.66289	2.88412e-155	LDB2
Endothelial_cells	1.30401	2.90812e-151	MYCT1
Endothelial_cells	1.39644	3.57654e-151	TM4SF18
Endothelial_cells	3.09755	4.00406e-150	GNG11
Endothelial_cells	4.37018	6.75149e-150	SELE
Endothelial_cells	1.31697	3.61256e-148	IL3RA
Endothelial_cells	1.15795	7.14574e-147	LMO2
Endothelial_cells	1.54002	3.46746e-144	SELP
Endothelial_cells	1.15426	1.43645e-140	ERG
Endothelial_cells	1.3501	3.4372e-140	CD200
Endothelial_cells	3.19755	5.5788e-139	ENG
Endothelial_cells	1.24126	1.01501e-138	TIE1
Endothelial_cells	1.28351	3.36787e-138	CYYR1
Endothelial_cells	1.14585	7.79842e-134	ABI3
Endothelial_cells	1.61072	3.01697e-132	ICAM2
Endothelial_cells	2.16433	5.99799e-132	C1orf54
Endothelial_cells	3.28526	4.53152e-131	TM4SF1
Endothelial_cells	1.27522	1.12447e-130	ADCY4
Endothelial_cells	2.44742	6.0675e-129	COL15A1
Endothelial_cells	1.54275	3.84155e-125	ADAMTS9
Endothelial_cells	2.74996	4.53785e-125	A2M
Endothelial_cells	1.02632	5.4101e-125	RHOJ
Endothelial_cells	1.74241	1.19845e-124	PODXL
Endothelial_cells	3.09688	2.07048e-123	SPARCL1
Endothelial_cells	1.26553	1.95003e-120	APLNR
Endothelial_cells	2.33518	1.94746e-119	RND1
Endothelial_cells	1.44626	2.28417e-118	ITM2A
Endothelial_cells	1.81404	2.00641e-116	C2CD4B
Endothelial_cells	1.88411	2.15578e-116	SRGN
Endothelial_cells	1.37143	5.85044e-113	ACVRL1
Endothelial_cells	1.90243	6.56651e-110	THBD
Endothelial_cells	1.44364	1.86492e-105	ZNF385D
Endothelial_cells	2.12176	5.17889e-104	KLF2
Endothelial_cells	3.60333	6.03967e-103	HLA-DRB1
Endothelial_cells	1.25637	4.53828e-102	SOX17
Endothelial_cells	1.96829	1.27971e-101	ESAM
Endothelial_cells	2.08276	5.19454e-100	TCF4
Endothelial_cells	1.18157	6.22915e-98	FLT1
Endothelial_cells	2.70888	2.6529e-96	HSPG2
Endothelial_cells	1.02384	1.32738e-95	RASIP1
Endothelial_cells	2.23742	1.8849e-91	FXYD5
Endothelial_cells	2.59337	8.65042e-91	HLA-DPA1
Endothelial_cells	2.53546	4.47861e-86	IFITM2
Endothelial_cells	2.24651	9.42236e-84	VAMP5
Endothelial_cells	1.34612	1.92912e-83	LY96
Endothelial_cells	1.4672	4.46958e-83	TSPAN7
Endothelial_cells	2.8149	7.93881e-83	VIM
Endothelial_cells	3.79726	1.24124e-81	IFI27
Endothelial_cells	1.42233	2.40895e-81	MEF2C
Endothelial_cells	2.43752	3.66553e-81	COL4A1
Endothelial_cells	2.63617	2.19785e-79	SLC9A3R2
Endothelial_cells	2.41579	4.20001e-79	IFITM1
Endothelial_cells	1.01336	4.40701e-79	PARVB
Endothelial_cells	1.61482	3.3325e-78	HEG1
Endothelial_cells	2.42082	9.25297e-78	HLA-DPB1
Endothelial_cells	1.25679	1.12818e-77	CD320
Endothelial_cells	1.53566	3.30695e-77	ELK3
Endothelial_cells	1.83511	1.77915e-76	MSN
Endothelial_cells	1.36571	2.67795e-75	MMRN2
Endothelial_cells	1.11602	1.5554e-73	IL33
Endothelial_cells	1.94008	1.295e-72	STOM
Endothelial_cells	1.59253	5.04254e-72	ENTPD1
Endothelial_cells	3.2251	2.12412e-70	IGFBP7
Endothelial_cells	1.35797	2.17027e-69	GMFG
Endothelial_cells	1.37396	8.36916e-68	FAM198B
Endothelial_cells	2.85639	9.50959e-68	IFITM3
Endothelial_cells	3.10636	9.63375e-68	HLA-DRA
Endothelial_cells	1.05233	7.81745e-65	SYNPO
Endothelial_cells	1.50675	2.11989e-64	TGFBR2
Endothelial_cells	1.03295	2.96263e-63	TMEM88
Endothelial_cells	1.18338	3.63034e-63	ETS1
Endothelial_cells	2.29883	6.38389e-63	HYAL2
Endothelial_cells	2.32127	1.98815e-62	ICAM1
Endothelial_cells	1.23377	8.28472e-62	HLA-DQA1
Endothelial_cells	1.13374	4.16989e-61	ITGA5
Endothelial_cells	1.10552	1.99105e-59	CARD16
Endothelial_cells	1.448	4.37432e-59	IFI16
Endothelial_cells	2.30368	5.5752e-59	RCAN1
Endothelial_cells	2.0199	1.11842e-58	CCL14
Endothelial_cells	1.24217	5.51081e-57	TMEM173
Endothelial_cells	1.78694	5.178e-55	EGFL7
Endothelial_cells	1.56392	2.90181e-53	NNMT
Endothelial_cells	1.49594	5.43728e-53	HLA-DQB1
Endothelial_cells	3.5114	5.81633e-53	CD74
Endothelial_cells	1.11253	6.64298e-52	RASA4
Endothelial_cells	2.14225	1.03886e-51	COL4A2
Endothelial_cells	1.28627	5.00069e-51	LPAR6
Endothelial_cells	1.97458	5.23381e-51	BST2
Endothelial_cells	1.37172	7.94647e-51	CLEC2B
Endothelial_cells	1.18357	1.12702e-49	PTPRB
Endothelial_cells	1.02825	3.60061e-49	TMEM204
Endothelial_cells	-1.73661	5.09649e-49	FTH1
Endothelial_cells	1.04383	2.97315e-48	CCDC3
Endothelial_cells	1.36944	6.60698e-48	ITGA6
Endothelial_cells	1.43478	6.73163e-48	ADAMTS1
Endothelial_cells	1.47565	3.36609e-47	PRKCDBP
Endothelial_cells	1.43613	3.37398e-47	IL6ST
Endothelial_cells	1.29313	1.09047e-46	SPARC
Endothelial_cells	1.96764	1.48984e-46	VWA1
Endothelial_cells	2.49302	1.75599e-46	PRCP
Endothelial_cells	1.83748	6.36109e-45	FKBP1A
Endothelial_cells	2.03119	1.49784e-44	HLA-E
Endothelial_cells	1.95394	7.43263e-43	CCL2
Endothelial_cells	1.23952	1.66317e-42	DDAH2
Endothelial_cells	1.50494	1.91387e-42	RPS28
Endothelial_cells	1.46426	9.8511e-42	WWTR1
Endothelial_cells	1.52739	1.34774e-41	PTMS
Endothelial_cells	1.57472	1.36051e-41	GPX1
Endothelial_cells	1.64125	3.0021e-41	VCAM1
Endothelial_cells	1.71336	3.83397e-41	CD59
Endothelial_cells	1.17159	6.84011e-40	SPRY1
Endothelial_cells	2.51942	1.14854e-39	RGCC
Endothelial_cells	1.13249	6.72485e-39	FAM43A
Endothelial_cells	1.25243	3.0432e-38	TSHZ2
Endothelial_cells	1.5358	4.2306e-38	IGFBP4
Endothelial_cells	-3.5005	4.92471e-38	KRT19
Endothelial_cells	2.11723	6.45472e-38	HSPA1A
Endothelial_cells	1.02418	1.00483e-37	COX7A1
Endothelial_cells	1.41075	1.9459e-37	ANKRD28
Endothelial_cells	-2.29465	2.71804e-37	PERP
Endothelial_cells	-2.37993	3.00804e-37	TNFRSF12A
Endothelial_cells	-3.2008	8.04041e-37	KRT8
Endothelial_cells	1.52644	8.507e-37	PTRF
Endothelial_cells	1.62177	1.76645e-36	EMP1
Endothelial_cells	-3.20965	2.36999e-36	KRT18
Endothelial_cells	-2.73868	2.73227e-36	MGST1
Endothelial_cells	-2.63538	1.03244e-35	S100P
Endothelial_cells	-2.53781	1.85361e-35	CLDN4
Endothelial_cells	1.22649	2.0419e-35	TPT1
Endothelial_cells	1.40847	3.65693e-35	RPL34
Endothelial_cells	-2.63288	5.28997e-35	ELF3
Endothelial_cells	-2.33492	9.16808e-35	C19orf33
Endothelial_cells	-2.21218	2.30233e-34	SPINT2
Endothelial_cells	1.51343	2.37942e-34	HLA-B
Endothelial_cells	-2.45467	3.36412e-34	TPM1
Endothelial_cells	1.39039	7.70084e-34	GNAI2
Endothelial_cells	1.06069	1.70175e-33	ECE1
Endothelial_cells	1.00561	3.24888e-33	SELM
Endothelial_cells	1.47037	6.92648e-33	ABL2
Endothelial_cells	1.49894	1.06819e-32	SH3BGRL3
Endothelial_cells	1.04176	1.74306e-32	RPS23
Endothelial_cells	1.17107	3.31778e-32	LAMA4
Endothelial_cells	1.19133	8.09432e-32	NUAK1
Endothelial_cells	1.29753	8.50973e-32	ARRDC3
Endothelial_cells	1.22568	1.66433e-31	PALMD
Endothelial_cells	1.55542	1.87896e-31	ITM2B
Endothelial_cells	1.6478	2.83351e-31	ANGPT2
Endothelial_cells	-2.15146	3.06831e-31	FHL2
Endothelial_cells	1.41082	3.70901e-31	CXCL12
Endothelial_cells	-2.06362	3.79274e-31	EPCAM
Endothelial_cells	-3.45482	6.2517e-31	KRT7
Endothelial_cells	-2.33157	7.32827e-31	CAPG
Endothelial_cells	-1.48356	1.36922e-30	ALDOA
Endothelial_cells	-2.19568	4.3945e-30	TACSTD2
Endothelial_cells	-2.1181	4.72385e-30	DEK
Endothelial_cells	-1.77835	5.00571e-30	TSTD1
Endothelial_cells	-1.82813	5.0742e-30	SMIM22
Endothelial_cells	1.5313	5.09925e-30	CRIP2
Endothelial_cells	1.49409	7.28281e-30	HLA-A
Endothelial_cells	1.13246	1.11553e-29	PNP
Endothelial_cells	-1.77535	1.20283e-29	MDK
Endothelial_cells	1.06862	1.3473e-29	MCAM
Endothelial_cells	1.57796	1.58276e-29	CXCL2
Endothelial_cells	-2.02019	1.76281e-29	FBLN1
Endothelial_cells	1.04826	3.06568e-29	PKIG
Endothelial_cells	-2.60324	4.13864e-29	PSCA
Endothelial_cells	-3.30709	5.53582e-29	SPINK1
Endothelial_cells	1.17704	5.97351e-29	DPYSL2
Endothelial_cells	1.00461	1.43199e-28	RPL26
Endothelial_cells	-1.65319	4.00734e-28	CXADR
Endothelial_cells	-1.69796	1.07664e-27	VAMP8
Endothelial_cells	-2.01264	1.12309e-27	CDKN2A
Endothelial_cells	-1.18581	1.62262e-27	S100A11
Endothelial_cells	1.51083	1.65316e-27	DUSP6
Endothelial_cells	-1.36559	1.90068e-27	TMED2
Endothelial_cells	-2.1004	6.59426e-27	PPARG
Endothelial_cells	1.65349	2.03316e-26	CCDC85B
Endothelial_cells	-1.61301	2.3807e-26	MEAF6
Endothelial_cells	-2.36887	1.62614e-25	IGFBP3
Endothelial_cells	-1.75123	4.50212e-25	GATA3
Endothelial_cells	-2.777	1.04318e-24	UPK1B
Endothelial_cells	1.96749	1.72082e-24	CYP1B1
Endothelial_cells	-1.90324	2.05043e-24	AGPAT2
Endothelial_cells	-2.50744	2.10989e-24	CST6
Endothelial_cells	-1.6129	2.98834e-24	SPINT1
Endothelial_cells	1.0028	6.46285e-24	CMIP
Endothelial_cells	1.54845	8.70943e-24	PPAP2B
Endothelial_cells	-1.53215	9.03035e-24	CLDN7
Endothelial_cells	-2.32633	1.08799e-23	IGF2
Endothelial_cells	1.16554	1.33422e-23	AP1S2
Endothelial_cells	-1.28748	1.4424e-23	CD164
Endothelial_cells	-1.90917	3.78399e-23	CLDN3
Endothelial_cells	-1.28703	4.26028e-23	HMGN1
Endothelial_cells	-1.13791	1.36677e-22	GAPDH
Endothelial_cells	-1.09458	1.42972e-22	CALM2
Endothelial_cells	1.2674	1.64823e-22	PDLIM1
Endothelial_cells	-1.69756	2.46165e-22	LSM3
Endothelial_cells	-1.77714	3.38176e-22	HN1
Endothelial_cells	-1.33537	5.09001e-22	LGALS3
Endothelial_cells	-1.51252	9.83909e-22	TOB1
Endothelial_cells	-1.18175	1.18508e-21	TPI1
Endothelial_cells	1.19438	1.1919e-21	BMPR2
Endothelial_cells	-1.34616	2.59749e-21	SDC4
Endothelial_cells	2.19473	3.98011e-21	SOCS3
Endothelial_cells	1.15957	5.9202e-21	CD81
Endothelial_cells	-1.41464	6.35959e-21	PLP2
Endothelial_cells	-1.51192	9.51704e-21	MAL2
Endothelial_cells	-1.02603	9.75699e-21	PABPC1
Endothelial_cells	1.05071	9.97476e-21	FSCN1
Endothelial_cells	-1.17829	1.02304e-20	KDELR2
Endothelial_cells	-1.71722	1.14662e-20	GPRC5A
Endothelial_cells	1.805	1.32159e-20	MGP
Endothelial_cells	-1.9437	2.66672e-20	UPK2
Endothelial_cells	1.3127	3.43222e-20	HLA-DMA
Endothelial_cells	-1.28477	3.51099e-20	CHMP4B
Endothelial_cells	-1.61719	4.27855e-20	UPK3B
Endothelial_cells	-1.44049	6.28655e-20	PIM1
Endothelial_cells	-1.67685	8.19625e-20	SNCG
Endothelial_cells	-1.0533	8.49851e-20	NDUFS5
Endothelial_cells	-1.48063	9.10144e-20	VGLL1
Endothelial_cells	-1.22729	9.94989e-20	SMS
Endothelial_cells	-1.37316	1.20336e-19	C1orf122
Endothelial_cells	-1.32648	1.21348e-19	TPD52
Endothelial_cells	-1.6084	1.63663e-19	ADIRF
Endothelial_cells	-1.14135	2.19537e-19	CAP1
Endothelial_cells	-1.18319	2.46503e-19	EIF4G2
Endothelial_cells	1.03386	2.64909e-19	SNTB2
Endothelial_cells	-1.63072	4.51804e-19	FXYD3
Endothelial_cells	-1.32284	8.36115e-19	SLC44A1
Endothelial_cells	-1.23641	8.57992e-19	TRAF4
Endothelial_cells	-1.16734	9.32402e-19	RAB25
Endothelial_cells	1.02883	1.09881e-18	TNFSF10
Endothelial_cells	1.16878	1.16408e-18	DLC1
Endothelial_cells	-1.29385	1.32222e-18	H2AFJ
Endothelial_cells	-1.01422	1.36678e-18	ATP5G3
Endothelial_cells	1.0492	1.45588e-18	RGS3
Endothelial_cells	-1.2409	2.32851e-18	SERINC2
Endothelial_cells	1.23814	3.75409e-18	SDCBP
Endothelial_cells	-1.32423	5.34955e-18	MAGEA3
Endothelial_cells	1.23217	6.39899e-18	WARS
Endothelial_cells	-1.15715	6.48804e-18	PFN2
Endothelial_cells	-1.99418	6.76987e-18	ADM
Endothelial_cells	1.06974	7.59692e-18	RAB13
Endothelial_cells	-1.15649	1.00304e-17	CSTB
Endothelial_cells	-3.28112	1.56956e-17	KRT14
Endothelial_cells	-1.19104	2.76063e-17	RTN3
Endothelial_cells	1.02834	3.72994e-17	SNHG8
Endothelial_cells	-1.02714	5.14526e-17	SNRPE
Endothelial_cells	1.47242	7.2155e-17	ZFP36
Endothelial_cells	-1.12315	7.29785e-17	PEBP1
Endothelial_cells	-1.14116	1.05044e-16	MZT2A
Endothelial_cells	1.09634	1.23829e-16	ETS2
Endothelial_cells	-1.08057	1.33668e-16	RPL32
Endothelial_cells	1.56609	1.43282e-16	CLU
Endothelial_cells	-1.66091	1.53483e-16	HMOX1
Endothelial_cells	-1.6062	1.56292e-16	S100A14
Endothelial_cells	-1.23096	1.76888e-16	PRSS22
Endothelial_cells	-1.35124	1.81133e-16	PHGDH
Endothelial_cells	-1.28066	1.92988e-16	KLF5
Endothelial_cells	-1.11131	2.28836e-16	TNFRSF21
Endothelial_cells	-1.14971	3.0485e-16	TMEM106C
Endothelial_cells	1.05432	3.20421e-16	NDRG1
Endothelial_cells	-2.0397	6.39234e-16	UPK1A
Endothelial_cells	1.08294	6.82827e-16	CFLAR
Endothelial_cells	-1.12119	7.294e-16	ZDHHC12
Endothelial_cells	-1.13849	9.54089e-16	PDXK
Endothelial_cells	1.32059	1.67475e-15	NCOA7
Endothelial_cells	-1.28702	1.98064e-15	BAG1
Endothelial_cells	-1.11888	2.21131e-15	PAWR
Endothelial_cells	1.03726	2.42052e-15	EPAS1
Endothelial_cells	1.1518	3.07959e-15	SPTBN1
Endothelial_cells	-1.24028	3.49099e-15	TRAM1
Endothelial_cells	-1.02598	4.22269e-15	CCDC64B
Endothelial_cells	-1.45674	4.42179e-15	RND3
Endothelial_cells	-1.11982	4.53685e-15	CAPS
Endothelial_cells	-1.35171	5.80635e-15	UCP2
Endothelial_cells	-1.50519	1.08768e-14	MAL
Endothelial_cells	-1.23612	2.1149e-14	GSTM3
Endothelial_cells	-1.34744	2.32806e-14	GDPD3
Endothelial_cells	-1.94624	2.39053e-14	MT1X
Endothelial_cells	-1.57245	2.42023e-14	KRT20
Endothelial_cells	-1.20133	3.08846e-14	LYPD3
Endothelial_cells	-1.4822	3.12455e-14	DBI
Endothelial_cells	-1.08399	3.84381e-14	CD9
Endothelial_cells	-1.13248	4.13516e-14	RCN1
Endothelial_cells	-1.16547	5.03016e-14	DMKN
Endothelial_cells	-1.16311	5.35048e-14	C12orf75
Endothelial_cells	-1.22893	7.05682e-14	HMGA1
Endothelial_cells	-1.03652	9.57044e-14	TCEA3
Endothelial_cells	1.11301	1.0769e-13	NFKBIA
Endothelial_cells	-1.71734	1.44817e-13	KRT17
Endothelial_cells	-1.06598	1.6522e-13	PRDX6
Endothelial_cells	-1.21987	3.03172e-13	SFN
Endothelial_cells	1.06766	3.23973e-13	HTRA1
Endothelial_cells	-1.29137	4.70564e-13	LY6E
Endothelial_cells	-1.32297	6.49836e-13	PHLDA2
Endothelial_cells	-1.00139	6.5133e-13	HNRNPF
Endothelial_cells	-1.05599	9.95102e-13	HEXIM1
Endothelial_cells	-1.36173	1.07033e-12	LGALS1
Endothelial_cells	-1.33532	1.27086e-12	CITED4
Endothelial_cells	-1.01412	1.35793e-12	ITM2C
Endothelial_cells	-1.19466	1.44377e-12	CEBPB
Endothelial_cells	2.29915	3.59178e-12	INSR
Endothelial_cells	-1.06085	3.72536e-12	SLBP
Endothelial_cells	-1.03582	3.83157e-12	SIK1
Endothelial_cells	1.0391	3.90171e-12	APP
Endothelial_cells	1.01489	4.08046e-12	ADAM15
Endothelial_cells	-1.20643	4.81437e-12	CCDC80
Endothelial_cells	1.00209	5.16808e-12	FOXP1
Endothelial_cells	-1.06031	5.41114e-12	FDFT1
Endothelial_cells	-1.03397	2.1072e-11	PGRMC2
Endothelial_cells	-1.12407	2.90536e-11	CYB5A
Endothelial_cells	-1.03559	4.20366e-11	AMIGO2
Endothelial_cells	1.04567	4.89099e-11	ATP1B3
Endothelial_cells	-1.02859	8.45228e-11	PTGES
Endothelial_cells	-1.08735	9.2181e-11	RHOF
Endothelial_cells	-1.73178	9.59906e-11	FN1
Endothelial_cells	1.35779	9.64453e-11	TSC22D1
Endothelial_cells	1.09977	1.06688e-10	SGK1
Endothelial_cells	-2.33497	1.36747e-10	CRCT1
Endothelial_cells	-1.97264	1.86173e-10	S100A4
Endothelial_cells	-1.24717	4.50875e-10	SPTSSB
Endothelial_cells	-1.30875	4.83894e-10	SOD3
Endothelial_cells	-1.14844	5.44181e-10	TMEM147
Endothelial_cells	1.10773	7.07012e-10	CTNNB1
Endothelial_cells	-1.10346	7.65643e-10	CRIP1-ENSG00000213145
Endothelial_cells	-1.10003	9.82944e-10	CAV2
Endothelial_cells	-1.01924	1.21081e-09	IDH1
Endothelial_cells	-1.40757	3.90463e-09	CITED2
Endothelial_cells	-1.05217	5.41136e-09	WASH4P
Endothelial_cells	-1.03713	7.2756e-09	CTSH
Endothelial_cells	1.72926	1.07399e-08	STC1
Endothelial_cells	1.34806	2.05504e-08	SERPINE1
Endothelial_cells	-1.10818	2.43581e-08	HPGD
Endothelial_cells	-1.64273	2.60176e-08	DKK1
Endothelial_cells	-1.2284	2.87734e-08	GUCA2A
Endothelial_cells	-1.24992	4.39362e-08	SOX4
Endothelial_cells	-1.38167	4.81273e-08	ATF3
Endothelial_cells	-1.24892	5.30812e-08	CCND1
Endothelial_cells	1.02587	6.67595e-08	TNFAIP3
Endothelial_cells	1.00687	1.08059e-07	PTPRE
Endothelial_cells	-1.00589	1.45959e-07	APOBEC3B
Endothelial_cells	1.73823	7.80291e-07	SAT1
Endothelial_cells	1.48641	1.09631e-06	RGS16
Endothelial_cells	-1.65009	2.42282e-06	HCCAT3
Endothelial_cells	-1.03438	3.75593e-06	PLA2G16
Endothelial_cells	-1.18337	5.33096e-06	CKS1B-ENSG00000173207
Endothelial_cells	-1.15114	5.99011e-06	AQP3
Endothelial_cells	-1.12169	6.06381e-06	KIAA0101
Endothelial_cells	1.24925	2.09765e-05	SOD2
Endothelial_cells	1.14113	2.49012e-05	IL32
Endothelial_cells	-1.18514	3.92702e-05	MT1E
Endothelial_cells	1.36301	0.000103356	ARL4A
Endothelial_cells	-1.06606	0.000292399	PHLDA1
Endothelial_cells	-1.04643	0.000445382	CLIC3
Endothelial_cells	-1.20536	0.000469782	BTG2
Endothelial_cells	-1.06579	0.00155327	MEST
Endothelial_cells	-1.42323	0.00175315	DIO2
Endothelial_cells	-1.02826	0.00341153	HIST1H1C
Endothelial_cells	1.94866	0.00812416	IGFBP5
Endothelial_cells	-1.05131	0.0188648	HMGB2
Tissue_stem_cells	4.87487	6.10756e-196	RGS5
Tissue_stem_cells	4.00057	2.57856e-186	NDUFA4L2
Tissue_stem_cells	1.9551	2.47444e-184	CDH6
Tissue_stem_cells	1.21534	2.68718e-156	ENPEP
Tissue_stem_cells	1.89702	5.49073e-144	COX4I2
Tissue_stem_cells	2.93124	6.3802e-143	FRZB
Tissue_stem_cells	2.91061	5.36312e-140	TPPP3
Tissue_stem_cells	1.03526	2.0291e-137	HEYL
Tissue_stem_cells	1.05862	5.22118e-137	PTGIR
Tissue_stem_cells	1.33662	5.51944e-137	FAM162B
Tissue_stem_cells	1.651	1.2672e-134	GJA4
Tissue_stem_cells	2.16291	5.98066e-129	MAP1B
Tissue_stem_cells	1.52999	2.37254e-127	CCDC102B
Tissue_stem_cells	2.45274	3.42106e-127	MCAM
Tissue_stem_cells	2.10133	5.03003e-127	HIGD1B
Tissue_stem_cells	1.06138	1.39096e-125	ARHGAP15
Tissue_stem_cells	2.29965	4.29151e-125	PDGFRB
Tissue_stem_cells	1.59774	9.57876e-124	EBF1
Tissue_stem_cells	2.79875	7.37183e-122	LHFP
Tissue_stem_cells	1.36716	6.63295e-121	FOXS1
Tissue_stem_cells	1.53515	1.11819e-119	GUCY1B3
Tissue_stem_cells	3.56778	1.12389e-119	PPP1R14A
Tissue_stem_cells	2.09965	1.76642e-113	MYH11
Tissue_stem_cells	2.14813	1.7878e-113	MEF2C
Tissue_stem_cells	1.14279	3.51151e-113	EDNRA
Tissue_stem_cells	1.37884	1.39603e-110	EFHD1
Tissue_stem_cells	1.40891	1.7301e-110	GUCY1A3
Tissue_stem_cells	1.88196	4.08016e-105	ANGPT2
Tissue_stem_cells	1.89217	4.22468e-103	MAP3K7CL
Tissue_stem_cells	1.19873	5.22582e-100	KCNE4
Tissue_stem_cells	2.06747	2.87512e-98	PDGFA
Tissue_stem_cells	2.03163	1.0893e-96	PLXDC1
Tissue_stem_cells	2.56788	6.53378e-96	MYLK
Tissue_stem_cells	2.76283	2.07554e-93	SDC2
Tissue_stem_cells	1.6154	4.06657e-93	ADAMTS4
Tissue_stem_cells	1.4863	1.66269e-92	OLFML2B
Tissue_stem_cells	1.82227	6.55054e-92	PTP4A3
Tissue_stem_cells	1.50186	1.44218e-88	PLAC9
Tissue_stem_cells	4.64316	2.13974e-88	ACTA2
Tissue_stem_cells	2.23293	1.00687e-87	CRYAB
Tissue_stem_cells	1.84426	1.15496e-82	WFDC1
Tissue_stem_cells	1.65927	2.67844e-81	PLN
Tissue_stem_cells	2.25503	5.54907e-79	CRISPLD2
Tissue_stem_cells	1.78026	1.89727e-78	ITGA1
Tissue_stem_cells	2.80639	2.35736e-78	GEM
Tissue_stem_cells	1.3325	5.24169e-77	2021-09-04
Tissue_stem_cells	1.01642	1.44356e-76	FAM13C
Tissue_stem_cells	3.15234	7.58435e-75	SPARCL1
Tissue_stem_cells	1.011	6.34304e-72	GUCY1A2
Tissue_stem_cells	2.94853	3.57873e-71	C11orf96
Tissue_stem_cells	2.7534	3.6871e-70	PRKCDBP
Tissue_stem_cells	1.17982	1.20164e-69	OLFML2A
Tissue_stem_cells	1.44227	2.85344e-69	EGFL6
Tissue_stem_cells	3.48849	2.62305e-67	TAGLN
Tissue_stem_cells	3.14165	3.69104e-67	COL4A1
Tissue_stem_cells	1.43209	9.22863e-67	JAG1
Tissue_stem_cells	2.48541	1.721e-65	COL6A2
Tissue_stem_cells	2.18605	2.52426e-65	ASPN
Tissue_stem_cells	2.08233	1.36556e-64	A2M
Tissue_stem_cells	1.46139	3.49223e-63	CNN1
Tissue_stem_cells	1.05003	5.0057e-63	SGIP1
Tissue_stem_cells	2.67962	6.62617e-63	BGN
Tissue_stem_cells	1.99307	6.96849e-63	AXL
Tissue_stem_cells	2.11294	7.45746e-63	NOTCH3
Tissue_stem_cells	1.32544	4.22855e-59	CD248
Tissue_stem_cells	2.7689	4.45231e-59	COL4A2
Tissue_stem_cells	1.91752	3.29726e-57	ADAMTS1
Tissue_stem_cells	3.27057	8.87891e-57	COL18A1
Tissue_stem_cells	3.25331	3.03578e-56	VIM
Tissue_stem_cells	1.87879	9.1775e-56	COX7A1
Tissue_stem_cells	2.18094	1.10531e-53	PCOLCE
Tissue_stem_cells	1.00197	1.32624e-53	SERPINI1
Tissue_stem_cells	1.00544	1.45021e-53	ZEB2
Tissue_stem_cells	1.91747	8.6381e-53	COL6A1
Tissue_stem_cells	1.81344	5.10364e-52	TFPI
Tissue_stem_cells	2.27382	6.4109e-52	SERPING1
Tissue_stem_cells	1.65968	8.00267e-52	PDLIM3
Tissue_stem_cells	1.08568	8.19392e-52	GGT5
Tissue_stem_cells	3.86223	1.17789e-51	IGFBP7
Tissue_stem_cells	1.29765	3.73541e-51	PGF
Tissue_stem_cells	1.63001	4.30671e-51	NNMT
Tissue_stem_cells	2.68892	1.21403e-50	THY1
Tissue_stem_cells	1.22334	1.78828e-50	MYO1B
Tissue_stem_cells	1.54661	1.79758e-50	EHD2
Tissue_stem_cells	2.73098	2.3911e-50	TPM2
Tissue_stem_cells	2.10104	1.50644e-49	FILIP1L
Tissue_stem_cells	1.92578	2.36186e-49	SELM
Tissue_stem_cells	1.15102	4.42322e-49	C1QTNF1
Tissue_stem_cells	1.34048	7.33573e-49	RCAN2
Tissue_stem_cells	1.27597	1.37943e-48	LOXL2
Tissue_stem_cells	1.61742	1.05727e-47	CHN1
Tissue_stem_cells	1.77969	1.48062e-47	ANXA6
Tissue_stem_cells	1.56096	2.3232e-47	CD44
Tissue_stem_cells	1.76999	3.44e-46	TGFB1I1
Tissue_stem_cells	1.12952	3.45458e-46	SMOC2
Tissue_stem_cells	1.16408	5.18957e-46	ENTPD1
Tissue_stem_cells	1.63625	9.7455e-46	CYGB
Tissue_stem_cells	3.43385	1.19549e-45	MYL9
Tissue_stem_cells	1.99493	2.5273e-45	STOM
Tissue_stem_cells	1.47353	3.56297e-43	TGFBI
Tissue_stem_cells	2.88867	2.10963e-42	SOD3
Tissue_stem_cells	1.51696	5.09737e-42	LAMA4
Tissue_stem_cells	2.35703	7.91194e-42	MFGE8
Tissue_stem_cells	1.03106	1.6959e-41	TDO2
Tissue_stem_cells	1.47692	1.80206e-41	PKIG
Tissue_stem_cells	1.02768	2.34351e-41	MRVI1
Tissue_stem_cells	1.11528	2.6465e-41	KCNJ8
Tissue_stem_cells	1.49802	7.99682e-41	COL5A2
Tissue_stem_cells	3.08657	9.03195e-41	SPARC
Tissue_stem_cells	1.05977	1.48041e-40	LURAP1L
Tissue_stem_cells	1.97324	6.25152e-40	COL3A1
Tissue_stem_cells	1.03031	1.06199e-39	KIAA0040
Tissue_stem_cells	1.18799	5.61606e-39	COL5A1
Tissue_stem_cells	2.03774	1.05293e-38	IFITM2
Tissue_stem_cells	1.04321	1.11521e-38	CCDC3
Tissue_stem_cells	1.02163	1.48049e-38	CPE
Tissue_stem_cells	1.90189	2.32286e-38	COL1A2
Tissue_stem_cells	1.08536	2.35649e-37	ESAM
Tissue_stem_cells	2.49435	5.26157e-37	IFITM3
Tissue_stem_cells	1.44648	1.33097e-36	MYADM
Tissue_stem_cells	3.22778	5.87522e-35	CALD1
Tissue_stem_cells	1.19324	1.18711e-34	RAB31
Tissue_stem_cells	2.71982	1.37622e-34	MGP
Tissue_stem_cells	1.48035	1.41444e-34	SPRY1
Tissue_stem_cells	1.17281	1.79176e-34	NUPR1
Tissue_stem_cells	1.81934	4.72639e-34	SPON2
Tissue_stem_cells	1.04517	8.58106e-34	ECM1
Tissue_stem_cells	1.14621	1.25632e-32	OAT
Tissue_stem_cells	1.27543	1.35894e-32	EMP3
Tissue_stem_cells	1.77214	4.65101e-32	C1R
Tissue_stem_cells	1.13798	6.52289e-32	NID1
Tissue_stem_cells	2.08955	7.9323e-32	ID4
Tissue_stem_cells	1.51358	8.3204e-32	TNFAIP6
Tissue_stem_cells	1.22332	1.04197e-31	COL6A3
Tissue_stem_cells	1.73831	1.19894e-31	COL1A1
Tissue_stem_cells	1.12796	1.72382e-29	F2R
Tissue_stem_cells	1.08282	4.50919e-29	PLAT
Tissue_stem_cells	1.09416	4.67189e-29	RCN3
Tissue_stem_cells	1.04256	6.14076e-29	GMFG
Tissue_stem_cells	1.81369	7.83205e-29	PTMS
Tissue_stem_cells	1.21402	9.0765e-29	ARID5A
Tissue_stem_cells	1.539	4.76771e-28	IFITM1
Tissue_stem_cells	1.51357	5.16049e-28	MLTK
Tissue_stem_cells	1.9162	7.58583e-28	NREP
Tissue_stem_cells	1.12113	1.9465e-27	SNAI2
Tissue_stem_cells	-2.64608	2.09495e-27	S100A10
Tissue_stem_cells	1.13818	9.42448e-27	PRELP
Tissue_stem_cells	-1.85339	3.21003e-26	RPL32
Tissue_stem_cells	-3.76222	1.71547e-25	KRT19
Tissue_stem_cells	1.15856	2.47047e-25	GAS6
Tissue_stem_cells	1.72295	5.91459e-25	LGALS3BP
Tissue_stem_cells	-4.30413	6.7485e-25	KRT7
Tissue_stem_cells	-2.89612	7.45056e-25	C19orf33
Tissue_stem_cells	-2.7628	1.00615e-24	SPINT2
Tissue_stem_cells	-3.17289	1.00963e-24	MGST1
Tissue_stem_cells	1.46659	1.47641e-24	IGFBP2
Tissue_stem_cells	1.03716	2.03713e-24	C1S
Tissue_stem_cells	3.27948	3.65424e-24	TIMP1
Tissue_stem_cells	-2.99062	4.65445e-24	CAPG
Tissue_stem_cells	1.71813	8.9568e-24	RGS16
Tissue_stem_cells	-4.27246	1.37241e-23	SPINK1
Tissue_stem_cells	-3.16757	1.85974e-23	S100P
Tissue_stem_cells	1.85544	4.28514e-23	TPM4
Tissue_stem_cells	1.39573	5.85403e-23	ACTG2
Tissue_stem_cells	-2.89227	6.11445e-23	ELF3
Tissue_stem_cells	-1.94503	6.67071e-23	CSTB
Tissue_stem_cells	-2.76876	1.47855e-22	CLDN4
Tissue_stem_cells	1.11999	1.55865e-22	TCF4
Tissue_stem_cells	-2.3215	2.03377e-22	PERP
Tissue_stem_cells	1.4599	3.51034e-22	PTRF
Tissue_stem_cells	-1.76872	6.86757e-22	ANXA2
Tissue_stem_cells	1.64595	7.59883e-22	IGFBP4
Tissue_stem_cells	-3.07279	2.01519e-21	PSCA
Tissue_stem_cells	-3.76353	2.47394e-21	UPK1B
Tissue_stem_cells	-3.25355	2.68783e-21	KRT8
Tissue_stem_cells	1.42401	3.3351e-21	UACA
Tissue_stem_cells	-2.62675	6.38394e-21	SNCG
Tissue_stem_cells	-3.15134	7.21764e-21	IGF2
Tissue_stem_cells	-2.50336	1.29823e-20	TACSTD2
Tissue_stem_cells	1.43624	2.09916e-20	DKK3
Tissue_stem_cells	1.18788	2.41382e-20	PDLIM7
Tissue_stem_cells	-1.48398	2.69194e-20	PABPC1
Tissue_stem_cells	-2.23705	2.84371e-20	LSM3
Tissue_stem_cells	-1.99233	4.8554e-20	MDK
Tissue_stem_cells	-2.28173	8.94394e-20	HN1
Tissue_stem_cells	1.06186	2.58761e-19	GJC1
Tissue_stem_cells	1.17258	6.98116e-19	GPX3
Tissue_stem_cells	1.37567	7.50806e-19	GSN
Tissue_stem_cells	-1.85652	9.30722e-19	TSTD1
Tissue_stem_cells	1.33622	1.02922e-18	HLA-B
Tissue_stem_cells	1.05004	1.11547e-18	SERPINF1
Tissue_stem_cells	-3.24049	1.19311e-18	IGFBP3
Tissue_stem_cells	1.39935	1.56156e-18	HLA-A
Tissue_stem_cells	-1.68487	2.24717e-18	OCIAD2
Tissue_stem_cells	1.26591	2.24732e-18	EEF2
Tissue_stem_cells	-2.03865	5.13693e-18	EPCAM
Tissue_stem_cells	1.1711	7.97828e-18	FLNA
Tissue_stem_cells	-2.2515	8.84924e-18	PPARG
Tissue_stem_cells	1.32383	9.82581e-18	CYBA
Tissue_stem_cells	-1.82595	1.0986e-17	SMIM22
Tissue_stem_cells	1.51126	2.31408e-17	SH3BGRL
Tissue_stem_cells	1.10236	2.93689e-17	CST3
Tissue_stem_cells	-2.7522	3.22161e-17	CST6
Tissue_stem_cells	-1.73343	3.90196e-17	CD9
Tissue_stem_cells	-2.10601	4.45064e-17	CDKN2A
Tissue_stem_cells	-1.52116	5.1389e-17	HMGN1
Tissue_stem_cells	1.10703	5.28256e-17	RSU1
Tissue_stem_cells	2.54573	6.45076e-17	HSPA1A
Tissue_stem_cells	1.30012	7.9949e-16	ILK
Tissue_stem_cells	-1.79647	8.02175e-16	CTSH
Tissue_stem_cells	1.23503	1.63467e-15	PTEN
Tissue_stem_cells	-2.4176	2.17442e-15	KRT18
Tissue_stem_cells	-1.6042	2.31721e-15	MEAF6
Tissue_stem_cells	-1.62625	2.71982e-15	VAMP8
Tissue_stem_cells	1.69627	3.53348e-15	CSRP1
Tissue_stem_cells	1.11308	4.81946e-15	ITM2B
Tissue_stem_cells	-1.50123	5.71965e-15	SERINC2
Tissue_stem_cells	-1.64827	7.75206e-15	PIM1
Tissue_stem_cells	-1.46608	9.73645e-15	MZT2A
Tissue_stem_cells	-1.58943	1.34647e-14	S100A6
Tissue_stem_cells	-1.51825	1.71092e-14	CXADR
Tissue_stem_cells	-1.54961	1.89347e-14	SLC44A1
Tissue_stem_cells	-2.16337	1.9787e-14	UPK2
Tissue_stem_cells	-2.03756	2.29193e-14	CLDN3
Tissue_stem_cells	-1.58343	2.88357e-14	S100A16
Tissue_stem_cells	-1.59827	3.06062e-14	SPINT1
Tissue_stem_cells	-3.65559	3.14972e-14	KRT14
Tissue_stem_cells	1.14136	3.20311e-14	TMEM47
Tissue_stem_cells	-1.71296	3.37402e-14	VGLL1
Tissue_stem_cells	-1.45028	3.45155e-14	LGALS3
Tissue_stem_cells	-1.86099	3.63824e-14	DBI
Tissue_stem_cells	-1.72126	4.24708e-14	GATA3
Tissue_stem_cells	1.19054	6.87676e-14	ACTN1
Tissue_stem_cells	-1.84361	6.92887e-14	FHL2
Tissue_stem_cells	-1.11241	9.23703e-14	S100A11
Tissue_stem_cells	1.20756	2.62353e-13	NR2F2
Tissue_stem_cells	-2.19176	3.48164e-13	ADM
Tissue_stem_cells	1.11924	3.89122e-13	CYB5R3
Tissue_stem_cells	2.65822	5.08447e-13	LINC00152
Tissue_stem_cells	-1.4326	6.44448e-13	TPD52
Tissue_stem_cells	-1.28555	6.82087e-13	RAB25
Tissue_stem_cells	-1.37191	8.00604e-13	LSR
Tissue_stem_cells	-1.60312	8.26844e-13	MAL2
Tissue_stem_cells	-1.72859	8.96067e-13	CD55
Tissue_stem_cells	-1.63718	1.05583e-12	UCP2
Tissue_stem_cells	-1.68462	1.29632e-12	PLA2G16
Tissue_stem_cells	-1.47218	1.33124e-12	STMN1
Tissue_stem_cells	-1.48808	1.41423e-12	MAGEA3
Tissue_stem_cells	-1.62362	1.74864e-12	TMEM147
Tissue_stem_cells	-1.45698	1.75166e-12	CLDN7
Tissue_stem_cells	1.08368	1.85616e-12	GPM6B
Tissue_stem_cells	1.21993	2.08711e-12	LPP
Tissue_stem_cells	-1.11503	2.60557e-12	SNRPG
Tissue_stem_cells	-1.76931	2.67052e-12	AGPAT2
Tissue_stem_cells	-1.5125	3.22572e-12	SKIL
Tissue_stem_cells	-3.0572	4.63365e-12	CRCT1
Tissue_stem_cells	1.04242	6.97712e-12	PALLD
Tissue_stem_cells	-1.13667	7.71833e-12	SNRPE
Tissue_stem_cells	-1.24213	7.85566e-12	FAM49B
Tissue_stem_cells	-1.69795	9.98835e-12	CITED4
Tissue_stem_cells	-1.65416	1.06249e-11	DEK
Tissue_stem_cells	-1.39421	1.27279e-11	KLF5
Tissue_stem_cells	1.32558	2.14252e-11	THBS1
Tissue_stem_cells	-1.29679	2.2965e-11	SDC4
Tissue_stem_cells	-1.47552	2.39014e-11	HMGA1
Tissue_stem_cells	-1.3142	2.43801e-11	CACYBP
Tissue_stem_cells	1.05224	2.99445e-11	CD99
Tissue_stem_cells	-1.44892	3.47554e-11	GGCT
Tissue_stem_cells	-1.27872	4.3076e-11	PRDX6
Tissue_stem_cells	1.43633	4.54588e-11	HSPB1
Tissue_stem_cells	-1.56775	4.58257e-11	GDPD3
Tissue_stem_cells	-1.17428	4.90465e-11	TPM3
Tissue_stem_cells	-1.04907	5.15724e-11	NDUFS5
Tissue_stem_cells	-1.25682	6.00998e-11	CAPS
Tissue_stem_cells	-1.55439	6.4763e-11	UPK3B
Tissue_stem_cells	-1.33565	6.75592e-11	PHACTR4
Tissue_stem_cells	-1.33819	8.66635e-11	GALNT1
Tissue_stem_cells	1.48644	9.50599e-11	S100A4
Tissue_stem_cells	-1.35266	1.01998e-10	DUSP23
Tissue_stem_cells	-1.23402	1.05184e-10	HEBP2
Tissue_stem_cells	1.48522	1.14735e-10	HOPX
Tissue_stem_cells	1.13242	1.61507e-10	EPS8
Tissue_stem_cells	-1.13469	1.64201e-10	MZT2B
Tissue_stem_cells	-1.19397	1.82308e-10	PPAP2C
Tissue_stem_cells	1.09614	2.48156e-10	PDLIM2
Tissue_stem_cells	-2.2065	3.03489e-10	UPK1A
Tissue_stem_cells	-1.30018	3.59349e-10	TNFAIP2
Tissue_stem_cells	1.04237	4.06743e-10	TIMP3
Tissue_stem_cells	1.28584	4.07242e-10	GBP2
Tissue_stem_cells	1.14244	4.14252e-10	PTK2
Tissue_stem_cells	-1.57932	4.18252e-10	GPRC5A
Tissue_stem_cells	1.23602	4.73126e-10	OAZ2
Tissue_stem_cells	-1.17161	5.05194e-10	PEBP1
Tissue_stem_cells	-1.27478	5.20419e-10	DMKN
Tissue_stem_cells	-1.69041	5.42568e-10	MAL
Tissue_stem_cells	1.64936	6.52767e-10	CSRP2
Tissue_stem_cells	-1.66682	7.27887e-10	HMOX1
Tissue_stem_cells	1.09339	8.14279e-10	RHOC
Tissue_stem_cells	-1.24074	1.26823e-09	PRSS22
Tissue_stem_cells	-1.60349	1.39028e-09	S100A14
Tissue_stem_cells	1.05667	1.4851e-09	TYMP
Tissue_stem_cells	1.23463	1.72829e-09	ANXA5
Tissue_stem_cells	-1.14548	2.04891e-09	CHMP4B
Tissue_stem_cells	1.19046	2.34557e-09	PHLDA1
Tissue_stem_cells	-1.17632	2.96592e-09	PDXK
Tissue_stem_cells	-1.05947	3.15157e-09	SVIP
Tissue_stem_cells	-1.34304	3.55306e-09	CYB5A
Tissue_stem_cells	1.06329	3.70608e-09	LAMC1
Tissue_stem_cells	-1.22935	4.07173e-09	PGRMC2
Tissue_stem_cells	1.75469	4.21651e-09	MIR4435-1HG
Tissue_stem_cells	-1.11523	4.45563e-09	CHMP2B
Tissue_stem_cells	1.01165	5.50599e-09	DSTN
Tissue_stem_cells	-1.3127	5.75886e-09	CITED2
Tissue_stem_cells	-1.32285	6.5094e-09	PCNA
Tissue_stem_cells	1.04034	7.84821e-09	CD59
Tissue_stem_cells	-1.58938	8.07239e-09	KRT20
Tissue_stem_cells	-1.39702	9.46166e-09	FBLN1
Tissue_stem_cells	-1.04246	9.80189e-09	DNAJA1
Tissue_stem_cells	-1.04491	1.02427e-08	EIF4G2
Tissue_stem_cells	-1.15979	1.05834e-08	QPCT
Tissue_stem_cells	-1.04353	1.12016e-08	PRDX2
Tissue_stem_cells	-1.15008	1.33347e-08	RPA3
Tissue_stem_cells	-1.00369	1.3665e-08	TSPAN13
Tissue_stem_cells	1.22892	1.68948e-08	RASD1
Tissue_stem_cells	-1.75701	1.92569e-08	KRT17
Tissue_stem_cells	-1.11681	2.4115e-08	CKLF
Tissue_stem_cells	1.14327	2.43248e-08	ZFP36L1
Tissue_stem_cells	-1.15218	2.77351e-08	C1orf122
Tissue_stem_cells	1.14928	2.82656e-08	SERPINH1
Tissue_stem_cells	-1.00215	4.26555e-08	CCDC64B
Tissue_stem_cells	-1.247	4.51934e-08	ACAA2
Tissue_stem_cells	-1.10991	6.27673e-08	ZDHHC12
Tissue_stem_cells	-1.15063	6.66903e-08	ARF6
Tissue_stem_cells	-1.03145	7.57643e-08	HNRNPF
Tissue_stem_cells	-1.06047	7.94392e-08	KTN1
Tissue_stem_cells	-1.60129	1.01105e-07	EDN1
Tissue_stem_cells	-1.01467	1.39966e-07	SNRPF
Tissue_stem_cells	-1.05397	1.48607e-07	SRCAP
Tissue_stem_cells	1.4165	3.82814e-07	PNRC1
Tissue_stem_cells	-1.01115	3.887e-07	RHOD
Tissue_stem_cells	-1.02964	4.70997e-07	PON2
Tissue_stem_cells	-1.23944	5.37944e-07	RHOF
Tissue_stem_cells	-1.28576	5.84588e-07	SOX4
Tissue_stem_cells	1.94743	5.9969e-07	IGFBP5
Tissue_stem_cells	-1.11009	7.71689e-07	TRAM1
Tissue_stem_cells	-1.16027	7.85148e-07	BAG1
Tissue_stem_cells	-1.35278	9.016e-07	CKS2
Tissue_stem_cells	-1.36592	1.09128e-06	FXYD3
Tissue_stem_cells	1.13931	1.15773e-06	PDLIM1
Tissue_stem_cells	-1.13724	1.42392e-06	IDH1
Tissue_stem_cells	-1.36852	1.55558e-06	SPTSSB
Tissue_stem_cells	-1.45857	1.59945e-06	CLIC3
Tissue_stem_cells	-1.23247	2.35782e-06	HPGD
Tissue_stem_cells	-1.03805	2.38798e-06	HMGB3
Tissue_stem_cells	-1.01951	2.62925e-06	RCN1
Tissue_stem_cells	-1.13109	3.50054e-06	AKR1C3
Tissue_stem_cells	-1.02547	5.07928e-06	UBL3
Tissue_stem_cells	-1.13438	5.90935e-06	KLF4
Tissue_stem_cells	-1.11729	6.80006e-06	AC015849.16
Tissue_stem_cells	-1.14752	7.1928e-06	LYPD3
Tissue_stem_cells	-1.85832	8.13876e-06	HCCAT3
Tissue_stem_cells	-1.22049	8.68039e-06	LY6E
Tissue_stem_cells	1.27675	9.33859e-06	FSTL1
Tissue_stem_cells	1.0148	1.47679e-05	LBH
Tissue_stem_cells	-1.08189	2.09562e-05	PHGDH
Tissue_stem_cells	-1.06519	2.94437e-05	TNFRSF12A
Tissue_stem_cells	1.21878	3.5562e-05	NR4A2
Tissue_stem_cells	-1.12518	3.68838e-05	IDI1
Tissue_stem_cells	-1.28928	3.78567e-05	GUCA2A
Tissue_stem_cells	-1.01705	4.2687e-05	TOB1
Tissue_stem_cells	-1.43611	5.09211e-05	ID1
Tissue_stem_cells	-1.17254	5.70974e-05	SFN
Tissue_stem_cells	-1.18386	8.27498e-05	ARL6IP1
Tissue_stem_cells	-1.19604	0.00010017	HIST1H2BK
Tissue_stem_cells	-1.1582	0.000112885	B4GALT1
Tissue_stem_cells	1.42017	0.000114015	IER3
Tissue_stem_cells	-1.39661	0.000123428	CKS1B-ENSG00000173207
Tissue_stem_cells	-1.039	0.000123607	SYT8
Tissue_stem_cells	3.26732	0.000174236	CXCL2
Tissue_stem_cells	-1.65554	0.000298269	DKK1
Tissue_stem_cells	-1.22563	0.000776577	TXNIP
Tissue_stem_cells	1.00378	0.000847443	JUNB
Tissue_stem_cells	1.01814	0.00118333	CREM
Tissue_stem_cells	2.54021	0.00128511	CCL2
Tissue_stem_cells	1.18212	0.00178185	NR4A1
Tissue_stem_cells	1.0826	0.00531147	NUDT4
Tissue_stem_cells	1.06287	0.00699819	CRIP1-ENSG00000213145
Tissue_stem_cells	-1.06913	0.00787104	AKR1B1
Tissue_stem_cells	-1.4028	0.0128282	MT1X
Tissue_stem_cells	1.08678	0.0154764	EGR1
Tissue_stem_cells	-1.28606	0.0195837	UBE2C
Tissue_stem_cells	-1.19839	0.0208176	CCND1
Tissue_stem_cells	1.62168	0.0236068	ZFP36
Tissue_stem_cells	-1.4132	0.0397035	TAC3

## Sheet: marker of state1
Gene	LogFC	Adjust P-value
AEBP1	3.17394	6.23918e-257
COL6A2	3.76926	2.48184e-252
COL6A3	3.34497	9.73217e-251
DCN	4.76859	9.60646e-243
COL6A1	3.2201	2.53599e-240
COL5A1	2.58253	1.26707e-232
BGN	3.93802	1.66478e-231
PDGFRB	1.96169	2.43965e-228
SERPINF1	3.04296	5.53044e-228
PCOLCE	2.76144	1.18354e-227
COL5A2	2.85453	1.25222e-225
MEG3	2.21578	3.10053e-221
SPON2	3.09103	9.82557e-221
THY1	3.305	4.12648e-218
COL3A1	6.02697	4.03025e-214
C1S	3.17911	4.18619e-214
EMILIN1	1.7357	1.42514e-213
SDC2	2.28243	3.20387e-207
CLEC11A	2.03999	1.31835e-206
PDLIM3	2.1562	6.5613e-204
CTSK	2.98533	4.0519e-202
NUPR1	2.25318	1.32337e-201
COL1A1	6.67528	1.35588e-201
RCN3	1.77309	4.12732e-201
RARRES2	4.02792	1.74548e-196
AXL	1.84031	1.64903e-195
CDH11	1.40753	1.04584e-194
COL1A2	6.2397	1.92286e-193
MYLK	2.21714	2.31355e-191
MXRA8	2.03748	9.56185e-191
ISLR	2.09444	2.0721e-188
SERPING1	2.70978	6.50742e-188
THBS2	2.19424	2.94719e-186
TAGLN	4.85279	3.66733e-184
C1R	3.25492	2.94313e-176
ECM1	1.33266	1.14793e-175
SELM	2.89106	4.95637e-175
TPM2	3.77261	1.6562e-174
MFAP4	2.80952	1.19314e-172
LUM	5.89728	1.50688e-170
SPARC	4.34818	3.8771e-170
PLXDC1	1.4525	4.07928e-170
POSTN	3.57211	1.94115e-169
ACTA2	4.75431	3.85356e-169
TNFAIP6	1.66551	3.65402e-168
NNMT	2.19399	8.0191e-168
CRISPLD2	1.88087	2.41106e-167
PRKCDBP	2.29683	1.07394e-162
EMP3	1.84207	2.40532e-162
INHBA	1.88071	2.08051e-161
LHFP	1.93923	1.97237e-160
TMEM176B	1.92663	1.52441e-157
VCAN	3.03405	2.23035e-157
SULF1	1.53081	6.76483e-154
VIM	3.13856	2.29917e-153
MMP2	3.40509	5.13082e-153
LOXL2	1.52454	7.68386e-153
COL8A1	1.72871	3.16861e-152
CTHRC1	3.61681	2.20497e-151
C11orf96	3.00918	1.02543e-150
OLFML3	1.30923	4.22156e-148
NREP	2.14091	2.60636e-147
TGFBI	1.77213	2.06696e-146
ADAM12	1.24351	1.98101e-144
FAP	1.3807	1.11346e-143
NTM	1.11627	1.66359e-142
PRRX1	1.11431	4.47119e-140
TMEM176A	1.67661	4.53212e-140
COX7A1	1.61203	1.3193e-139
CRYAB	1.58618	3.16387e-139
CD248	1.17328	1.11651e-138
PLTP	1.23769	3.51577e-138
PDPN	1.68008	6.15283e-135
CHN1	1.23739	3.16931e-134
FILIP1L	1.81629	4.63572e-132
ACTG2	2.17023	8.94225e-129
MRC2	1.02254	7.47556e-124
MMP11	5.44092	3.51237e-122
IFITM2	1.88889	4.57152e-122
MXRA5	1.15308	1.39216e-120
SFRP2	2.70111	5.01706e-120
WFDC1	1.42127	1.2765e-119
GEM	2.18766	6.51709e-119
FRZB	1.9011	1.0537e-118
IGFBP7	3.01773	1.27155e-118
COL10A1	1.56407	3.98139e-117
GREM1	1.05308	4.99759e-117
MYADM	1.56983	1.39776e-116
FIBIN	1.12199	3.6254e-115
PKIG	1.35184	2.14927e-114
ANGPTL2	1.15193	2.8405e-114
CYGB	1.60565	5.05009e-114
MFGE8	2.26916	1.87246e-113
PTK7	1.28624	6.97965e-112
IFITM3	2.51229	4.73655e-111
OLFML2B	1.00143	8.63061e-110
MYL9	3.61897	1.25536e-109
LTBP4	1.25609	6.15688e-107
WNT2	1.05153	3.58848e-106
GYPC	1.03864	2.09022e-105
ITGA1	1.25574	2.15285e-105
IGFBP6	1.52251	5.58625e-105
SFRP4	2.08959	1.57153e-104
CALD1	3.47451	5.6477e-104
PLAT	1.54013	6.0074e-103
PALLD	1.6333	9.16877e-103
GPNMB	1.29166	6.1051e-101
TGFB1I1	1.59086	5.56159e-100
ANXA6	1.3747	3.60904e-99
OAT	1.03087	4.32004e-98
NBL1	2.67469	1.07912e-97
PTMS	1.797	4.18683e-97
DPT	1.68011	8.28277e-96
LAMA4	1.18213	7.63891e-95
TCF4	1.24119	2.30287e-94
CHI3L1	2.54709	3.77948e-94
KRT7	-4.70291	3.99278e-94
ASPN	1.98352	1.27706e-92
MMP23B	1.13228	1.30359e-92
KRT19	-3.98161	3.43033e-92
SNAI2	1.18556	1.16695e-90
SPINK1	-4.59764	4.21767e-90
MMP14	2.24744	4.61017e-90
LGALS3BP	1.81134	7.72153e-90
SPINT2	-2.92915	8.77846e-90
KRT8	-3.7142	3.43858e-88
C19orf33	-2.92186	8.77973e-88
S100P	-3.27312	2.19861e-87
SPHK1	1.11756	2.95054e-87
RPL32	-1.82904	7.15617e-87
HSPA1A	2.69581	2.04137e-86
FBLN2	1.20204	9.2616e-86
SNCG	-3.06625	2.65579e-85
IGFBP5	2.06808	1.08075e-84
HTRA3	2.00022	4.76729e-84
CLDN4	-2.92463	6.88286e-84
RBP1	1.19484	1.03703e-83
IGFBP4	2.23937	1.29475e-83
PTRF	1.57295	2.05178e-80
TMEM45A	1.0455	2.49091e-80
MAP1B	1.25408	7.20434e-80
CAPG	-2.8477	3.93315e-79
RPS4Y1	1.36368	4.36175e-79
PLAC9	1.20031	5.29619e-79
UPK1B	-3.90412	1.40988e-78
EHD2	1.06733	1.66194e-78
MGST1	-2.7706	3.44962e-78
KRT18	-3.16769	2.48668e-77
PSCA	-3.12443	1.07922e-76
COL11A1	1.0844	1.20473e-76
ELF3	-2.75993	1.32931e-76
IFITM1	1.3466	1.91724e-76
MFAP2	1.58759	3.83436e-76
MAP1LC3A	1.0061	1.41747e-75
CD9	-2.10473	1.90032e-75
IL32	1.8222	3.36623e-75
PDLIM7	1.42673	4.89596e-74
RGS5	3.35822	1.02354e-73
TIMP1	3.0653	1.85778e-73
GPX1	1.27181	1.9123e-73
CNN2	1.32282	3.61559e-73
PABPC1	-1.52253	1.20641e-72
IGFBP3	-3.40744	1.61987e-72
PERP	-2.14613	3.16103e-72
ANTXR1	1.50639	6.21052e-72
EPCAM	-2.26151	1.72945e-71
PPP1R14A	2.45765	2.7642e-71
TACSTD2	-2.4599	4.17201e-71
HN1	-2.31776	8.63211e-70
DERL3	1.03006	1.57556e-69
LOXL1	1.51918	4.86302e-69
TSPAN4	1.20415	5.32913e-69
CD44	1.08669	1.84268e-68
HMGN1	-1.68789	2.04117e-68
CSTB	-1.70062	7.89805e-68
RAB31	1.12288	8.11782e-68
LSM3	-2.17851	1.3295e-67
TFPI	1.27189	6.54426e-67
VAMP8	-1.91868	1.31675e-66
CST6	-2.98703	1.59077e-66
NDUFA4L2	2.64933	4.75613e-66
PPARG	-2.36407	1.06661e-65
GAS6	1.05089	1.15877e-65
CYBA	1.18561	1.32909e-65
SMIM22	-1.91594	1.81326e-65
TSTD1	-1.84885	6.28931e-65
CD99	1.76112	9.39672e-65
TIMP3	2.48954	1.13817e-64
ADIRF	-2.04998	2.78911e-63
OCIAD2	-1.6516	7.88187e-63
TPM4	1.89268	1.44913e-62
H3F3A	-1.06657	1.65965e-62
SPINT1	-1.85892	1.05807e-61
CCL11	2.1631	8.02732e-61
TPPP3	1.68746	9.46897e-61
DKK3	1.47855	1.20076e-60
EEF2	1.30581	2.85226e-60
A2M	1.3506	4.83979e-60
MYL12B	-1.22902	5.78891e-60
PCSK7	1.36502	1.30684e-59
C3	1.15728	2.91143e-59
KRT14	-3.94514	1.40037e-58
CXADR	-1.65983	3.31318e-58
UPK2	-2.34426	6.29063e-58
CDKN2A	-2.04431	7.87464e-58
MEAF6	-1.68865	1.15113e-57
CLDN3	-2.20706	1.29434e-57
FLNA	1.48465	1.2991e-57
STOM	1.22251	1.97579e-57
PTGDS	2.76341	2.70292e-57
DEK	-2.02934	7.12947e-57
TYMP	1.32363	1.18894e-56
MYH11	1.12584	3.63696e-56
CRCT1	-3.44498	4.41601e-56
SERPINH1	1.63277	1.09579e-55
NDUFS5	-1.29147	1.49016e-55
AGPAT2	-2.05239	1.56292e-55
LRP1	1.01412	4.64025e-55
DBI	-1.96005	4.86959e-55
CTSB	1.66477	1.15579e-54
GATA3	-1.80796	1.83488e-54
PDLIM2	1.36766	7.62007e-54
FGF7	1.06825	1.91695e-53
VGLL1	-1.77519	2.25321e-53
ACTN1	1.51836	2.82646e-53
ATP5J	-1.28951	3.04841e-53
TIMP2	1.85415	3.06833e-53
GABARAP	1.26539	3.34727e-53
CLDN7	-1.6105	3.5495e-53
S100A10	-1.53715	3.96052e-52
COL18A1	2.27257	1.31611e-51
EIF4G2	-1.36335	2.98523e-51
COL4A1	1.89323	7.85926e-51
TPD52	-1.52474	2.90621e-50
LSR	-1.4716	4.51533e-50
MAL2	-1.68708	2.49333e-49
MAGEA3	-1.57978	3.46291e-49
UPK3B	-1.78017	3.46535e-49
MZT2A	-1.40925	6.16335e-49
MGP	2.59803	7.19557e-49
SPARCL1	1.90427	8.34272e-49
FSTL1	1.62592	8.54125e-49
HLA-A	1.30807	2.4032e-48
UCP2	-1.7043	6.22847e-48
PHACTR4	-1.50654	1.06893e-47
SNRPE	-1.22584	1.30977e-47
CAPZB	1.26593	2.0367e-47
ILK	1.10303	6.34444e-47
TMBIM6	-1.10507	8.61614e-47
HNRNPF	-1.34663	1.42983e-46
TPM3	-1.28426	2.6645e-46
UPK1A	-2.46691	4.31068e-46
HLA-B	1.15425	4.98211e-46
GDPD3	-1.71268	9.87692e-46
S100A11	-1.04226	1.16464e-45
PIM1	-1.52435	1.49585e-45
ANXA2	-1.15665	1.54306e-45
COX6B1	-1.00242	3.38695e-45
RIN2	1.2069	3.55941e-45
CITED4	-1.76911	1.84353e-44
BAG1	-1.50349	2.40841e-44
PRDX6	-1.34496	3.15576e-44
KTN1	-1.34039	5.91844e-44
RAB25	-1.25142	1.32461e-43
SNRPG	-1.10426	1.34012e-43
FAM49B	-1.27241	1.41835e-43
RPA3	-1.36873	4.25271e-43
MAL	-1.84313	6.39607e-43
ITM2B	1.0549	6.79105e-43
GPRC5A	-1.72362	8.75664e-43
PLA2G16	-1.62593	9.30817e-43
GNG5	-1.05993	2.02612e-42
LINC00152	1.92079	2.47073e-42
MDK	-1.34434	2.65382e-42
HEBP2	-1.30184	3.77663e-42
LGALS1	1.21124	4.94304e-42
HTRA1	1.63888	1.02265e-41
PLAU	1.45149	4.11691e-41
KLF5	-1.38803	4.20685e-41
ANXA5	1.24723	1.2925e-40
CACYBP	-1.33578	1.83e-40
DUSP23	-1.40087	2.25721e-40
HIGD1B	1.05113	2.91895e-40
HSPE1	-1.14634	6.23042e-40
CHMP4B	-1.22952	6.69104e-40
SH3BGRL	1.26965	9.88209e-40
NOTCH3	1.27376	1.44946e-39
SERINC2	-1.26271	3.24746e-39
HMOX1	-1.76849	5.24364e-39
CAPS	-1.26776	8.36436e-39
S100A14	-1.69853	8.72309e-39
KRT20	-1.78586	8.76663e-39
CD55	-1.5863	3.9164e-38
CXCL14	2.57001	2.1916e-37
MEF2C	1.06105	2.51776e-37
RAB11A	-1.06302	3.07419e-37
CKS2	-1.54299	4.72839e-37
ARF6	-1.28661	7.73181e-37
CYB5R3	1.02795	1.06623e-36
PPIC	1.23367	1.24251e-36
PGRMC2	-1.29447	1.33655e-36
SNRPF	-1.16764	2.28489e-36
FKBP10	1.03901	2.60686e-36
PTEN	1.00304	3.90125e-36
PPAP2C	-1.16824	4.99131e-36
PRSS22	-1.26554	7.96121e-36
SNRPB	-1.01011	8.31922e-36
THBS1	1.27373	1.13676e-35
MCAM	1.26512	1.33611e-35
HSP90AA1	-1.06132	2.36669e-35
TMEM147	-1.42236	4.80211e-35
LGALS3	-1.15425	8.71008e-35
HMGA1	-1.3497	9.79831e-35
TSC22D3	1.03732	2.74524e-34
SVIP	-1.10005	3.64047e-34
FHL2	-1.48811	4.72122e-34
CCDC64B	-1.06511	7.91576e-34
ZFP36L1	1.30476	8.28471e-34
EIF1AX	-1.09287	1.21814e-33
HSPD1	-1.20474	1.42265e-33
MZT2B	-1.04666	1.65202e-33
C1orf122	-1.22818	1.68546e-33
ZDHHC12	-1.17396	1.94355e-33
SCCPDH	-1.13951	3.09028e-33
CYB5A	-1.32427	4.04692e-33
LPP	1.08901	4.32465e-33
DMKN	-1.27143	4.6943e-33
CHMP2B	-1.13026	5.93711e-33
ARL6IP6	-1.09162	6.08436e-33
CCL2	2.05517	8.41658e-33
TAX1BP3	1.0405	8.8856e-33
COL4A2	1.61021	1.6188e-32
RP11-532F12.5	-1.00307	2.03451e-32
ORMDL2	-1.04937	3.51622e-32
PRDX2	-1.03055	3.813e-32
PDGFA	1.04793	1.00402e-31
SKIL	-1.22964	1.28822e-31
SRCAP	-1.11306	2.19737e-31
ACSL5	-1.0879	2.8181e-31
NBEAL1	1.06958	3.32232e-31
TUBA1A	1.36313	4.10207e-31
7SK-ENSG00000260682	1.79506	4.31285e-31
SOD3	1.83571	6.96568e-31
IDH1	-1.26857	7.05108e-31
TMEM45B	-1.03612	7.19738e-31
CTSH	-1.20241	1.17959e-30
HMGB3	-1.15214	1.1835e-30
TRAM1	-1.18797	1.18564e-30
SLC44A1	-1.08675	1.87396e-30
HSPB1	1.11713	1.92036e-30
S100A4	1.4927	3.71869e-30
ADAMTS1	1.00228	4.48044e-30
MARCKS	1.20891	1.01522e-29
GALNT1	-1.17145	1.71895e-29
EDN1	-1.61516	1.8327e-29
GJB2	1.15248	2.18472e-29
RTN3	-1.04753	2.62627e-29
RHOF	-1.26966	4.34925e-29
LYPD3	-1.2173	4.7435e-29
SPTSSB	-1.44918	5.29218e-29
HIST1H2BK	-1.38497	6.68698e-29
PON2	-1.06694	2.382e-28
H2AFJ	-1.103	2.78448e-28
SDC4	-1.06316	3.19474e-28
QPCT	-1.11122	3.70746e-28
ARL6IP1	-1.43778	1.00653e-27
TCEA3	-1.01776	1.58211e-27
GGCT	-1.18264	1.93595e-27
RALBP1	-1.17096	2.10276e-27
PDXK	-1.04296	3.73743e-27
COMP	1.14318	5.30085e-27
COL12A1	1.23498	7.05109e-27
STMN1	-1.20228	1.18106e-26
H2AFV	-1.06285	1.1996e-26
RPS27L	1.01342	1.53719e-26
CAV2	-1.1222	2.18119e-26
MYCL	-1.07064	2.76699e-26
EGR1	1.37455	4.0945e-26
TUBB4B	-1.12253	5.74817e-26
TNFAIP2	-1.07876	1.31062e-25
AC015849.16	-1.16943	2.18937e-25
HCCAT3	-1.89074	2.70416e-25
SFN	-1.29297	2.88462e-25
CITED2	-1.36809	4.55999e-25
ID1	-1.54722	5.0035e-25
PCNA	-1.15455	1.94662e-24
FXYD3	-1.30285	3.26259e-24
MYH9	1.0475	4.16711e-24
IER3	1.72001	1.09749e-23
CKS1B-ENSG00000173207	-1.51359	2.29299e-23
CSRP1	1.21159	2.68226e-23
GUCA2A	-1.33569	3.67064e-23
CCL15	-1.0053	3.98548e-23
IGF2	-1.49146	4.78448e-23
TOB1	-1.04022	1.29824e-22
CCND1	-1.48265	2.23608e-22
ADM	-1.10222	4.03356e-22
S100A6	-1.04209	8.38732e-22
AKR1C3	-1.13526	1.76743e-21
HMGB2	-1.48397	2.4654e-21
PHGDH	-1.0747	4.79897e-21
GSN	1.23814	8.68455e-21
UPK3A	-1.00047	1.43704e-20
APOBEC3B	-1.06073	1.05303e-19
BHLHE40	1.03342	1.73569e-19
KRT17	-1.47694	2.51386e-19
RGS16	1.40019	4.876e-19
HPGD	-1.04007	6.01893e-19
SOD2	1.7504	1.13069e-18
DKK1	-1.7006	1.63959e-18
CLIC3	-1.29111	4.81792e-18
PNRC1	1.02294	1.09432e-17
HIST1H1C	-1.31086	4.88116e-17
SYT8	-1.01093	6.58021e-17
HSPB8	-1.01771	8.43232e-17
HOPX	1.0566	2.48364e-16
UBE2C	-1.3561	3.36206e-16
CXCL2	2.22236	1.45583e-15
CEBPB	1.01574	2.65754e-15
KIAA0101	-1.12243	1.74379e-14
SOCS3	1.09165	1.20088e-13
FN1	1.12822	1.34951e-13
APOD	1.82619	2.10788e-13
LY6E	-1.0031	3.61783e-13
TAC3	-1.47595	3.81907e-13
NUSAP1	-1.01402	3.32559e-11
ZFP36	1.54417	2.38906e-10
HIST1H4C	-1.57959	1.29165e-09
MT2A	1.4435	2.29455e-08
CLU	1.20974	3.32546e-07
ID4	1.09383	2.11897e-06
CFD	2.78587	3.5691e-06
S100A2	-1.03308	1.2866e-05
AQP3	-1.05997	4.84217e-05
CTGF	1.09517	7.49134e-05
MT1X	-1.14087	0.00435346
HLA-DRA	-1.15101	0.0396499
HSPA1B	1.1924	0.0398294

## Sheet: marker of state2
Gene	LogFC	Adjust P-value
ECSCR	2.37043	7.41133e-192
AC011526.1	2.34375	1.91045e-182
RAMP3	2.73656	3.50278e-176
CD93	1.81039	2.35401e-173
CLEC14A	1.98171	3.80647e-170
RAMP2	3.29181	3.83212e-169
PLVAP	3.2137	5.82789e-166
EMCN	1.8375	3.49063e-165
RNASE1	2.8129	1.09411e-159
CALCRL	1.62722	7.70564e-158
ELTD1	2.04711	6.92322e-148
GIMAP7	1.59764	3.5832e-145
FAM167B	1.96636	8.7215e-145
SLCO2A1	1.7612	4.29076e-144
NPDC1	2.39726	9.05511e-144
AQP1-ENSG00000240583	2.81475	2.50336e-139
MCTP1	1.21569	7.12985e-136
CXorf36	1.31856	1.16129e-131
PCDH17	1.33268	5.2232e-128
SRGN	2.32232	2.4243e-125
VWF	2.84505	2.95834e-125
GIMAP4	1.1858	9.1758e-123
CD34	1.36456	3.36124e-121
SOX18	1.06724	5.40245e-118
GNG11	2.68474	8.92154e-113
IL3RA	1.06441	3.98328e-111
CLDN5	1.81389	1.02724e-106
FXYD5	2.05528	2.57551e-105
TM4SF18	1.11956	4.43604e-105
DARC	3.52095	4.95567e-105
MYCT1	1.0386	6.77305e-105
TM4SF1	2.90451	1.13575e-104
CD200	1.1271	8.23184e-104
CYYR1	1.02731	1.09412e-103
ICAM2	1.32325	6.73993e-103
RND1	1.98268	4.40971e-102
LDB2	1.34519	1.19453e-101
GMFG	1.34901	3.37684e-101
SELE	3.90817	1.1163e-100
ENG	2.77792	1.869e-98
ITM2A	1.26709	1.5792e-95
THBD	1.62065	2.00095e-95
SELP	1.23304	4.54054e-95
C1orf54	1.81649	4.96317e-95
IFITM1	2.19921	2.9486e-92
PODXL	1.42595	2.49916e-89
ADCY4	1.01095	9.77743e-89
IFITM2	2.2742	6.3096e-87
COL15A1	2.05911	1.00882e-86
KLF2	1.78472	3.27502e-84
HLA-DRB1	3.20614	7.59673e-84
SPARCL1	2.63977	7.71963e-82
ADAMTS9	1.22819	3.60216e-81
A2M	2.31939	3.9644e-81
C2CD4B	1.46603	5.11279e-79
ACVRL1	1.09533	9.88186e-79
APLNR	1.00214	1.44623e-78
IFITM3	2.55798	2.90979e-78
MSN	1.57984	7.09099e-78
IGFBP7	2.79181	1.10002e-76
VIM	2.4235	4.72998e-74
TCF4	1.71852	2.25057e-73
VAMP5	1.92074	2.87016e-72
GPX1	1.73299	2.20551e-71
HLA-DPA1	2.27251	1.37495e-70
HSPG2	2.31551	5.80356e-68
LPAR6	1.13179	9.41618e-68
ZNF385D	1.14771	1.07118e-67
CD74	3.38369	1.48566e-67
ESAM	1.61575	1.59633e-66
IFI16	1.2927	8.70193e-65
STOM	1.61906	2.02595e-64
TSPAN7	1.18282	1.0166e-62
RPS28	1.56966	2.00775e-62
CD320	1.0105	9.96986e-62
ELK3	1.27104	1.45891e-61
HLA-DPB1	2.12083	5.40308e-61
CLEC2B	1.28722	5.48291e-61
HEG1	1.32173	6.95994e-61
BST2	1.83234	8.40876e-61
ETS1	1.01254	1.14274e-60
ITGA6	1.29087	4.00689e-60
COL4A1	2.02286	8.36301e-60
SLC9A3R2	2.24377	6.94194e-57
MMRN2	1.10541	1.85046e-56
MEF2C	1.11749	5.12193e-56
IFI27	3.33383	5.15367e-56
LY96	1.07045	2.06115e-55
TPM1	-2.65391	5.93217e-54
RPL34	1.50697	1.88599e-53
HLA-DRA	2.7579	6.63161e-52
ENTPD1	1.29042	1.07245e-51
TPT1	1.25077	1.52214e-51
TMEM173	1.03639	4.50845e-51
KRT18	-3.11252	4.3129e-50
TSHZ2	1.11558	2.79252e-49
RGCC	2.24202	2.9166e-49
KRT8	-2.93047	1.81008e-48
HLA-E	1.79882	1.10968e-47
RPL26	1.17223	1.92809e-47
RPS23	1.05333	3.43164e-47
MGST1	-2.45714	9.16906e-47
DEK	-2.26698	1.30979e-46
PTMS	1.30162	3.80684e-46
FAM198B	1.08922	5.18202e-46
TGFBR2	1.21338	1.37599e-45
FTH1	-1.24245	1.587e-45
RCAN1	1.94427	2.57851e-45
SH3BGRL3	1.5575	4.24357e-45
RPL36	1.0843	1.51457e-44
SPINT2	-1.95828	1.99093e-44
HSPA1A	2.21232	2.28813e-44
UPK1B	-3.21433	8.1696e-43
HLA-DQB1	1.22041	3.16164e-42
CDKN2A	-2.10278	7.76738e-42
KRT7	-3.14801	1.00371e-41
IGF2	-2.63551	1.58096e-41
ICAM1	1.93731	1.62081e-41
HLA-DQA1	1.07547	2.9577e-41
IGFBP3	-2.6257	1.87098e-40
RPS24	1.01811	2.81002e-40
GNB2L1	1.08067	3.96126e-40
EPCAM	-1.88725	4.81612e-40
IL6ST	1.17157	8.69225e-40
ITM2B	1.46262	9.27542e-40
SPINK1	-2.8086	1.57548e-39
DDAH2	1.01834	5.38314e-39
COL4A2	1.75431	6.09642e-39
CST6	-2.69516	7.127e-39
PSCA	-2.34691	1.56339e-38
CAPG	-2.04293	9.66967e-38
CLDN3	-2.1422	1.08783e-37
MEAF6	-1.61539	1.0978e-37
CCL14	1.67053	1.56882e-37
HYAL2	1.91048	2.2247e-37
FAM43A	1.00025	3.43337e-37
TMED2	-1.28936	5.4476e-37
TNFRSF12A	-1.66598	9.46232e-37
HLA-A	1.39112	1.0102e-36
CD59	1.48344	1.29749e-36
CYP1B1	1.76329	1.96818e-36
AGPAT2	-1.97882	2.51987e-36
KDELR2	-1.34	4.51585e-36
PPARG	-2.02147	5.0173e-36
CALM2	-1.15729	1.49714e-35
NDUFS5	-1.20848	2.25314e-35
NNMT	1.19612	4.59866e-35
LSM3	-1.79181	6.05874e-35
FBLN1	-1.79075	1.65504e-34
UPK2	-2.1311	1.80743e-34
MDK	-1.50725	3.37831e-34
FHL2	-1.77926	5.64781e-34
C19orf33	-1.64825	8.51605e-34
HLA-B	1.34529	2.93109e-33
C1orf122	-1.5256	3.03899e-33
IGFBP4	1.22051	4.74465e-33
FSCN1	1.03076	4.81297e-33
SPINT1	-1.57196	1.12296e-32
WWTR1	1.19643	1.12362e-32
KRT19	-1.94167	1.58883e-32
CHMP4B	-1.37891	2.00882e-32
PRCP	2.10521	2.18752e-32
CXCL2	1.33446	2.28259e-32
KRT14	-3.55307	3.08289e-32
LGALS3	-1.3483	5.94899e-32
S100P	-1.6943	7.27408e-32
VGLL1	-1.60202	8.72614e-32
ANKRD28	1.14652	9.25229e-32
ADIRF	-1.74879	1.14641e-31
ADAMTS1	1.1285	2.08099e-31
ALDOA	-1.21578	2.2858e-31
EMP1	1.36162	3.56502e-31
CLDN4	-1.44008	4.04225e-31
CCL2	1.56019	9.93895e-31
PERP	-1.47581	1.23658e-30
ELF3	-1.56044	2.20641e-30
BHLHE40	1.1632	2.46018e-30
EGFL7	1.42522	5.05755e-30
CLU	1.6645	6.03765e-30
MAGEA3	-1.42735	1.6373e-29
HN1	-1.70753	1.83036e-29
HMGN1	-1.18674	1.89571e-29
UPK3B	-1.65523	2.02695e-29
GAPDH	-1.06647	3.28202e-29
PRKCDBP	1.10611	4.77752e-29
TPI1	-1.11325	6.15204e-29
GNAI2	1.13465	7.1008e-29
ATP5J	-1.10882	7.7646e-29
TNFSF10	1.07461	1.45587e-28
NCOA7	1.44727	2.43152e-28
TSTD1	-1.33188	3.3337e-28
UPK1A	-2.31758	4.55443e-28
VWA1	1.60402	6.1501e-28
SNRPE	-1.08659	1.26188e-27
CD164	-1.12786	1.41322e-27
EIF4G2	-1.17103	1.7769e-27
ETS2	1.29449	1.85441e-27
PTRF	1.23183	2.3778e-27
RPL32	-1.14717	7.60781e-27
PRDX6	-1.244	8.69801e-27
PDLIM1	1.18941	1.1127e-26
LGALS1	-1.59301	2.51175e-26
RCN1	-1.29307	3.1668e-26
CLDN7	-1.27725	3.19509e-26
MAL2	-1.43812	6.53233e-26
GDPD3	-1.5081	9.67193e-26
DBI	-1.61941	1.58102e-25
MAL	-1.67631	1.63149e-25
CRCT1	-2.93737	3.52416e-25
MZT2A	-1.16684	4.84258e-25
CXCL12	1.1308	5.18312e-25
KRT20	-1.73691	6.43144e-25
DUSP6	1.29946	8.75504e-25
SLC44A1	-1.23769	9.15299e-25
BIRC3	1.33926	1.04268e-24
RTN3	-1.18245	1.6726e-24
VAMP8	-1.2081	2.04057e-24
PEBP1	-1.14418	2.20778e-24
ABL2	1.18574	2.81975e-24
VCAM1	1.29984	6.25942e-24
HMOX1	-1.62969	7.14757e-24
GATA3	-1.37087	8.05272e-24
FN1	-2.04903	1.06338e-23
SNCG	-1.44201	2.17263e-23
H2AFJ	-1.20803	3.57263e-23
C12orf75	-1.24637	1.11357e-22
PHGDH	-1.302	2.01198e-22
GSTM3	-1.31541	3.32137e-22
TMEM106C	-1.10904	3.61701e-22
SMIM22	-1.12158	3.79162e-22
MMP1	1.16207	4.49882e-22
CCDC64B	-1.0373	4.50763e-22
TPD52	-1.18911	4.56401e-22
TRAM1	-1.1964	3.05963e-21
ANGPT2	1.32579	4.5644e-21
ZDHHC12	-1.09765	4.79772e-21
CNN3	-1.07215	6.04142e-21
ESM1	1.59841	7.12731e-21
ARRDC3	1.02443	9.63217e-21
ADM	-1.50074	1.18921e-20
LY6E	-1.3586	1.46894e-20
LYPD3	-1.28137	2.48568e-20
NDRG1	1.09371	2.74943e-20
PAWR	-1.09342	3.1198e-20
HNRNPF	-1.04029	3.49741e-20
TMEM147	-1.31462	5.32993e-20
FKBP1A	1.44049	5.63855e-20
TCEA3	-1.05662	6.2177e-20
SOCS3	1.86479	6.99265e-20
PDXK	-1.07088	1.36418e-19
CITED4	-1.39856	1.51812e-19
CD9	-1.0434	3.38141e-19
PGRMC2	-1.10913	4.30316e-19
CACYBP	-1.08083	4.61661e-19
S100A14	-1.30565	6.15109e-19
SAT1	1.67141	8.47165e-19
CCDC80	-1.25324	9.72319e-19
UCP2	-1.2722	2.16863e-18
CRIP1-ENSG00000213145	-1.22067	2.23044e-18
HSP90AA1	-1.07077	2.24026e-18
CAV2	-1.20835	4.06438e-18
MT1X	-1.82823	6.24336e-18
IER3	1.24974	1.13105e-17
BAG1	-1.15454	3.18431e-17
PHACTR4	-1.02852	4.40181e-17
ARF6	-1.00987	1.07803e-16
NFKBIA	1.09077	2.28127e-16
PRSS22	-1.04122	6.68489e-16
PCNA	-1.08563	7.13946e-16
TNFAIP3	1.07639	7.45172e-16
ZFP36	1.31389	7.88805e-16
SDCBP	1.03828	1.30122e-15
RPS4Y1	1.13426	1.32835e-15
PLOD2	-1.01237	2.24943e-15
CITED2	-1.47931	2.25629e-15
IDH1	-1.03911	7.06584e-15
RHOF	-1.00638	1.85187e-14
CTNNB1	1.04394	2.79984e-14
PLA2G16	-1.19334	3.47704e-14
PPAP2B	1.22863	4.93509e-14
SOX4	-1.25519	5.51573e-14
GUCA2A	-1.27214	9.97062e-14
ACAA2	-1.02407	1.36099e-13
WASH4P	-1.09222	1.41865e-13
FABP4	1.28182	1.94943e-13
SERPINE1	1.14714	2.95271e-13
APOBEC3B	-1.04657	4.56794e-13
CCDC85B	1.29885	5.86629e-13
INSR	1.95682	1.46485e-12
CCND1	-1.29288	3.2032e-12
HCCAT3	-1.73764	4.53198e-12
HSPB8	-1.00294	1.11212e-11
HLA-DMA	1.01346	1.89504e-11
CKS2	-1.09202	5.96544e-11
MGP	1.35697	7.96094e-11
SOD3	-1.21864	8.25874e-11
CKS1B-ENSG00000173207	-1.28882	1.20142e-10
SPTSSB	-1.17532	1.43047e-10
CRIP2	1.12392	1.03834e-09
KIAA0101	-1.17924	1.53353e-09
SOD2	1.02432	4.44034e-09
S100A4	-1.41855	9.14122e-09
TSC22D1	1.08805	3.17682e-08
CLIC3	-1.06224	4.49133e-08
CAV1	-1.0248	1.19617e-07
DIO2	-1.46977	2.2594e-07
MEST	-1.12562	7.08529e-07
TUBA1B	-1.06535	1.90585e-06
UBE2C	-1.22901	8.41567e-06
HMGB2	-1.12312	1.72825e-05
DKK1	-1.13639	4.39643e-05
RPSAP58	1.0136	4.56244e-05
IL8	1.1318	7.55959e-05
TAC3	-1.2686	0.000127999
STC1	1.45879	0.00056716
IGFBP5	1.69509	0.00114026
RGS16	1.19394	0.00160034
HIST1H4C	-1.51966	0.0023685
DUSP2	1.12722	0.0245046
ARL4A	1.07172	0.0357555

## Sheet: marker of state3
Gene	LogFC	Adjust P-value
VIM	-4.71258	1.76483e-255
IFITM2	-2.79874	2.26871e-237
SPARC	-4.7682	7.35615e-233
IGFBP7	-5.26176	7.86051e-222
IFITM3	-3.82713	2.6606e-215
NNMT	-2.28778	7.61741e-214
PRKCDBP	-2.33538	4.61913e-199
COL6A2	-3.20038	6.4856e-192
SELM	-2.70818	8.63394e-192
TCF4	-1.81917	4.20717e-191
BGN	-3.48283	1.20212e-190
IFITM1	-2.27018	2.02197e-189
COX7A1	-1.53715	8.03732e-167
GPX1	-1.85199	1.08235e-164
PTMS	-1.9895	4.96455e-162
AEBP1	-2.55679	2.07314e-160
SERPING1	-2.29286	2.73134e-159
MSN	-1.38857	1.59139e-158
A2M	-2.37643	7.43936e-158
COL3A1	-5.31229	9.81539e-158
KRT8	3.49234	1.34506e-155
COL6A1	-2.60743	6.20563e-155
KRT7	4.01909	2.58877e-153
SPINT2	2.58952	2.76177e-152
ENG	-2.13292	4.50238e-151
PKIG	-1.36144	1.00761e-150
MMP2	-2.8943	5.96682e-149
HSPA1A	-3.65594	1.06284e-148
GNG11	-2.06898	5.26073e-147
COL1A1	-5.94473	1.94061e-146
SPINK1	3.75171	2.26349e-146
KRT18	3.29311	7.70208e-146
DCN	-4.04503	9.03762e-145
CTHRC1	-3.12044	2.22582e-144
SPARCL1	-3.18017	1.00081e-143
MGST1	2.77443	7.14583e-143
IFI16	-1.35674	1.07707e-141
COL5A2	-2.2594	5.78139e-140
KRT19	2.94771	4.38605e-139
UPK1B	3.73484	1.51442e-138
EMP3	-1.59068	2.51431e-138
STOM	-1.73573	3.0729e-138
COL6A3	-2.67105	2.1475e-137
C19orf33	2.39793	1.8332e-136
THY1	-2.67282	1.77278e-135
VAMP5	-1.64596	2.78449e-135
MYADM	-1.41558	9.10327e-135
CLEC11A	-1.55293	1.60179e-134
COL5A1	-1.98157	1.37179e-133
S100P	2.55614	1.91235e-133
C11orf96	-2.48415	1.98099e-133
NUPR1	-1.75452	2.17413e-133
COL1A2	-5.5094	2.713e-133
CAPG	2.60095	7.72727e-133
POSTN	-2.99511	1.65432e-131
PCOLCE	-2.14207	2.44177e-131
C1S	-2.53889	2.57338e-131
IGFBP4	-2.3454	2.65157e-131
PSCA	2.89787	2.66918e-131
LHFP	-1.53742	4.34918e-130
IGFBP3	3.18287	2.93471e-129
CLDN4	2.26367	5.66507e-129
LAMA4	-1.27176	1.95168e-128
MYLK	-1.72436	2.9997e-128
EPCAM	2.22493	1.13958e-127
ACTA2	-4.05221	1.04103e-126
TAGLN	-4.2515	3.88289e-126
SERPINF1	-2.39208	5.80551e-126
RPL32	1.61967	6.60278e-126
COL4A1	-2.58397	1.70412e-125
RCN3	-1.30086	7.52531e-125
VCAN	-2.48355	2.77456e-124
PDGFRB	-1.43232	3.78967e-124
NREP	-1.7619	1.37914e-122
C1R	-2.67275	4.78897e-122
COL15A1	-1.5486	1.24919e-121
CST6	3.00462	5.77239e-121
ELF3	2.27871	9.97365e-121
LUM	-5.16427	1.26749e-120
PTRF	-1.7598	2.30363e-120
SPON2	-2.43461	1.40672e-119
RARRES2	-3.33813	2.05658e-119
SNCG	2.314	2.35949e-119
DEK	2.2525	4.72604e-119
PDLIM3	-1.62682	4.41292e-118
SDC2	-1.70742	2.1362e-117
LSM3	2.13357	2.37982e-117
MEG3	-1.6491	3.84179e-117
PPARG	2.3454	1.15477e-116
PERP	1.95458	1.18734e-116
EMILIN1	-1.24339	1.10075e-115
LOXL2	-1.16509	1.7894e-115
CDKN2A	2.19641	7.17667e-115
AXL	-1.3678	2.38952e-114
FXYD5	-1.55991	4.33924e-114
FAP	-1.04814	3.07545e-113
RPL34	-1.42479	3.19628e-113
HN1	2.16337	1.17448e-112
HMGN1	1.56834	3.04044e-111
CTSK	-2.33906	6.57363e-111
MEAF6	1.77351	5.72104e-110
DDAH2	-1.14439	5.94533e-110
CLDN3	2.31112	6.43771e-110
C1orf54	-1.35812	9.98296e-110
ADIRF	2.04246	8.94616e-109
CFH	-1.07503	1.00534e-108
ENTPD1	-1.17991	1.49928e-108
SPINT1	1.85196	2.31086e-108
TPT1	-1.24222	1.06502e-107
RPL10	-1.05445	8.33998e-107
UPK2	2.38568	1.68983e-106
THBS2	-1.63588	2.47803e-106
TSTD1	1.72762	4.4081e-106
AGPAT2	2.14863	4.6179e-106
NDUFS5	1.35545	5.52115e-105
VCAM1	-1.318	7.72065e-105
ISLR	-1.55204	1.02702e-104
MEF2C	-1.30015	1.22851e-104
KRT14	3.92648	1.57957e-104
CD9	1.68808	8.87872e-104
VAMP8	1.6972	9.47577e-103
RPS23	-1.08246	5.33231e-102
RPS4Y1	-1.53649	1.8003e-101
SLC9A3R2	-1.70891	4.08014e-100
PABPC1	1.26935	5.10695e-100
TFPI	-1.27306	1.94116e-99
MXRA8	-1.4876	5.6424e-99
HLA-A	-1.64841	1.62929e-98
SMIM22	1.64784	1.63947e-98
VGLL1	1.81831	2.02263e-98
RPS28	-1.22886	2.48323e-98
CYBA	-1.29271	5.59595e-98
MAP1B	-1.1479	1.55083e-97
INHBA	-1.39844	7.5117e-97
ITM2B	-1.51072	1.67045e-95
MFAP4	-2.19501	1.72564e-95
ATP5J	1.30868	9.43681e-95
CLEC2B	-1.19524	1.37106e-94
CSTB	1.35938	1.68241e-94
COL8A1	-1.272	2.34443e-94
PLAT	-1.19028	6.73899e-94
CRCT1	3.36469	3.68882e-93
FILIP1L	-1.40432	1.00121e-92
DBI	1.93078	1.56816e-92
HLA-B	-1.50565	4.67476e-92
PLXDC1	-1.01548	5.60387e-92
BST2	-1.63013	6.05771e-92
CLDN7	1.57177	1.79398e-91
SULF1	-1.08858	1.85143e-91
GMFG	-1.01814	2.98607e-91
MAGEA3	1.62503	3.17885e-91
GNB2L1	-1.13189	3.70511e-91
UPK3B	1.84528	4.09108e-91
EIF4G2	1.38071	5.38739e-91
TACSTD2	1.61765	1.34476e-90
TMEM176B	-1.43538	1.85292e-90
GATA3	1.72581	9.20981e-90
PDLIM7	-1.31005	1.05515e-89
MDK	1.5158	7.06498e-89
TNFAIP6	-1.18539	1.13713e-88
COX6B1	1.08286	3.27756e-88
TPM2	-3.05902	6.40213e-88
GAS6	-1.03225	7.64798e-88
MMP11	-4.71328	1.22227e-87
KLF2	-1.30891	2.47277e-87
SNRPE	1.26097	2.70254e-87
NPDC1	-1.59695	2.78661e-87
MAL2	1.69181	4.63755e-87
EEF2	-1.28298	1.11169e-86
UPK1A	2.53988	3.50706e-86
TGFBI	-1.28264	3.70014e-86
CXADR	1.43463	7.53803e-86
MZT2A	1.40521	1.39748e-85
RPL36	-1.01258	1.46825e-85
SNAI2	-1.02807	3.44186e-85
TSPAN4	-1.19569	4.15349e-85
TIMP1	-2.67803	1.55107e-84
TPM4	-1.7301	1.70908e-84
CRISPLD2	-1.35331	1.75887e-84
CHMP4B	1.39045	3.35319e-84
TMEM176A	-1.22049	2.59655e-83
TPD52	1.48112	3.20106e-83
CALD1	-2.95747	4.84768e-83
GDPD3	1.7391	4.87015e-83
IGFBP5	-2.49339	5.29429e-83
PRDX6	1.40338	1.1609e-82
ITGA1	-1.01593	2.60557e-82
COL4A2	-2.13117	3.91855e-82
COX6A1	1.01923	9.60676e-82
MAL	1.89147	9.39586e-80
IGFBP6	-1.22187	3.37172e-79
AQP1-ENSG00000240583	-1.91614	4.68431e-79
FHL2	1.71566	5.29519e-79
CD99	-1.62137	5.52294e-79
GEM	-1.67636	8.0192e-79
PDPN	-1.25716	1.24168e-78
LGALS3	1.3299	9.09893e-78
C1orf122	1.44799	1.37169e-77
GAPDH	1.08758	2.33364e-77
SRGN	-1.73245	2.72794e-77
IL32	-1.81287	4.73953e-77
HNRNPF	1.30881	4.9492e-77
CYGB	-1.18464	2.03069e-76
UCP2	1.62057	4.58082e-76
KRT20	1.88472	1.44755e-74
ANXA2	1.09906	1.48792e-74
IFI27	-2.60986	2.12778e-74
TGFB1I1	-1.22911	2.6852e-74
COX7A2	1.00056	3.02842e-74
RGCC	-1.70279	3.27989e-74
CCL2	-2.38627	3.7757e-74
PHACTR4	1.3907	4.44838e-74
CITED4	1.71851	4.65813e-74
HMOX1	1.82697	1.35118e-73
HSPG2	-1.65907	1.88363e-73
ALDOA	1.16496	3.08347e-73
CNN2	-1.07419	3.28368e-73
RAMP2	-2.24207	6.7333e-73
RAB25	1.22258	1.41007e-72
IGF2	1.98885	2.93665e-72
ERH	1.05223	1.12299e-71
ADAMTS1	-1.26471	1.33891e-71
MYL9	-2.9967	2.49729e-71
ACTG2	-1.61048	3.67868e-71
OCIAD2	1.20497	4.00515e-71
ECSCR	-1.45681	4.56181e-71
ANGPT2	-1.31038	5.27155e-71
LSR	1.28105	5.30889e-71
BAG1	1.45238	6.34183e-71
CRYAB	-1.11768	1.18247e-70
ANXA6	-1.06898	4.07594e-70
CACYBP	1.32221	2.47976e-69
RPA3	1.28863	6.03489e-69
PIM1	1.34478	1.09435e-68
RAMP3	-1.76993	2.4146e-68
PLVAP	-2.17146	8.34013e-68
S100A14	1.63414	1.9673e-67
NBL1	-2.10958	2.24927e-67
CLEC14A	-1.18117	9.4486e-67
MGP	-2.79323	3.42999e-66
CCDC64B	1.14203	7.31225e-66
CD93	-1.04161	1.88982e-65
PGRMC2	1.31172	2.48536e-65
PLA2G16	1.53865	2.96526e-65
AC011526.1	-1.43182	3.55945e-65
SLC44A1	1.24146	4.46737e-65
TMEM147	1.48123	9.12056e-65
SNRPG	1.00006	1.36184e-64
SPRY1	-1.03704	2.03021e-64
HSPE1	1.13716	2.36513e-64
COL10A1	-1.10134	2.55869e-64
ZDHHC12	1.23505	2.97339e-64
HLA-E	-1.49924	4.364e-64
HEBP2	1.20362	7.79919e-64
RTN3	1.19358	1.77733e-63
FRZB	-1.382	2.7611e-63
TIMP3	-2.07631	2.96588e-63
HSP90AA1	1.15447	3.82903e-63
PTGDS	-2.36068	3.92577e-63
SFRP2	-2.07449	3.95346e-63
MCAM	-1.27507	5.24e-63
MFGE8	-1.71911	1.13488e-62
ESAM	-1.16127	1.17883e-62
ARF6	1.26006	1.30859e-62
GPRC5A	1.43757	1.34676e-62
PALLD	-1.17847	8.01987e-62
TRAM1	1.2873	2.07311e-61
ACTN1	-1.4344	3.74847e-61
RNASE1	-1.82863	3.7749e-61
MZT2B	1.07641	4.19364e-61
CAPS	1.21062	5.79612e-61
H2AFJ	1.23939	7.26686e-61
PRSS22	1.26298	1.44776e-60
FAM49B	1.11104	5.53302e-60
MMP14	-1.74674	5.70828e-60
HSPB1	-1.24533	1.7675e-59
EMCN	-1.0504	2.32419e-59
PCSK7	-1.11256	4.83974e-59
ACP1	1.07809	8.85964e-59
LYPD3	1.342	1.32453e-58
TNFRSF12A	1.28517	4.74613e-58
ELTD1	-1.21155	1.34957e-57
EIF1AX	1.0743	1.36271e-57
SFRP4	-1.53872	2.11669e-57
BHLHE40	-1.3074	2.89321e-57
CHMP2B	1.13516	4.90569e-57
TCEA3	1.12133	1.85606e-56
FAM167B	-1.15407	1.96922e-56
PDXK	1.14317	1.16623e-55
RPL17	-1.10922	1.78267e-55
CKS2	1.4427	3.42512e-55
LGALS3BP	-1.37081	3.4779e-55
COL18A1	-1.91179	1.80005e-54
IDH1	1.26373	3.65466e-54
GABARAP	-1.08504	3.97089e-54
SH3BGRL3	-1.23725	6.64464e-54
CXCL2	-2.39793	8.89121e-54
SNRPF	1.07665	1.18952e-53
TYMP	-1.15915	1.32766e-53
SCCPDH	1.10231	1.55806e-53
TMEM45B	1.05317	1.58189e-53
VWF	-1.85768	1.66268e-53
SERINC2	1.05837	1.70329e-53
DMKN	1.22585	1.81e-53
CXCL12	-1.03805	1.81427e-53
PRDX2	1.01326	2.93412e-53
ARL6IP6	1.04063	3.01347e-53
RP11-532F12.5	1.00731	3.11957e-53
FLNA	-1.25283	3.53902e-53
CAV2	1.2516	3.73509e-53
CYB5A	1.26273	4.98447e-53
SRCAP	1.10658	8.94118e-53
S100A10	1.04139	3.03962e-52
RHOF	1.24871	8.9083e-52
KTN1	1.09997	1.39391e-51
PHGDH	1.25989	1.44429e-51
CHI3L1	-1.93913	1.95392e-51
PPAP2C	1.04208	2.07855e-51
HSPD1	1.12098	2.92541e-51
ADM	1.35482	4.99432e-51
HTRA1	-1.55358	8.76034e-51
CTSB	-1.35838	1.07936e-50
HMGB3	1.11846	1.3823e-50
CD55	1.36225	2.21663e-50
ASPN	-1.44789	2.30847e-50
PEBP1	1.03701	5.81686e-50
GNL2	1.00674	1.11861e-49
IER3	-1.89277	1.22944e-49
CITED2	1.51934	1.4331e-48
SMS	1.01141	1.66523e-48
PCNA	1.21794	1.86916e-48
TAX1BP3	-1.07057	1.93776e-48
DPT	-1.19067	2.61855e-48
TMEM106C	1.05762	2.96685e-48
TM4SF1	-1.94112	3.57e-48
HTRA3	-1.46959	3.93833e-48
GGCT	1.18741	3.94716e-48
ZFP36L1	-1.26627	5.8133e-48
HMGA1	1.07819	6.07068e-48
TOB1	1.10042	9.96195e-48
MYCL	1.10828	1.08296e-47
RGS5	-2.7042	8.57461e-47
SPTSSB	1.43201	9.33487e-47
FSTL1	-1.42166	2.27024e-46
CCL15	1.07356	2.85129e-45
HCCAT3	1.94686	7.08692e-45
EMP1	-1.14884	1.02318e-44
GUCA2A	1.41044	1.36407e-44
AC015849.16	1.17816	1.69103e-44
RALBP1	1.12782	4.58808e-44
SELE	-2.78853	5.26418e-43
WDR34	1.0038	1.81534e-42
H2AFV	1.02072	2.32198e-42
SERPINH1	-1.31759	3.67467e-42
QPCT	1.03712	5.249e-42
CCND1	1.50665	5.61993e-42
UPK3A	1.07063	1.70445e-41
ANXA5	-1.04755	1.85736e-41
CKS1B-ENSG00000173207	1.5226	4.13089e-41
MFAP2	-1.13372	1.14619e-40
NDUFA4L2	-2.05661	1.55369e-40
PPP1R14A	-1.87437	2.12432e-40
STMN1	1.2015	3.45313e-40
PLAU	-1.19404	3.58899e-40
SAT1	-1.53069	3.91337e-40
APOBEC3B	1.14346	4.72418e-40
ACAA2	1.08675	5.45915e-40
MARCKS	-1.11773	6.36043e-40
LY6E	1.23487	6.94345e-40
SOCS3	-1.82018	7.19771e-40
TUBB4B	1.07858	7.91715e-40
RPSAP58	-1.16809	1.23734e-39
SH3BGRL	-1.04477	1.85387e-39
TPM1	1.0332	2.23109e-39
SLBP	1.04814	2.34848e-39
LPCAT1	1.05131	2.36419e-39
NBEAL1	-1.15158	2.72093e-39
CLU	-1.75807	3.03144e-39
CAPZB	-1.00848	3.68913e-39
GSTM3	1.14173	4.27488e-39
ICAM1	-1.43813	4.86429e-39
FDFT1	1.02192	8.29486e-39
DARC	-2.42848	1.14918e-38
HIST1H2BK	1.25911	9.26678e-38
CD59	-1.13108	1.70793e-37
PPIC	-1.04463	2.05295e-37
CST3	-1.05268	2.60866e-37
CLDN5	-1.03405	3.59785e-37
S100A6	1.03066	5.79559e-37
HLA-DPB1	-1.27169	2.9922e-36
TIMP2	-1.42352	4.33117e-36
NCOA7	-1.00167	2.66886e-35
HSPB8	1.09775	2.8381e-35
THBS1	-1.1292	4.04846e-35
CD74	-2.26713	1.81258e-34
SOD2	-1.79262	2.76309e-34
ANTXR1	-1.04927	4.60837e-34
ARL6IP1	1.30007	5.68468e-34
SOX4	1.14853	3.01688e-33
SULT1E1	1.01475	3.35937e-33
CTNNB1	-1.19824	1.10596e-32
CLIC3	1.28771	2.12069e-32
CCL11	-1.59958	2.27713e-32
HMGB2	1.42609	2.5847e-32
TPPP3	-1.19381	6.89693e-32
ZFP36	-1.78533	8.51659e-32
RND1	-1.14201	3.07546e-31
IGFBP2	-1.00508	8.26262e-31
LINC00152	-1.75179	1.02609e-30
ID1	1.31632	1.76898e-30
KIAA0101	1.23934	2.62117e-30
DKK1	1.54879	5.22609e-29
7SK-ENSG00000260682	-1.48894	1.09634e-28
RCAN1	-1.19865	1.45486e-28
UBE2C	1.40319	1.17865e-27
LOXL1	-1.0304	1.40503e-27
RGS16	-1.59943	2.634e-27
GSN	-1.16526	4.98862e-26
IL6	-1.23862	1.69272e-24
HIST1H1C	1.19722	1.83779e-24
MT1X	1.49567	3.56065e-23
TAC3	1.49147	4.79351e-23
PRCP	-1.36611	6.63689e-23
NUSAP1	1.07474	1.59318e-22
HLA-DRB1	-2.03972	1.05606e-19
CXCL14	-1.9514	4.32596e-19
HIST1H4C	1.66625	7.56663e-18
APOD	-1.41843	8.88264e-17
HLA-DPA1	-1.28339	1.61465e-15
ID2	-1.12921	9.05948e-13
CYP1B1	-1.14782	1.32624e-11
HYAL2	-1.10265	9.23026e-11
S100A2	-1.29556	2.19265e-10
EGR1	-1.03081	1.03539e-08
HLA-DRA	-1.63429	2.32574e-08
MT2A	-1.03557	0.00617744
CFD	-2.16148	0.00652443
