# Supplementary material for: Tumor stemness score to estimate epithelial-to-mesenchymal transition (EMT) and cancer stem cells (CSCs) characterization and to predict the prognosis and immunotherapy response in bladder urothelial carcinoma
Source: Stem Cell Res Ther. 2023 Feb 1;14:15. doi: 10.1186/s13287-023-03239-1 (PMC9890713; doi:10.1186/s13287-023-03239-1)
Supplement: Supplementary file 15 — Additional file 15: Table S4. GO and KEGG gene function enrichment analysis of TS biomarkers. [file 13287_2023_3239_MOESM15_ESM.xlsx]

## Sheet: GO_BP
ID	Description	GeneRatio	BgRatio	pvalue	p.adjust	qvalue	geneID	Count
GO:0030198	extracellular matrix organization	42/357	395/18866	8.8126e-20	1.99031e-16	1.52767e-16	OLFML2A/CRISPLD2/COL18A1/SMOC2/EGFL6/SPINT2/ADAMTS1/ADAMTS4/TIMP1/THBS1/TGFBI/SPINT1/SPARC/PTK2/PDGFA/NID1/MYH11/LOXL2/LAMC1/LAMA4/ITGA1/GPM6B/B4GALT1/GAS6/FBLN1/ELF3/CST3/COL6A3/COL6A2/COL6A1/COL5A2/COL5A1/COL4A2/COL4A1/COL3A1/COL1A2/COL1A1/CD44/SERPINH1/BGN/ANXA2/A2M	42
GO:0043062	extracellular structure organization	42/357	396/18866	9.69464e-20	1.99031e-16	1.52767e-16	OLFML2A/CRISPLD2/COL18A1/SMOC2/EGFL6/SPINT2/ADAMTS1/ADAMTS4/TIMP1/THBS1/TGFBI/SPINT1/SPARC/PTK2/PDGFA/NID1/MYH11/LOXL2/LAMC1/LAMA4/ITGA1/GPM6B/B4GALT1/GAS6/FBLN1/ELF3/CST3/COL6A3/COL6A2/COL6A1/COL5A2/COL5A1/COL4A2/COL4A1/COL3A1/COL1A2/COL1A1/CD44/SERPINH1/BGN/ANXA2/A2M	42
GO:0052547	regulation of peptidase activity	38/357	466/18866	3.47628e-14	4.75787e-11	3.65193e-11	PERP/WFDC1/RCN3/UACA/ARL6IP1/SPINT2/KLF4/TIMP3/TIMP1/THBS1/TFPI/SPINT1/SPINK1/PPARG/SERPINI1/SERPINF1/PCOLCE/PEBP1/MAGEA3/GSN/SFN/GAS6/FBLN1/F2R/ECM1/CTSH/CSTB/CST6/CST3/CRYAB/CLDN3/CLDN4/COL6A3/CD44/SERPINH1/SERPING1/ANXA2/A2M	38
GO:0031589	cell-substrate adhesion	32/357	359/18866	3.69564e-13	3.79357e-10	2.91178e-10	MYADM/SMOC2/TNFRSF12A/RHOD/LYPD3/EGFL6/THY1/THBS1/SDC4/S100A10/RSU1/PTK2/PTEN/NID1/MDK/TACSTD2/LAMC1/ITGA1/ILK/ID1/GPM6B/GAS6/FLNA/FBLN1/COL3A1/COL1A1/CDKN2A/CD44/AXL/ANGPT2/JAG1/ACTN1	32
GO:0010466	negative regulation of peptidase activity	27/357	272/18866	2.22321e-12	1.8257e-09	1.40132e-09	WFDC1/ARL6IP1/SPINT2/KLF4/TIMP3/TIMP1/THBS1/TFPI/SPINT1/SPINK1/SERPINI1/SERPINF1/PEBP1/MAGEA3/SFN/GAS6/ECM1/CSTB/CST6/CST3/CRYAB/COL6A3/CD44/SERPINH1/SERPING1/ANXA2/A2M	27
GO:0010951	negative regulation of endopeptidase activity	26/357	258/18866	4.07642e-12	2.78963e-09	2.14119e-09	WFDC1/ARL6IP1/SPINT2/KLF4/TIMP3/TIMP1/THBS1/TFPI/SPINT1/SPINK1/SERPINI1/SERPINF1/PEBP1/MAGEA3/SFN/GAS6/CSTB/CST6/CST3/CRYAB/COL6A3/CD44/SERPINH1/SERPING1/ANXA2/A2M	26
GO:1903034	regulation of response to wounding	21/357	183/18866	4.3378e-11	2.54443e-08	1.95299e-08	C1QTNF1/SMOC2/WFDC1/TNFRSF12A/KLF4/THBS1/TFPI/PRDX2/PTK2/PTEN/PLAT/PDGFA/MYLK/MDK/F2R/EDN1/CLDN3/CLDN4/CD9/SERPING1/ANXA2	21
GO:0052548	regulation of endopeptidase activity	32/357	434/18866	5.72431e-11	2.938e-08	2.25508e-08	PERP/WFDC1/UACA/ARL6IP1/SPINT2/KLF4/TIMP3/TIMP1/THBS1/TFPI/SPINT1/SPINK1/PPARG/SERPINI1/SERPINF1/PEBP1/MAGEA3/GSN/SFN/GAS6/F2R/CTSH/CSTB/CST6/CST3/CRYAB/COL6A3/CD44/SERPINH1/SERPING1/ANXA2/A2M	32
GO:0061041	regulation of wound healing	19/357	151/18866	7.44558e-11	3.39684e-08	2.60726e-08	C1QTNF1/SMOC2/WFDC1/TNFRSF12A/THBS1/TFPI/PRDX2/PTK2/PTEN/PLAT/PDGFA/MYLK/F2R/EDN1/CLDN3/CLDN4/CD9/SERPING1/ANXA2	19
GO:0007596	blood coagulation	28/357	343/18866	9.28037e-11	3.81052e-08	2.92478e-08	C1QTNF1/EHD2/MYL9/THBS1/TFPI/PRDX2/PLAT/PDGFA/ILK/HSPB1/GATA3/GAS6/FLNA/FBLN1/F2R/EDN1/CSRP1/COL3A1/COL1A2/COL1A1/CD59/ENTPD1/CD9/SERPING1/AXL/ANXA5/ANXA2/A2M	28
GO:0045861	negative regulation of proteolysis	29/357	369/18866	1.05132e-10	3.92428e-08	3.0121e-08	SVIP/WFDC1/ARL6IP1/SPINT2/KLF4/TIMP3/TIMP1/THBS1/TFPI/SPINT1/SPINK1/PLAT/SERPINI1/SERPINF1/PEBP1/MAGEA3/SFN/GAS6/ECM1/CSTB/CST6/CST3/CRYAB/COL6A3/CD44/SERPINH1/SERPING1/ANXA2/A2M	29
GO:0007599	hemostasis	28/357	348/18866	1.29889e-10	4.38451e-08	3.36535e-08	C1QTNF1/EHD2/MYL9/THBS1/TFPI/PRDX2/PLAT/PDGFA/ILK/HSPB1/GATA3/GAS6/FLNA/FBLN1/F2R/EDN1/CSRP1/COL3A1/COL1A2/COL1A1/CD59/ENTPD1/CD9/SERPING1/AXL/ANXA5/ANXA2/A2M	28
GO:0050817	coagulation	28/357	349/18866	1.38818e-10	4.38451e-08	3.36535e-08	C1QTNF1/EHD2/MYL9/THBS1/TFPI/PRDX2/PLAT/PDGFA/ILK/HSPB1/GATA3/GAS6/FLNA/FBLN1/F2R/EDN1/CSRP1/COL3A1/COL1A2/COL1A1/CD59/ENTPD1/CD9/SERPING1/AXL/ANXA5/ANXA2/A2M	28
GO:0010810	regulation of cell-substrate adhesion	22/357	217/18866	1.70081e-10	4.6913e-08	3.60083e-08	MYADM/SMOC2/RHOD/EGFL6/THY1/THBS1/SDC4/S100A10/RSU1/PTK2/PTEN/NID1/MDK/TACSTD2/ILK/GPM6B/FLNA/FBLN1/COL1A1/CDKN2A/ANGPT2/JAG1	22
GO:0050673	epithelial cell proliferation	32/357	453/18866	1.71382e-10	4.6913e-08	3.60083e-08	WFDC1/NUPR1/ZFP36/THBS1/NR2F2/SPARC/SNAI2/CCL2/PTEN/PPARG/PGF/SERPINF1/MEF2C/MDK/TACSTD2/LOXL2/LAMC1/IGFBP5/IGFBP4/IGFBP3/IGF2/ID1/NR4A1/HMOX1/HMGN1/SFN/B4GALT1/GATA3/ECM1/CYBA/ZFP36L1/CCND1	32
GO:0001655	urogenital system development	27/357	330/18866	1.93277e-10	4.95997e-08	3.80705e-08	HEYL/SPRY1/ADAMTS1/SOX4/SDC4/PTEN/PGF/SERPINF1/PDGFRB/PDGFA/NOTCH3/NID1/MEF2C/EPCAM/TACSTD2/ILK/ID4/HPGD/GATA3/ENPEP/EGR1/CTSH/COL4A1/ANGPT2/AKR1B1/JAG1/ACTA2	27
GO:0072001	renal system development	25/357	292/18866	3.59153e-10	8.6746e-08	6.65823e-08	HEYL/SPRY1/ADAMTS1/SOX4/SDC4/PGF/SERPINF1/PDGFRB/PDGFA/NOTCH3/NID1/MEF2C/EPCAM/TACSTD2/ILK/HPGD/GATA3/ENPEP/EGR1/CTSH/COL4A1/ANGPT2/AKR1B1/JAG1/ACTA2	25
GO:1904019	epithelial cell apoptotic process	16/357	117/18866	6.87947e-10	1.56928e-07	1.20451e-07	COL18A1/CD248/NUPR1/AKR1C3/ZFP36/THBS1/CCL2/MDK/KRT18/KRT8/HMOX1/GSN/GATA3/GAS6/ZFP36L1/ARF6	16
GO:0001667	ameboidal-type cell migration	32/357	481/18866	7.73413e-10	1.67139e-07	1.28288e-07	CYGB/PHACTR4/SMOC2/RAB25/PTP4A3/ZEB2/KLF4/PDLIM1/TIMP1/THBS1/NR2F2/SPARC/SDC4/S100P/PTK2/PTEN/PPARG/SERPINF1/MEF2C/TACSTD2/LOXL2/ILK/ID1/HSPB1/NR4A1/HMOX1/GATA3/EDN1/CTSH/ARF6/ANXA6/ANGPT2	32
GO:0001822	kidney development	24/357	283/18866	9.89375e-10	2.03119e-07	1.55905e-07	HEYL/SPRY1/ADAMTS1/SOX4/SDC4/PGF/SERPINF1/PDGFRB/PDGFA/NOTCH3/NID1/MEF2C/EPCAM/TACSTD2/ILK/HPGD/GATA3/ENPEP/EGR1/CTSH/ANGPT2/AKR1B1/JAG1/ACTA2	24
GO:0043312	neutrophil degranulation	32/357	487/18866	1.05163e-09	2.05619e-07	1.57824e-07	SVIP/CRISPLD2/RHOF/QPCT/HEBP2/RAB31/AGPAT2/PRDX6/GMFG/VAMP8/PDXK/TNFAIP6/S100P/S100A11/MGST1/LGALS3/IDH1/HSPA1A/HLA-B/GSN/B4GALT1/STOM/EEF2/CYB5R3/CD55/CYBA/CTSH/CSTB/CST3/CD59/CD44/ANXA2	32
GO:0002283	neutrophil activation involved in immune response	32/357	490/18866	1.22388e-09	2.28421e-07	1.75325e-07	SVIP/CRISPLD2/RHOF/QPCT/HEBP2/RAB31/AGPAT2/PRDX6/GMFG/VAMP8/PDXK/TNFAIP6/S100P/S100A11/MGST1/LGALS3/IDH1/HSPA1A/HLA-B/GSN/B4GALT1/STOM/EEF2/CYB5R3/CD55/CYBA/CTSH/CSTB/CST3/CD59/CD44/ANXA2	32
GO:0051346	negative regulation of hydrolase activity	31/357	473/18866	2.06628e-09	3.68876e-07	2.83133e-07	PPP1R14A/WFDC1/ARL6IP1/SPINT2/SPRY1/KLF4/TIMP3/TIMP1/THBS1/TFPI/SPINT1/SPINK1/PLN/SERPINI1/SERPINF1/PEBP1/MAGEA3/LGALS3/SFN/GAS6/ECM1/CSTB/CST6/CST3/CRYAB/COL6A3/CD44/SERPINH1/SERPING1/ANXA2/A2M	31
GO:0050678	regulation of epithelial cell proliferation	28/357	395/18866	2.30627e-09	3.94565e-07	3.0285e-07	WFDC1/NUPR1/ZFP36/THBS1/NR2F2/SPARC/SNAI2/CCL2/PTEN/PPARG/PGF/SERPINF1/MEF2C/MDK/TACSTD2/LAMC1/IGF2/ID1/NR4A1/HMOX1/HMGN1/SFN/B4GALT1/GATA3/ECM1/CYBA/ZFP36L1/CCND1	28
GO:0090130	tissue migration	27/357	374/18866	3.04084e-09	4.99427e-07	3.83337e-07	SMOC2/RAB25/PTP4A3/ZEB2/KLF4/THBS1/NR2F2/SPARC/S100P/PTK2/PTEN/PPARG/SERPINF1/MEF2C/TACSTD2/LOXL2/ID1/HSPB1/NR4A1/HMOX1/GATA3/EDN1/CTSH/ARF6/ANGPT2/ACTG2/ACTA2	27
GO:0048660	regulation of smooth muscle cell proliferation	18/357	173/18866	5.29844e-09	8.36746e-07	6.42248e-07	ADAMTS1/KLF4/THBS1/PTGIR/PTEN/PPARG/PDGFRB/NOTCH3/MEF2C/ILK/IGFBP5/IGFBP3/HPGD/HMOX1/EDN1/CYBA/CNN1/AKR1B1	18
GO:0003012	muscle system process	30/357	467/18866	6.03645e-09	9.17988e-07	7.04606e-07	KCNE4/MYL9/GJC1/KLF4/VIM/TPM4/TPM3/TPM2/PTK2/PLN/MYLK/MYH11/MEF2C/KCNJ8/ITGA1/IGFBP5/HMOX1/GSN/FLNA/F2R/EEF2/EDNRA/EDN1/CYBA/CRYAB/CNN1/CALD1/ANXA6/ACTG2/ACTA2	30
GO:0048659	smooth muscle cell proliferation	18/357	175/18866	6.36495e-09	9.33375e-07	7.16416e-07	ADAMTS1/KLF4/THBS1/PTGIR/PTEN/PPARG/PDGFRB/NOTCH3/MEF2C/ILK/IGFBP5/IGFBP3/HPGD/HMOX1/EDN1/CYBA/CNN1/AKR1B1	18
GO:0060485	mesenchyme development	23/357	290/18866	8.02804e-09	1.13666e-06	8.72448e-07	PHACTR4/HEYL/CITED2/SPRY1/ZEB2/TGFB1I1/SNAI2/S100A4/PTEN/PDGFRB/MEF2C/MDK/LOXL2/GATA3/FRZB/EDNRA/EDN1/COL1A1/ZFP36L1/ANXA6/JAG1/ACTG2/ACTA2	23
GO:0031099	regeneration	19/357	201/18866	9.78924e-09	1.33982e-06	1.02839e-06	NREP/KLF4/THY1/PTEN/PPARG/PGF/PCNA/NNMT/MDK/MAP1B/HMOX1/GSN/GAS6/CD9/KLF5/CCND1/AXL/ANGPT2/ADM	19
GO:0070482	response to oxygen levels	27/357	396/18866	1.02999e-08	1.36424e-06	1.04713e-06	CYGB/COX4I2/ACAA2/CITED2/PDLIM1/UCP2/THBS1/SOD3/PTEN/PPARG/PLAT/PGF/PDGFRB/NR4A2/LOXL2/HMOX1/EGR1/EDNRA/EDN1/CYBA/CST3/CRYAB/CLDN3/COL1A1/ZFP36L1/ANGPT2/ADM	27
GO:0032355	response to estradiol	16/357	141/18866	1.09146e-08	1.40047e-06	1.07494e-06	WFDC1/TXNIP/TFPI/NR2F2/PTEN/PDGFRB/PCNA/MAP1B/IGFBP2/HPGD/GGT5/EEF2/CST3/CRYAB/COL1A1/CCND1	16
GO:0051271	negative regulation of cellular component movement	27/357	400/18866	1.2731e-08	1.58405e-06	1.21584e-06	CYGB/SPINT2/CITED2/KLF4/IFITM1/TIMP1/THY1/THBS1/NR2F2/CCL2/PTEN/PPARG/SERPINF1/MEF2C/TACSTD2/ILK/IGFBP5/IGFBP3/HMOX1/GATA3/FBLN1/CLDN3/COL3A1/CD9/ANGPT2/JAG1/ACTN1	27
GO:0034329	cell junction assembly	28/357	434/18866	1.80359e-08	2.1781e-06	1.67181e-06	ESAM/LSR/RHOD/DKK1/GJC1/THY1/THBS1/SNAI2/SDC4/S100A10/PTK2/PTEN/MEF2C/MAP1B/LAMC1/KRT14/ILK/GPM6B/GJA4/FLNA/CLDN7/CLDN3/CLDN4/CDH6/CD9/RHOC/ARF6/ACTN1	28
GO:1903035	negative regulation of response to wounding	13/357	93/18866	2.12917e-08	2.49782e-06	1.91721e-06	C1QTNF1/WFDC1/THBS1/TFPI/PTEN/PLAT/PDGFA/MDK/EDN1/CLDN3/CD9/SERPING1/ANXA2	13
GO:0002576	platelet degranulation	15/357	129/18866	2.26134e-08	2.57919e-06	1.97967e-06	TIMP3/TIMP1/THBS1/SPARC/PDGFA/LGALS3BP/IGF2/GAS6/FLNA/ECM1/CD9/SERPING1/ANXA5/ACTN1/A2M	15
GO:0001503	ossification	27/357	412/18866	2.36329e-08	2.61225e-06	2.00505e-06	ASPN/DKK1/TOB1/PDLIM7/IFITM1/TPM4/SPARC/SNAI2/PTK2/MGP/MEF2C/MDK/JUNB/ILK/IGFBP5/IGFBP3/IGF2/ID4/ID1/GPM6B/FHL2/ECM1/COL6A1/COL5A2/COL1A2/COL1A1/JAG1	27
GO:1904035	regulation of epithelial cell apoptotic process	13/357	94/18866	2.42918e-08	2.61225e-06	2.00505e-06	COL18A1/CD248/NUPR1/AKR1C3/ZFP36/THBS1/CCL2/MDK/HMOX1/GSN/GATA3/GAS6/ZFP36L1	13
GO:0061045	negative regulation of wound healing	12/357	78/18866	2.4812e-08	2.61225e-06	2.00505e-06	C1QTNF1/WFDC1/THBS1/TFPI/PTEN/PLAT/PDGFA/EDN1/CLDN3/CD9/SERPING1/ANXA2	12
GO:0032956	regulation of actin cytoskeleton organization	25/357	360/18866	2.56714e-08	2.63517e-06	2.02264e-06	SMIM22/MYADM/ESAM/RHOF/RHOD/DSTN/GMFG/SDC4/S100A10/PDGFRB/PDGFA/MEF2C/MDK/TACSTD2/STMN1/ILK/ID1/GSN/GPM6B/FLNA/EPS8/EDN1/CAPG/RHOC/ARF6	25
GO:0061448	connective tissue development	21/357	262/18866	3.02502e-08	3.02945e-06	2.32527e-06	PGRMC2/TIMP1/TGFBI/SNAI2/PDGFRB/MGP/MEF2C/MDK/LOXL2/ID4/FRZB/EGR1/EDN1/ECM1/COL5A1/COL1A1/CD44/SERPINH1/BGN/ANXA6/ACTA2	21
GO:0010631	epithelial cell migration	25/357	365/18866	3.36559e-08	3.21375e-06	2.46673e-06	SMOC2/RAB25/PTP4A3/ZEB2/KLF4/THBS1/NR2F2/SPARC/S100P/PTK2/PTEN/PPARG/SERPINF1/MEF2C/TACSTD2/LOXL2/ID1/HSPB1/NR4A1/HMOX1/GATA3/EDN1/CTSH/ARF6/ANGPT2	25
GO:2000146	negative regulation of cell motility	25/357	365/18866	3.36559e-08	3.21375e-06	2.46673e-06	CYGB/SPINT2/CITED2/KLF4/IFITM1/TIMP1/THY1/THBS1/NR2F2/CCL2/PTEN/PPARG/SERPINF1/MEF2C/TACSTD2/ILK/IGFBP5/IGFBP3/HMOX1/GATA3/FBLN1/CLDN3/COL3A1/ANGPT2/JAG1	25
GO:0090132	epithelium migration	25/357	368/18866	3.94981e-08	3.68589e-06	2.82912e-06	SMOC2/RAB25/PTP4A3/ZEB2/KLF4/THBS1/NR2F2/SPARC/S100P/PTK2/PTEN/PPARG/SERPINF1/MEF2C/TACSTD2/LOXL2/ID1/HSPB1/NR4A1/HMOX1/GATA3/EDN1/CTSH/ARF6/ANGPT2	25
GO:0033002	muscle cell proliferation	20/357	244/18866	4.47365e-08	4.08195e-06	3.13312e-06	ADAMTS1/KLF4/THBS1/PTGIR/PTEN/PPARG/PIM1/PDGFRB/NOTCH3/MEF2C/ILK/IGFBP5/IGFBP3/HPGD/HMOX1/EDN1/CYBA/CXADR/CNN1/AKR1B1	20
GO:0032970	regulation of actin filament-based process	26/357	405/18866	6.53617e-08	5.83424e-06	4.4781e-06	SMIM22/MYADM/ESAM/RHOF/RHOD/DSTN/GMFG/SDC4/S100A10/PLN/PDGFRB/PDGFA/MEF2C/MDK/TACSTD2/STMN1/ILK/ID1/GSN/GPM6B/FLNA/EPS8/EDN1/CAPG/RHOC/ARF6	26
GO:0050819	negative regulation of coagulation	10/357	55/18866	7.12516e-08	6.22466e-06	4.77777e-06	C1QTNF1/THBS1/TFPI/PLAT/PDGFA/EDN1/CD9/SERPING1/ANXA5/ANXA2	10
GO:0007162	negative regulation of cell adhesion	22/357	301/18866	7.35383e-08	6.29058e-06	4.82837e-06	C1QTNF1/MYADM/SPINT2/KLF4/THBS1/TGFBI/PRDX2/SNAI2/SDC4/PTK2/PTEN/MDK/EPCAM/TACSTD2/LGALS3/FBLN1/CLDN7/COL1A1/CDKN2A/CD9/ANGPT2/JAG1	22
GO:0050818	regulation of coagulation	12/357	88/18866	9.90251e-08	8.2411e-06	6.32549e-06	C1QTNF1/THBS1/TFPI/PRDX2/PLAT/PDGFA/F2R/EDN1/CD9/SERPING1/ANXA5/ANXA2	12
GO:0001666	response to hypoxia	24/357	359/18866	1.00354e-07	8.2411e-06	6.32549e-06	CYGB/COX4I2/ACAA2/CITED2/PDLIM1/UCP2/THBS1/SOD3/PTEN/PLAT/PGF/NR4A2/LOXL2/HMOX1/EGR1/EDNRA/EDN1/CYBA/CST3/CRYAB/CLDN3/ZFP36L1/ANGPT2/ADM	24
GO:0048608	reproductive structure development	27/357	443/18866	1.0466e-07	8.42617e-06	6.46754e-06	TPPP3/NUPR1/SPINT2/CITED2/ADAMTS1/AKR1C3/NR2F2/SPINT1/PTK2/PTEN/PPARG/SERPINF1/PDGFRB/MGST1/KRT19/KRT8/JUNB/IGF2/IDH1/ID4/GATA3/FLNA/CST3/ZFP36L1/CCND1/AXL/ADM	27
GO:0061458	reproductive system development	27/357	447/18866	1.25465e-07	9.90691e-06	7.60409e-06	TPPP3/NUPR1/SPINT2/CITED2/ADAMTS1/AKR1C3/NR2F2/SPINT1/PTK2/PTEN/PPARG/SERPINF1/PDGFRB/MGST1/KRT19/KRT8/JUNB/IGF2/IDH1/ID4/GATA3/FLNA/CST3/ZFP36L1/CCND1/AXL/ADM	27
GO:0043588	skin development	26/357	425/18866	1.68786e-07	1.26943e-05	9.74358e-06	PERP/KRT20/LSR/PALLD/DKK1/TXNIP/AKR1C3/ZFP36/PDGFA/STMN1/KRT19/KRT18/KRT17/KRT14/KRT8/KRT7/IGFBP5/SFN/CLDN4/COL5A2/COL5A1/COL3A1/COL1A2/COL1A1/ZFP36L1/JAG1	26
GO:0040013	negative regulation of locomotion	25/357	397/18866	1.70041e-07	1.26943e-05	9.74358e-06	CYGB/SPINT2/CITED2/KLF4/IFITM1/TIMP1/THY1/THBS1/NR2F2/CCL2/PTEN/PPARG/SERPINF1/MEF2C/TACSTD2/ILK/IGFBP5/IGFBP3/HMOX1/GATA3/FBLN1/CLDN3/COL3A1/ANGPT2/JAG1	25
GO:0042493	response to drug	25/357	397/18866	1.70041e-07	1.26943e-05	9.74358e-06	PPP1R14A/COL18A1/WFDC1/TXNIP/AGPAT2/THBS1/TDO2/S100A10/PTEN/PPARG/PGF/NNMT/MGST1/MEF2C/MDK/MAP1B/IGFBP2/GATA3/GAS6/EEF2/EDN1/CYBA/CST3/COL1A1/CCND1	25
GO:0036293	response to decreased oxygen levels	24/357	371/18866	1.84452e-07	1.35243e-05	1.03806e-05	CYGB/COX4I2/ACAA2/CITED2/PDLIM1/UCP2/THBS1/SOD3/PTEN/PLAT/PGF/NR4A2/LOXL2/HMOX1/EGR1/EDNRA/EDN1/CYBA/CST3/CRYAB/CLDN3/ZFP36L1/ANGPT2/ADM	24
GO:0032835	glomerulus development	10/357	64/18866	3.1726e-07	2.28538e-05	1.75416e-05	HEYL/PDGFRB/NOTCH3/NID1/MEF2C/ENPEP/EGR1/ANGPT2/JAG1/ACTA2	10
GO:0044706	multi-multicellular organism process	18/357	226/18866	3.2658e-07	2.31196e-05	1.77456e-05	TPPP3/TIMP1/NR2F2/TAC3/PGF/JUNB/IGFBP7/IGFBP5/IGFBP2/HPGD/B4GALT1/FBLN1/EDN1/CST3/CLDN4/ANGPT2/AKR1B1/ADM	18
GO:0030195	negative regulation of blood coagulation	9/357	50/18866	3.55637e-07	2.45817e-05	1.88678e-05	C1QTNF1/THBS1/TFPI/PLAT/PDGFA/EDN1/CD9/SERPING1/ANXA2	9
GO:0071560	cellular response to transforming growth factor beta stimulus	19/357	252/18866	3.59207e-07	2.45817e-05	1.88678e-05	ASPN/DKK3/CITED2/SPRY1/NREP/THBS1/TGFB1I1/SKIL/PTK2/MEF2C/ID1/HSPA1A/HPGD/EDN1/COL4A2/COL3A1/COL1A2/COL1A1/ZFP36L1	19
GO:0048762	mesenchymal cell differentiation	18/357	229/18866	3.96995e-07	2.66772e-05	2.04762e-05	PHACTR4/HEYL/SPRY1/ZEB2/TGFB1I1/SNAI2/S100A4/PTEN/MEF2C/MDK/LOXL2/GATA3/FRZB/EDNRA/EDN1/COL1A1/ANXA6/JAG1	18
GO:0030193	regulation of blood coagulation	11/357	82/18866	4.02822e-07	2.66772e-05	2.04762e-05	C1QTNF1/THBS1/TFPI/PRDX2/PLAT/PDGFA/F2R/EDN1/CD9/SERPING1/ANXA2	11
GO:1900047	negative regulation of hemostasis	9/357	51/18866	4.24711e-07	2.76804e-05	2.12462e-05	C1QTNF1/THBS1/TFPI/PLAT/PDGFA/EDN1/CD9/SERPING1/ANXA2	9
GO:0001649	osteoblast differentiation	18/357	231/18866	4.51345e-07	2.85013e-05	2.18763e-05	TOB1/PDLIM7/IFITM1/TPM4/SNAI2/PTK2/MEF2C/JUNB/ILK/IGFBP5/IGFBP3/IGF2/ID4/ID1/FHL2/COL6A1/COL1A1/JAG1	18
GO:1900046	regulation of hemostasis	11/357	83/18866	4.56598e-07	2.85013e-05	2.18763e-05	C1QTNF1/THBS1/TFPI/PRDX2/PLAT/PDGFA/F2R/EDN1/CD9/SERPING1/ANXA2	11
GO:0006936	muscle contraction	23/357	362/18866	4.58131e-07	2.85013e-05	2.18763e-05	KCNE4/MYL9/GJC1/VIM/TPM4/TPM3/TPM2/PLN/MYLK/MYH11/KCNJ8/ITGA1/FLNA/F2R/EEF2/EDNRA/EDN1/CRYAB/CNN1/CALD1/ANXA6/ACTG2/ACTA2	23
GO:0150115	cell-substrate junction organization	12/357	102/18866	5.13841e-07	3.11086e-05	2.38775e-05	RHOD/THY1/THBS1/SDC4/S100A10/PTK2/PTEN/LAMC1/KRT14/GPM6B/ARF6/ACTN1	12
GO:0071559	response to transforming growth factor beta	19/357	258/18866	5.15193e-07	3.11086e-05	2.38775e-05	ASPN/DKK3/CITED2/SPRY1/NREP/THBS1/TGFB1I1/SKIL/PTK2/MEF2C/ID1/HSPA1A/HPGD/EDN1/COL4A2/COL3A1/COL1A2/COL1A1/ZFP36L1	19
GO:0010038	response to metal ion	23/357	366/18866	5.55056e-07	3.30299e-05	2.53522e-05	S100A16/SYT8/CACYBP/TXNIP/AKR1C3/THBS1/SPARC/SOD3/PTEN/PLN/SERPINF1/PCNA/MT1X/MEF2C/LOXL2/KRT14/JUNB/IGFBP2/HMOX1/GSN/EDN1/CYB5A/CCND1	23
GO:0072006	nephron development	14/357	143/18866	5.74423e-07	3.3694e-05	2.5862e-05	HEYL/PGF/PDGFRB/NOTCH3/NID1/MEF2C/TACSTD2/ILK/GATA3/ENPEP/EGR1/ANGPT2/JAG1/ACTA2	14
GO:0043542	endothelial cell migration	20/357	286/18866	5.87468e-07	3.39739e-05	2.60768e-05	SMOC2/PTP4A3/KLF4/THBS1/NR2F2/SPARC/S100P/PTK2/PTEN/PPARG/SERPINF1/MEF2C/LOXL2/ID1/HSPB1/NR4A1/HMOX1/GATA3/EDN1/ANGPT2	20
GO:0032964	collagen biosynthetic process	9/357	53/18866	5.98393e-07	3.4125e-05	2.61928e-05	CYGB/RCN3/VIM/PPARG/PDGFRB/F2R/COL5A1/COL1A1/SERPINH1	9
GO:0048662	negative regulation of smooth muscle cell proliferation	10/357	69/18866	6.54907e-07	3.68363e-05	2.82738e-05	KLF4/PTGIR/PTEN/PPARG/MEF2C/ILK/IGFBP5/IGFBP3/HMOX1/CNN1	10
GO:0048545	response to steroid hormone	22/357	346/18866	8.07251e-07	4.47915e-05	3.43799e-05	LBH/HEYL/TXNIP/PGRMC2/AKR1C3/ZFP36/THBS1/TFPI/SPARC/SERPINF1/PCNA/MDK/IGFBP7/IGFBP2/IDH1/EDN1/CYBA/CLDN4/COL1A1/ZFP36L1/CCND1/ADM	22
GO:0007568	aging	21/357	319/18866	8.23625e-07	4.50907e-05	3.46096e-05	CACYBP/DKK1/TIMP1/PTEN/PRELP/SERPINF1/PDGFRB/LOXL2/KRT14/ILK/IGFBP5/IGFBP2/HMGA1/GSN/EEF2/EDN1/CRYAB/COL4A2/CDKN2A/SERPING1/ADM	21
GO:0032102	negative regulation of response to external stimulus	25/357	433/18866	8.55927e-07	4.62426e-05	3.54937e-05	C1QTNF1/WFDC1/KLF4/TNFAIP6/THBS1/TFPI/PRDX2/SNAI2/CCL2/PTEN/PPARG/PLAT/SERPINF1/PDGFA/MDK/HLA-B/HLA-A/GATA3/EDN1/CLDN3/CD9/SERPING1/ANXA2/ANGPT2/A2M	25
GO:0030336	negative regulation of cell migration	22/357	350/18866	9.78173e-07	5.21607e-05	4.00362e-05	CYGB/CITED2/KLF4/IFITM1/TIMP1/THY1/THBS1/NR2F2/CCL2/PTEN/PPARG/SERPINF1/MEF2C/TACSTD2/ILK/IGFBP5/IGFBP3/HMOX1/CLDN3/COL3A1/ANGPT2/JAG1	22
GO:0007565	female pregnancy	16/357	196/18866	1.06766e-06	5.62026e-05	4.31386e-05	TPPP3/TIMP1/NR2F2/TAC3/PGF/JUNB/IGFBP7/IGFBP5/IGFBP2/HPGD/FBLN1/CST3/CLDN4/ANGPT2/AKR1B1/ADM	16
GO:0022604	regulation of cell morphogenesis	27/357	499/18866	1.09006e-06	5.66556e-05	4.34863e-05	MYADM/ARHGAP15/RHOF/TNFRSF12A/RHOD/ZEB2/THY1/SPARC/SKIL/SDC2/CCL2/S100A10/PTK2/PTEN/MDK/MAP1B/TACSTD2/ILK/ID1/FLNA/FBLN1/EPS8/CLDN3/CLDN4/CHN1/CD44/RHOC	27
GO:0001101	response to acid chemical	13/357	132/18866	1.3615e-06	6.98787e-05	5.36358e-05	COL18A1/PCNA/KRT8/EDN1/CYBA/COL6A1/COL5A2/COL4A1/COL3A1/COL1A2/COL1A1/CD9/AKR1B1	13
GO:0031100	animal organ regeneration	10/357	75/18866	1.44378e-06	7.22947e-05	5.54902e-05	PPARG/PGF/PCNA/NNMT/HMOX1/GAS6/CCND1/AXL/ANGPT2/ADM	10
GO:0043627	response to estrogen	10/357	75/18866	1.44378e-06	7.22947e-05	5.54902e-05	CITED4/ARID5A/CITED2/PPARG/PDGFRB/KRT19/IGFBP2/HMOX1/GATA3/CCND1	10
GO:0032963	collagen metabolic process	12/357	113/18866	1.5602e-06	7.62663e-05	5.85386e-05	CYGB/RCN3/VIM/PPARG/PDGFRB/ID1/F2R/CST3/COL5A1/COL1A2/COL1A1/SERPINH1	12
GO:0062197	cellular response to chemical stress	22/357	360/18866	1.56025e-06	7.62663e-05	5.85386e-05	EFHD1/PRDX6/KLF4/AKR1C3/PRDX2/SOD3/PPARG/PDGFRB/PCNA/NR4A2/MYLK/MGST1/HSPB1/HSPA1A/DNAJA1/HMOX1/GPX3/CYBA/CST3/ZFP36L1/AXL/AKR1B1	22
GO:0035455	response to interferon-alpha	6/357	21/18866	1.87892e-06	9.07628e-05	6.96654e-05	IFITM2/IFITM3/IFITM1/GATA3/GAS6/AXL	6
GO:0007160	cell-matrix adhesion	17/357	230/18866	1.95638e-06	9.34056e-05	7.16939e-05	RHOD/LYPD3/THY1/THBS1/SDC4/S100A10/PTK2/PTEN/NID1/ITGA1/ILK/GPM6B/COL3A1/CDKN2A/CD44/JAG1/ACTN1	17
GO:0006979	response to oxidative stress	25/357	458/18866	2.35572e-06	0.000111179	8.5336e-05	CYGB/TXNIP/PRDX6/KLF4/PDLIM1/AKR1C3/PRDX2/SOD3/PON2/PDGFRB/PCNA/NR4A2/MGST1/IDH1/HSPB1/HSPA1A/HMOX1/GPX3/EEF2/EDN1/CYBA/CST3/CRYAB/COL1A1/AXL	25
GO:0007044	cell-substrate junction assembly	11/357	99/18866	2.7229e-06	0.000127048	9.75163e-05	RHOD/THY1/THBS1/SDC4/S100A10/PTK2/PTEN/LAMC1/KRT14/GPM6B/ACTN1	11
GO:0031960	response to corticosteroid	14/357	164/18866	2.98291e-06	0.000137394	0.000105458	AKR1C3/ZFP36/SPARC/SERPINF1/PCNA/MDK/IGFBP7/IGFBP2/EDN1/CYBA/COL1A1/ZFP36L1/CCND1/ADM	14
GO:0007015	actin filament organization	24/357	434/18866	3.01157e-06	0.000137394	0.000105458	MYADM/ESAM/RHOF/RHOD/PDLIM3/DSTN/GMFG/PDLIM1/TPM4/TPM3/TPM2/SDC4/S100A10/MYO1B/TACSTD2/STMN1/ID1/GSN/FLNA/EPS8/CAPG/RHOC/ARF6/ACTN1	24
GO:0060537	muscle tissue development	23/357	409/18866	3.6774e-06	0.000165928	0.000127359	CACYBP/HEYL/NUPR1/DKK1/GJC1/NR2F2/PTEN/PLN/PIM1/PDGFRB/MYLK/MYH11/MEF2C/IGFBP5/FHL2/EGR1/EEF2/EDN1/CXADR/CSRP2/CSRP1/COL3A1/KLF5	23
GO:0150116	regulation of cell-substrate junction organization	9/357	66/18866	4.026e-06	0.000179682	0.000137916	RHOD/THY1/THBS1/SDC4/S100A10/PTK2/PTEN/GPM6B/ARF6	9
GO:0007584	response to nutrient	14/357	171/18866	4.86931e-06	0.000214983	0.000165011	AKR1C3/SPARC/SNAI2/PTEN/PPARG/PIM1/MAP1B/IGFBP2/HMOX1/GSN/GAS6/EEF2/COL1A1/CCND1	14
GO:0010632	regulation of epithelial cell migration	19/357	301/18866	5.08727e-06	0.000220981	0.000169615	SMOC2/RAB25/KLF4/THBS1/NR2F2/SPARC/PTK2/PTEN/PPARG/SERPINF1/MEF2C/TACSTD2/HSPB1/HMOX1/GATA3/EDN1/CTSH/ARF6/ANGPT2	19
GO:0002064	epithelial cell development	16/357	221/18866	5.11281e-06	0.000220981	0.000169615	MYADM/COL18A1/RAB25/PALLD/SPINT2/VIM/ID1/SFN/B4GALT1/FLNA/CST3/CLDN3/KLF5/AKR1B1/JAG1/ACTA2	16
GO:0051216	cartilage development	15/357	197/18866	5.4739e-06	0.000234123	0.000179702	TIMP1/TGFBI/SNAI2/MGP/MEF2C/MDK/LOXL2/FRZB/EDN1/ECM1/COL1A1/CD44/SERPINH1/BGN/ANXA6	15
GO:1902043	positive regulation of extrinsic apoptotic signaling pathway via death domain receptors	5/357	15/18866	6.06127e-06	0.000256573	0.000196934	TIMP3/THBS1/SKIL/PTEN/MAL	5
GO:0031032	actomyosin structure organization	15/357	200/18866	6.57943e-06	0.000275665	0.000211588	PDLIM1/SDC4/S100A10/PDGFRB/MYH11/MEF2C/TACSTD2/STMN1/KRT19/KRT8/EDN1/CSRP2/CSRP1/CNN1/RHOC	15
GO:0030199	collagen fibril organization	8/357	55/18866	8.52131e-06	0.000351634	0.000269899	LOXL2/COL5A2/COL5A1/COL3A1/COL1A2/COL1A1/SERPINH1/ANXA2	8
GO:0033273	response to vitamin	10/357	91/18866	8.56392e-06	0.000351634	0.000269899	SPARC/SNAI2/PPARG/PIM1/MAP1B/GSN/GAS6/EEF2/COL1A1/CCND1	10
GO:0030168	platelet activation	13/357	158/18866	1.00544e-05	0.000408748	0.000313736	C1QTNF1/MYL9/PDGFA/ILK/HSPB1/FLNA/F2R/CSRP1/COL3A1/COL1A2/COL1A1/CD9/AXL	13
GO:0014909	smooth muscle cell migration	10/357	93/18866	1.04119e-05	0.000419129	0.000321704	ADAMTS1/S100A11/PLAT/PDGFRB/PDGFA/MEF2C/MDK/ILK/IGFBP5/IGFBP3	10
GO:1903036	positive regulation of response to wounding	9/357	74/18866	1.05259e-05	0.000419606	0.00032207	SMOC2/THBS1/PRDX2/PTK2/MYLK/MDK/F2R/CLDN3/CLDN4	9
GO:0045444	fat cell differentiation	16/357	235/18866	1.11257e-05	0.000439251	0.000337149	CCDC3/KLF4/ZFP36/TGFB1I1/SNAI2/PPARG/PIM1/NR4A2/ID4/NR4A1/GATA3/FRZB/KLF5/ZFP36L1/CCND1/JAG1	16
GO:0030278	regulation of ossification	15/357	212/18866	1.32584e-05	0.000518467	0.000397952	DKK1/TOB1/PDLIM7/IFITM1/SNAI2/PTK2/MGP/MEF2C/MDK/ILK/IGFBP5/ID1/GPM6B/ECM1/JAG1	15
GO:0061138	morphogenesis of a branching epithelium	14/357	187/18866	1.36135e-05	0.000527331	0.000404755	SPINT2/SPRY1/SPINT1/SNAI2/PGF/PDGFA/MDK/TACSTD2/ILK/EDNRA/EDN1/CTSH/COL4A1/ADM	14
GO:0045598	regulation of fat cell differentiation	12/357	143/18866	1.80625e-05	0.000692332	0.000531403	CCDC3/ZFP36/TGFB1I1/SNAI2/PPARG/PIM1/ID4/GATA3/FRZB/KLF5/ZFP36L1/JAG1	12
GO:0007178	transmembrane receptor protein serine/threonine kinase signaling pathway	20/357	359/18866	1.82104e-05	0.000692332	0.000531403	ASPN/DKK3/DKK1/FSTL1/CITED2/SPRY1/TOB1/NREP/VIM/THBS1/TGFB1I1/SKIL/PTK2/ILK/ID1/HSPA1A/HPGD/EGR1/COL3A1/COL1A2	20
GO:0090303	positive regulation of wound healing	8/357	61/18866	1.86738e-05	0.000703437	0.000539926	SMOC2/THBS1/PRDX2/PTK2/MYLK/F2R/CLDN3/CLDN4	8
GO:0010811	positive regulation of cell-substrate adhesion	11/357	122/18866	2.05893e-05	0.000768544	0.0005899	MYADM/SMOC2/EGFL6/THY1/SDC4/S100A10/RSU1/NID1/MDK/ILK/FLNA	11
GO:0032496	response to lipopolysaccharide	19/357	334/18866	2.21054e-05	0.000817701	0.00062763	S100A14/SPON2/ZFP36/VIM/TFPI/PRDX2/SPARC/CCL2/PTGIR/MGST1/MEF2C/HPGD/CXCL2/GGT5/F2R/EDN1/CD55/AXL/ADM	19
GO:0051893	regulation of focal adhesion assembly	8/357	63/18866	2.37651e-05	0.000863535	0.00066281	RHOD/THY1/THBS1/SDC4/S100A10/PTK2/PTEN/GPM6B	8
GO:0090109	regulation of cell-substrate junction assembly	8/357	63/18866	2.37651e-05	0.000863535	0.00066281	RHOD/THY1/THBS1/SDC4/S100A10/PTK2/PTEN/GPM6B	8
GO:0043491	protein kinase B signaling	17/357	278/18866	2.40178e-05	0.000865064	0.000663984	C1QTNF1/RCN3/KLF4/AKR1C3/THBS1/CCL2/PTK2/PTEN/PDGFRB/PDGFA/ILK/IGFBP5/IGF2/GATA3/GAS6/ZFP36L1/AXL	17
GO:0048661	positive regulation of smooth muscle cell proliferation	10/357	103/18866	2.57244e-05	0.000915711	0.000702858	ADAMTS1/THBS1/PDGFRB/NOTCH3/IGFBP5/HPGD/HMOX1/EDN1/CYBA/AKR1B1	10
GO:0001952	regulation of cell-matrix adhesion	11/357	125/18866	2.58701e-05	0.000915711	0.000702858	RHOD/THY1/THBS1/SDC4/S100A10/PTK2/PTEN/ILK/GPM6B/CDKN2A/JAG1	11
GO:0048041	focal adhesion assembly	9/357	83/18866	2.69628e-05	0.000946232	0.000726285	RHOD/THY1/THBS1/SDC4/S100A10/PTK2/PTEN/GPM6B/ACTN1	9
GO:0001935	endothelial cell proliferation	14/357	199/18866	2.73501e-05	0.000951689	0.000730473	THBS1/NR2F2/SPARC/CCL2/PPARG/PGF/MEF2C/MDK/LOXL2/IGF2/NR4A1/HMOX1/ECM1/CYBA	14
GO:1901654	response to ketone	14/357	200/18866	2.89134e-05	0.000996923	0.000765193	TXNIP/KLF4/AKR1C3/THBS1/PPARG/PLN/SERPINF1/PCNA/IGFBP7/EDN1/CYBA/CLDN4/CCND1/AKR1B1	14
GO:0097530	granulocyte migration	12/357	150/18866	2.91356e-05	0.000996923	0.000765193	S100A14/CKLF/THBS1/CCL2/PTK2/CD99/MDK/LGALS3/ITGA1/CXCL2/EDN1/CXADR	12
GO:0050680	negative regulation of epithelial cell proliferation	13/357	175/18866	2.99348e-05	0.00100993	0.000775178	WFDC1/NUPR1/THBS1/NR2F2/SPARC/SNAI2/CCL2/PTEN/PPARG/SERPINF1/MEF2C/SFN/GATA3	13
GO:0071621	granulocyte chemotaxis	11/357	127/18866	3.00077e-05	0.00100993	0.000775178	S100A14/CKLF/THBS1/CCL2/PTK2/MDK/LGALS3/ITGA1/CXCL2/EDN1/CXADR	11
GO:0001763	morphogenesis of a branching structure	14/357	201/18866	3.05548e-05	0.00101998	0.000782893	SPINT2/SPRY1/SPINT1/SNAI2/PGF/PDGFA/MDK/TACSTD2/ILK/EDNRA/EDN1/CTSH/COL4A1/ADM	14
GO:1902903	regulation of supramolecular fiber organization	20/357	373/18866	3.14217e-05	0.00104046	0.000798613	MYADM/ESAM/DSTN/GMFG/SDC4/S100A10/MEF2C/MAP1B/TACSTD2/STMN1/ID1/HSPA1A/GSN/FLNA/EPS8/EDN1/CRYAB/CAPG/RHOC/ARF6	20
GO:0007179	transforming growth factor beta receptor signaling pathway	14/357	202/18866	3.22774e-05	0.00106025	0.000813797	ASPN/DKK3/CITED2/SPRY1/NREP/THBS1/TGFB1I1/SKIL/PTK2/ID1/HSPA1A/HPGD/COL3A1/COL1A2	14
GO:0014812	muscle cell migration	10/357	106/18866	3.30372e-05	0.00106811	0.000819836	ADAMTS1/S100A11/PLAT/PDGFRB/PDGFA/MEF2C/MDK/ILK/IGFBP5/IGFBP3	10
GO:0034446	substrate adhesion-dependent cell spreading	10/357	106/18866	3.30372e-05	0.00106811	0.000819836	MYADM/S100A10/PTK2/MDK/TACSTD2/LAMC1/ILK/FLNA/FBLN1/AXL	10
GO:0003007	heart morphogenesis	16/357	258/18866	3.51002e-05	0.00112501	0.000863503	HEYL/DKK1/CITED2/SPRY1/ADAMTS1/SOX4/SNAI2/PTK2/PIM1/MEF2C/ILK/GATA3/FHL2/CPE/COL5A1/JAG1	16
GO:0022407	regulation of cell-cell adhesion	22/357	439/18866	3.55679e-05	0.00112501	0.000863503	C1QTNF1/MYADM/SPINT2/CITED2/KLF4/THY1/PRDX2/SOX4/SDC4/CCL2/PTK2/MDK/EPCAM/LGALS3/IGFBP2/IGF2/HLA-A/GATA3/CD55/CD44/CD9/JAG1	22
GO:0014910	regulation of smooth muscle cell migration	9/357	86/18866	3.58928e-05	0.00112501	0.000863503	ADAMTS1/S100A11/PDGFRB/PDGFA/MEF2C/MDK/ILK/IGFBP5/IGFBP3	9
GO:0034109	homotypic cell-cell adhesion	9/357	86/18866	3.58928e-05	0.00112501	0.000863503	C1QTNF1/MYL9/CD99/ILK/HSPB1/FLNA/CXADR/CSRP1/CD9	9
GO:0030239	myofibril assembly	8/357	67/18866	3.7479e-05	0.00116582	0.000894833	PDGFRB/MYH11/MEF2C/KRT19/KRT8/EDN1/CSRP2/CSRP1	8
GO:1904705	regulation of vascular associated smooth muscle cell proliferation	9/357	87/18866	3.93766e-05	0.00120657	0.000926107	ADAMTS1/PTEN/PPARG/MEF2C/IGFBP5/HPGD/HMOX1/EDN1/CNN1	9
GO:1990874	vascular associated smooth muscle cell proliferation	9/357	87/18866	3.93766e-05	0.00120657	0.000926107	ADAMTS1/PTEN/PPARG/MEF2C/IGFBP5/HPGD/HMOX1/EDN1/CNN1	9
GO:0048732	gland development	22/357	443/18866	4.07388e-05	0.00123906	0.000951048	LBH/LSR/DKK3/CITED2/PRDX2/SNAI2/PTEN/SERPINF1/PDGFRB/PDGFA/PCNA/MDK/IGFBP5/IGF2/ID4/HMOX1/GATA3/FRZB/ELF3/CST3/CCND1/ARF6	22
GO:0010812	negative regulation of cell-substrate adhesion	8/357	68/18866	4.17849e-05	0.00126134	0.000968148	THBS1/PTEN/TACSTD2/FBLN1/COL1A1/CDKN2A/ANGPT2/JAG1	8
GO:0097305	response to alcohol	15/357	234/18866	4.20857e-05	0.00126134	0.000968148	KLF4/AKR1C3/SPARC/PTEN/PPARG/IGFBP7/HPGD/GSN/GATA3/EPS8/EEF2/CYBA/CLDN7/CLDN3/CCND1	15
GO:0001890	placenta development	12/357	156/18866	4.29169e-05	0.00127693	0.000980115	TPPP3/SPINT2/NR2F2/SPINT1/PTK2/PPARG/KRT19/KRT8/JUNB/IGF2/ZFP36L1/ADM	12
GO:2001233	regulation of apoptotic signaling pathway	21/357	413/18866	4.33899e-05	0.00128172	0.000983789	TNFRSF12A/NUPR1/ACAA2/TIMP3/THBS1/PRDX2/SNAI2/SKIL/PTEN/NR4A2/MAL/MAGEA3/LGALS3/HSPB1/HSPA1A/DNAJA1/HMOX1/GSN/SFN/CTSH/CD44	21
GO:0051017	actin filament bundle assembly	12/357	157/18866	4.56919e-05	0.00134008	0.00102858	RHOD/PDLIM1/SDC4/S100A10/MYO1B/TACSTD2/STMN1/ID1/FLNA/EPS8/RHOC/ACTN1	12
GO:0001892	embryonic placenta development	9/357	89/18866	4.72073e-05	0.00136502	0.00104773	SPINT2/NR2F2/SPINT1/KRT19/KRT8/JUNB/IGF2/ZFP36L1/ADM	9
GO:0014033	neural crest cell differentiation	9/357	89/18866	4.72073e-05	0.00136502	0.00104773	PHACTR4/ZEB2/SNAI2/MEF2C/FRZB/EDNRA/EDN1/ANXA6/JAG1	9
GO:0044342	type B pancreatic cell proliferation	5/357	22/18866	4.76577e-05	0.00136841	0.00105033	NUPR1/IGFBP5/IGFBP4/IGFBP3/NR4A1	5
GO:0045216	cell-cell junction organization	14/357	210/18866	4.94159e-05	0.00140904	0.00108151	ESAM/PERP/LSR/GJC1/SNAI2/GJA4/F2R/CXADR/CLDN7/CLDN3/CLDN4/CDH6/CD9/RHOC	14
GO:0001936	regulation of endothelial cell proliferation	13/357	184/18866	5.04777e-05	0.00142685	0.00109518	THBS1/NR2F2/SPARC/CCL2/PPARG/PGF/MEF2C/MDK/IGF2/NR4A1/HMOX1/ECM1/CYBA	13
GO:0051146	striated muscle cell differentiation	17/357	295/18866	5.07355e-05	0.00142685	0.00109518	EHD2/CACYBP/DKK1/PDGFRB/MYH11/MEF2C/KRT19/KRT8/IGFBP5/IGF2/FHL2/EDN1/CXADR/CSRP2/CSRP1/CD9/KLF5	17
GO:0002237	response to molecule of bacterial origin	19/357	356/18866	5.26487e-05	0.00146346	0.00112328	S100A14/SPON2/ZFP36/VIM/TFPI/PRDX2/SPARC/CCL2/PTGIR/MGST1/MEF2C/HPGD/CXCL2/GGT5/F2R/EDN1/CD55/AXL/ADM	19
GO:0003382	epithelial cell morphogenesis	6/357	36/18866	5.30747e-05	0.00146346	0.00112328	COL18A1/RAB25/PALLD/SPINT2/ID1/CLDN3	6
GO:0010927	cellular component assembly involved in morphogenesis	10/357	112/18866	5.31064e-05	0.00146346	0.00112328	PDGFRB/MYH11/MEF2C/KRT19/KRT8/ILK/EDN1/CSRP2/CSRP1/CD9	10
GO:0002685	regulation of leukocyte migration	14/357	212/18866	5.4779e-05	0.00149948	0.00115094	S100A14/THY1/THBS1/CCL2/PTK2/PGF/CD99/MDK/LGALS3/HMOX1/GAS6/EDN1/ECM1/CD9	14
GO:0097284	hepatocyte apoptotic process	4/357	12/18866	5.53443e-05	0.00150492	0.00115511	KRT18/KRT8/GSN/ARF6	4
GO:0061572	actin filament bundle organization	12/357	161/18866	5.84047e-05	0.00157769	0.00121097	RHOD/PDLIM1/SDC4/S100A10/MYO1B/TACSTD2/STMN1/ID1/FLNA/EPS8/RHOC/ACTN1	12
GO:0008217	regulation of blood pressure	13/357	187/18866	5.963e-05	0.00159268	0.00122247	NR2F2/TAC3/PPARG/HMOX1/GAS6/F2R/ENPEP/EDNRA/EDN1/CYBA/COL1A2/ADM/ACTA2	13
GO:1900024	regulation of substrate adhesion-dependent cell spreading	7/357	53/18866	5.97354e-05	0.00159268	0.00122247	MYADM/S100A10/PTK2/MDK/TACSTD2/FLNA/FBLN1	7
GO:0045600	positive regulation of fat cell differentiation	8/357	72/18866	6.33612e-05	0.00167846	0.00128831	CCDC3/ZFP36/SNAI2/PPARG/PIM1/FRZB/KLF5/ZFP36L1	8
GO:0060562	epithelial tube morphogenesis	18/357	331/18866	6.50362e-05	0.00171178	0.00131389	PHACTR4/SPINT2/SPRY1/ZEB2/SPINT1/SOX4/SDC4/PGF/MEF2C/MDK/TACSTD2/ILK/GATA3/EDNRA/EDN1/CTSH/COL4A1/ADM	18
GO:0045785	positive regulation of cell adhesion	21/357	428/18866	7.22673e-05	0.00189	0.00145068	MYADM/SMOC2/RHOD/EGFL6/CITED2/THY1/SOX4/SDC4/CCL2/S100A10/RSU1/NID1/MDK/ILK/IGFBP2/IGF2/HLA-A/GATA3/FLNA/CD55/CD44	21
GO:0002921	negative regulation of humoral immune response	4/357	13/18866	7.87505e-05	0.00204652	0.00157081	CD55/CD59/SERPING1/A2M	4
GO:0048844	artery morphogenesis	8/357	75/18866	8.50264e-05	0.00219571	0.00168533	SOX4/PDGFRB/NOTCH3/MYLK/MDK/HPGD/COL3A1/JAG1	8
GO:0097529	myeloid leukocyte migration	14/357	222/18866	8.99396e-05	0.00230808	0.00177157	S100A14/CKLF/THBS1/CCL2/PTK2/PGF/CD99/MDK/LGALS3/ITGA1/CXCL2/EDN1/CXADR/CD9	14
GO:0060669	embryonic placenta morphogenesis	5/357	25/18866	9.17675e-05	0.00234036	0.00179635	SPINT2/SPINT1/IGF2/ZFP36L1/ADM	5
GO:0052126	movement in host environment	12/357	169/18866	9.32194e-05	0.00235247	0.00180565	CHMP4B/CHMP2B/IFITM2/IFITM3/VAMP8/IFITM1/HSPA1A/GSN/GAS6/CD55/CXADR/AXL	12
GO:0010769	regulation of cell morphogenesis involved in differentiation	17/357	310/18866	9.33882e-05	0.00235247	0.00180565	MYADM/TNFRSF12A/ZEB2/THY1/SKIL/SDC2/S100A10/PTK2/PTEN/MDK/MAP1B/TACSTD2/ILK/ID1/FLNA/FBLN1/CHN1	17
GO:1905517	macrophage migration	7/357	57/18866	9.60337e-05	0.00240436	0.00184547	CKLF/THBS1/CCL2/PTK2/MDK/LGALS3/CD9	7
GO:0060326	cell chemotaxis	17/357	311/18866	9.7116e-05	0.00241672	0.00185496	SMOC2/S100A14/CKLF/THBS1/CCL2/PTK2/PGF/PDGFRB/MDK/LGALS3/ITGA1/HSPB1/NR4A1/CXCL2/GAS6/EDN1/CXADR	17
GO:0051896	regulation of protein kinase B signaling	15/357	253/18866	0.000101765	0.00251716	0.00193206	C1QTNF1/RCN3/KLF4/AKR1C3/THBS1/PTK2/PTEN/PDGFRB/PDGFA/ILK/IGFBP5/IGF2/GATA3/GAS6/AXL	15
GO:0044344	cellular response to fibroblast growth factor stimulus	11/357	146/18866	0.000107329	0.00262643	0.00201593	SMOC2/SPRY1/ZFP36/THBS1/CCL2/HNRNPF/NR4A1/GATA3/COL1A1/CD44/ZFP36L1	11
GO:0002011	morphogenesis of an epithelial sheet	7/357	58/18866	0.000107462	0.00262643	0.00201593	PHACTR4/PTEN/FLNA/COL5A1/CD44/RHOC/JAG1	7
GO:0045471	response to ethanol	10/357	122/18866	0.000109478	0.00265986	0.00204159	SPARC/PTEN/HPGD/GSN/GATA3/EPS8/EEF2/CLDN7/CLDN3/CCND1	10
GO:0031579	membrane raft organization	5/357	26/18866	0.000111865	0.00268606	0.0020617	MYADM/S100A10/MAL/GSN/ANXA2	5
GO:0072012	glomerulus vasculature development	5/357	26/18866	0.000111865	0.00268606	0.0020617	PDGFRB/NOTCH3/EGR1/ANGPT2/ACTA2	5
GO:0007043	cell-cell junction assembly	11/357	147/18866	0.000114084	0.00269211	0.00206634	ESAM/LSR/GJC1/SNAI2/GJA4/CLDN7/CLDN3/CLDN4/CDH6/CD9/RHOC	11
GO:0051384	response to glucocorticoid	11/357	147/18866	0.000114084	0.00269211	0.00206634	ZFP36/SPARC/SERPINF1/PCNA/MDK/IGFBP7/IGFBP2/EDN1/ZFP36L1/CCND1/ADM	11
GO:0051592	response to calcium ion	11/357	147/18866	0.000114084	0.00269211	0.00206634	S100A16/SYT8/CACYBP/TXNIP/AKR1C3/THBS1/SPARC/MEF2C/JUNB/EDN1/CCND1	11
GO:1901888	regulation of cell junction assembly	13/357	200/18866	0.000117975	0.00276803	0.00212462	RHOD/DKK1/THY1/THBS1/SNAI2/SDC4/S100A10/PTK2/PTEN/MEF2C/GPM6B/CLDN3/ARF6	13
GO:0001933	negative regulation of protein phosphorylation	21/357	444/18866	0.000120883	0.00282014	0.00216461	MYADM/DKK1/PKIG/SPRY1/GMFG/KLF4/GPRC5A/PSCA/TIMP3/THY1/NR2F2/SPINK1/PTEN/PEBP1/ILK/IGFBP3/HSPB1/DNAJA1/SFN/FBLN1/CDKN2A	21
GO:0048246	macrophage chemotaxis	6/357	42/18866	0.00012992	0.00299693	0.0023003	CKLF/THBS1/CCL2/PTK2/MDK/LGALS3	6
GO:1904037	positive regulation of epithelial cell apoptotic process	6/357	42/18866	0.00012992	0.00299693	0.0023003	COL18A1/CD248/AKR1C3/THBS1/CCL2/GSN	6
GO:0003014	renal system process	10/357	125/18866	0.000134027	0.00307439	0.00235976	AKR1C3/MCAM/GSN/GAS6/F2R/EDN1/CYBA/CLDN4/AKR1B1/ADM	10
GO:2000353	positive regulation of endothelial cell apoptotic process	5/357	27/18866	0.000135172	0.00308343	0.0023667	COL18A1/CD248/AKR1C3/THBS1/CCL2	5
GO:0034612	response to tumor necrosis factor	17/357	320/18866	0.000137006	0.00310799	0.00238555	CCDC3/TNFRSF12A/ZFP36/THBS1/CCL2/KRT18/KRT8/ILK/HSPA1A/GGT5/GBP2/GATA3/GAS6/EDN1/CYBA/COL1A1/ZFP36L1	17
GO:0009415	response to water	4/357	15/18866	0.000145899	0.00327356	0.00251264	COL18A1/KRT8/CD9/AKR1B1	4
GO:0090594	inflammatory response to wounding	4/357	15/18866	0.000145899	0.00327356	0.00251264	TIMP1/MDK/HMOX1/F2R	4
GO:0042326	negative regulation of phosphorylation	22/357	484/18866	0.000147817	0.00329683	0.0025305	MYADM/NUPR1/DKK1/PKIG/SPRY1/GMFG/KLF4/GPRC5A/PSCA/TIMP3/THY1/NR2F2/SPINK1/PTEN/PEBP1/ILK/IGFBP3/HSPB1/DNAJA1/SFN/FBLN1/CDKN2A	22
GO:1902041	regulation of extrinsic apoptotic signaling pathway via death domain receptors	7/357	61/18866	0.000148542	0.00329683	0.0025305	TIMP3/THBS1/SKIL/PTEN/MAL/LGALS3/HMOX1	7
GO:0009743	response to carbohydrate	14/357	233/18866	0.000149891	0.00330889	0.00253975	TXNIP/THBS1/SPARC/SOX4/PTEN/SERPINF1/MAP1B/GAS6/EGR1/CYBA/CST3/COL6A2/ZFP36L1/ANGPT2	14
GO:0051897	positive regulation of protein kinase B signaling	12/357	178/18866	0.000152444	0.00334725	0.0025692	C1QTNF1/AKR1C3/THBS1/PTK2/PDGFRB/PDGFA/ILK/IGFBP5/IGF2/GATA3/GAS6/AXL	12
GO:0001837	epithelial to mesenchymal transition	11/357	152/18866	0.000153555	0.00335371	0.00257416	HEYL/SPRY1/TGFB1I1/SNAI2/S100A4/PTEN/MDK/LOXL2/GATA3/COL1A1/JAG1	11
GO:0061437	renal system vasculature development	5/357	28/18866	0.000162022	0.0034872	0.00267662	PDGFRB/NOTCH3/EGR1/ANGPT2/ACTA2	5
GO:0061440	kidney vasculature development	5/357	28/18866	0.000162022	0.0034872	0.00267662	PDGFRB/NOTCH3/EGR1/ANGPT2/ACTA2	5
GO:0071774	response to fibroblast growth factor	11/357	153/18866	0.000162704	0.0034872	0.00267662	SMOC2/SPRY1/ZFP36/THBS1/CCL2/HNRNPF/NR4A1/GATA3/COL1A1/CD44/ZFP36L1	11
GO:0000302	response to reactive oxygen species	14/357	235/18866	0.000163882	0.0034872	0.00267662	TXNIP/KLF4/AKR1C3/PRDX2/SOD3/PDGFRB/PCNA/HMOX1/EEF2/EDN1/CST3/CRYAB/COL1A1/AXL	14
GO:0070527	platelet aggregation	7/357	62/18866	0.000164763	0.0034872	0.00267662	C1QTNF1/MYL9/ILK/HSPB1/FLNA/CSRP1/CD9	7
GO:2000351	regulation of endothelial cell apoptotic process	7/357	62/18866	0.000164763	0.0034872	0.00267662	COL18A1/CD248/AKR1C3/THBS1/CCL2/GATA3/GAS6	7
GO:0031670	cellular response to nutrient	6/357	44/18866	0.000169358	0.00356607	0.00273715	SNAI2/PPARG/PIM1/HMOX1/GAS6/COL1A1	6
GO:0031532	actin cytoskeleton reorganization	9/357	105/18866	0.000171302	0.0035886	0.00275444	ESAM/RHOD/GMFG/MDK/GSN/FLNA/EPS8/CXADR/CLDN3	9
GO:0071356	cellular response to tumor necrosis factor	16/357	297/18866	0.000182987	0.00381394	0.00292741	CCDC3/TNFRSF12A/ZFP36/THBS1/CCL2/KRT18/KRT8/ILK/HSPA1A/GBP2/GATA3/GAS6/EDN1/CYBA/COL1A1/ZFP36L1	16
GO:0010594	regulation of endothelial cell migration	14/357	238/18866	0.00018698	0.00387747	0.00297617	SMOC2/KLF4/THBS1/NR2F2/SPARC/PTK2/PPARG/SERPINF1/MEF2C/HSPB1/HMOX1/GATA3/EDN1/ANGPT2	14
GO:0014031	mesenchymal cell development	8/357	84/18866	0.000189614	0.00391234	0.00300294	PHACTR4/HEYL/ZEB2/SNAI2/EDNRA/EDN1/ANXA6/JAG1	8
GO:0051014	actin filament severing	4/357	16/18866	0.000191639	0.00392895	0.00301568	DSTN/GMFG/GSN/CAPG	4
GO:0045214	sarcomere organization	6/357	45/18866	0.000192333	0.00392895	0.00301568	MEF2C/KRT19/KRT8/EDN1/CSRP2/CSRP1	6
GO:2000116	regulation of cysteine-type endopeptidase activity	14/357	239/18866	0.000195279	0.00396938	0.00304672	PERP/UACA/ARL6IP1/KLF4/THBS1/PPARG/MAGEA3/GSN/SFN/GAS6/F2R/CTSH/CRYAB/CD44	14
GO:0045667	regulation of osteoblast differentiation	10/357	131/18866	0.000197238	0.00398946	0.00306213	TOB1/PDLIM7/IFITM1/SNAI2/PTK2/MEF2C/ILK/IGFBP5/ID1/JAG1	10
GO:0046686	response to cadmium ion	7/357	64/18866	0.000201505	0.00405578	0.00311304	AKR1C3/SPARC/PCNA/MT1X/HMOX1/GSN/CYB5A	7
GO:0043154	negative regulation of cysteine-type endopeptidase activity involved in apoptotic process	8/357	85/18866	0.00020592	0.00412443	0.00316572	ARL6IP1/KLF4/THBS1/MAGEA3/SFN/GAS6/CRYAB/CD44	8
GO:0007229	integrin-mediated signaling pathway	9/357	108/18866	0.000212195	0.00420904	0.00323067	PHACTR4/ADAMTS1/TIMP1/THY1/PTK2/ITGA1/ILK/FLNA/COL3A1	9
GO:0032526	response to retinoic acid	9/357	108/18866	0.000212195	0.00420904	0.00323067	DKK1/KLF4/PPARG/SERPINF1/PDGFRB/IGFBP7/IGFBP2/CTSH/COL1A1	9
GO:0010761	fibroblast migration	6/357	46/18866	0.000217697	0.00429743	0.00329851	CYGB/PDLIM1/THBS1/SDC4/PTK2/ILK	6
GO:0046718	viral entry into host cell	10/357	134/18866	0.000237232	0.00466065	0.0035773	IFITM2/IFITM3/VAMP8/IFITM1/HSPA1A/GSN/GAS6/CD55/CXADR/AXL	10
GO:0043281	regulation of cysteine-type endopeptidase activity involved in apoptotic process	13/357	215/18866	0.000241234	0.0047167	0.00362033	UACA/ARL6IP1/KLF4/THBS1/PPARG/MAGEA3/GSN/SFN/GAS6/F2R/CTSH/CRYAB/CD44	13
GO:0010566	regulation of ketone biosynthetic process	4/357	17/18866	0.00024688	0.00478155	0.0036701	DKK3/AKR1C3/EGR1/ADM	4
GO:0070293	renal absorption	4/357	17/18866	0.00024688	0.00478155	0.0036701	AKR1C3/GSN/GAS6/CLDN4	4
GO:2001236	regulation of extrinsic apoptotic signaling pathway	11/357	162/18866	0.000268016	0.00516655	0.00396561	TNFRSF12A/TIMP3/THBS1/PRDX2/SNAI2/SKIL/PTEN/MAL/LGALS3/HSPA1A/HMOX1	11
GO:0110053	regulation of actin filament organization	15/357	278/18866	0.000284369	0.00545616	0.0041879	MYADM/ESAM/DSTN/GMFG/SDC4/S100A10/TACSTD2/STMN1/ID1/GSN/FLNA/EPS8/CAPG/RHOC/ARF6	15
GO:0031667	response to nutrient levels	21/357	473/18866	0.000286027	0.00546245	0.00419273	SGIP1/KRT20/FSTL1/AKR1C3/ZFP36/SPARC/SNAI2/PTEN/PPARG/PIM1/MAP1B/IGFBP2/HMOX1/GSN/GAS6/EEF2/CYBA/CST3/COL1A1/CCND1/ADM	21
GO:0022408	negative regulation of cell-cell adhesion	12/357	191/18866	0.000293103	0.00555426	0.0042632	C1QTNF1/MYADM/SPINT2/KLF4/PRDX2/SDC4/PTK2/MDK/EPCAM/LGALS3/CD9/JAG1	12
GO:0072577	endothelial cell apoptotic process	7/357	68/18866	0.000294799	0.00555426	0.0042632	COL18A1/CD248/AKR1C3/THBS1/CCL2/GATA3/GAS6	7
GO:0034599	cellular response to oxidative stress	16/357	310/18866	0.000296245	0.00555426	0.0042632	PRDX6/KLF4/AKR1C3/PRDX2/SOD3/PDGFRB/PCNA/NR4A2/MGST1/HSPB1/HSPA1A/HMOX1/GPX3/CYBA/CST3/AXL	16
GO:0090287	regulation of cellular response to growth factor stimulus	16/357	310/18866	0.000296245	0.00555426	0.0042632	SMOC2/ASPN/DKK3/DKK1/FSTL1/PTP4A3/CITED2/SPRY1/TOB1/NREP/THBS1/TGFB1I1/SKIL/ILK/HSPA1A/GATA3	16
GO:0001764	neuron migration	11/357	164/18866	0.000297947	0.00556078	0.0042682	NR2F2/PTK2/NR4A2/MEF2C/MDK/MAP1B/GATA3/GAS6/FLNA/COL3A1/AXL	11
GO:0010712	regulation of collagen metabolic process	6/357	49/18866	0.00030989	0.00570646	0.00438002	CYGB/VIM/PPARG/PDGFRB/F2R/CST3	6
GO:0032350	regulation of hormone metabolic process	5/357	32/18866	0.000312013	0.00570646	0.00438002	DKK3/AKR1C3/GATA3/EGR1/ADM	5
GO:0071295	cellular response to vitamin	5/357	32/18866	0.000312013	0.00570646	0.00438002	SNAI2/PPARG/PIM1/GAS6/COL1A1	5
GO:0046597	negative regulation of viral entry into host cell	4/357	18/18866	0.000312702	0.00570646	0.00438002	IFITM2/IFITM3/IFITM1/GSN	4
GO:1900153	positive regulation of nuclear-transcribed mRNA catabolic process, deadenylation-dependent decay	4/357	18/18866	0.000312702	0.00570646	0.00438002	PABPC1/TOB1/ZFP36/ZFP36L1	4
GO:0043200	response to amino acid	9/357	114/18866	0.000318506	0.00578666	0.00444157	PCNA/EDN1/CYBA/COL6A1/COL5A2/COL4A1/COL3A1/COL1A2/COL1A1	9
GO:0008544	epidermis development	21/357	477/18866	0.000319961	0.00578749	0.00444222	PERP/KRT20/PALLD/DKK1/TXNIP/AGPAT2/KLF4/AKR1C3/ZFP36/PDGFA/KRT19/KRT18/KRT17/KRT14/KRT8/KRT7/IGFBP5/SFN/CST6/ZFP36L1/JAG1	21
GO:0071230	cellular response to amino acid stimulus	7/357	69/18866	0.000322833	0.00581383	0.00446243	CYBA/COL6A1/COL5A2/COL4A1/COL3A1/COL1A2/COL1A1	7
GO:0044319	wound healing, spreading of cells	5/357	33/18866	0.000362077	0.00646385	0.00496136	PTEN/FLNA/COL5A1/CD44/RHOC	5
GO:0090505	epiboly involved in wound healing	5/357	33/18866	0.000362077	0.00646385	0.00496136	PTEN/FLNA/COL5A1/CD44/RHOC	5
GO:0071772	response to BMP	11/357	168/18866	0.000366316	0.00648317	0.00497618	HEYL/DKK1/FSTL1/SPINT2/TOB1/SPINT1/SKIL/ILK/ID1/GATA3/EGR1	11
GO:0071773	cellular response to BMP stimulus	11/357	168/18866	0.000366316	0.00648317	0.00497618	HEYL/DKK1/FSTL1/SPINT2/TOB1/SPINT1/SKIL/ILK/ID1/GATA3/EGR1	11
GO:0002687	positive regulation of leukocyte migration	10/357	142/18866	0.000378364	0.00663916	0.00509591	S100A14/THY1/THBS1/PTK2/PGF/CD99/MDK/LGALS3/GAS6/EDN1	10
GO:0072073	kidney epithelium development	10/357	142/18866	0.000378364	0.00663916	0.00509591	HEYL/SPRY1/SDC4/PGF/MEF2C/EPCAM/TACSTD2/ILK/GATA3/JAG1	10
GO:2000117	negative regulation of cysteine-type endopeptidase activity	8/357	93/18866	0.000382388	0.00668121	0.0051282	ARL6IP1/KLF4/THBS1/MAGEA3/SFN/GAS6/CRYAB/CD44	8
GO:0010660	regulation of muscle cell apoptotic process	8/357	94/18866	0.000411194	0.00715408	0.00549114	NUPR1/PTEN/PPARG/MDK/ILK/HMOX1/EDN1/CDKN2A	8
GO:0090504	epiboly	5/357	34/18866	0.00041798	0.00724147	0.00555822	PTEN/FLNA/COL5A1/CD44/RHOC	5
GO:0050921	positive regulation of chemotaxis	10/357	144/18866	0.000422897	0.00729586	0.00559997	SMOC2/S100A14/THBS1/PTK2/PGF/PDGFRB/MDK/HSPB1/GAS6/EDN1	10
GO:0003179	heart valve morphogenesis	6/357	52/18866	0.0004302	0.00736	0.0056492	HEYL/SOX4/SNAI2/MEF2C/GATA3/JAG1	6
GO:2001238	positive regulation of extrinsic apoptotic signaling pathway	6/357	52/18866	0.0004302	0.00736	0.0056492	TNFRSF12A/TIMP3/THBS1/SKIL/PTEN/MAL	6
GO:1901214	regulation of neuron death	16/357	321/18866	0.000435181	0.00741432	0.0056909	CHMP4B/NUPR1/DKK1/SNCG/CCL2/SERPINF1/NR4A2/MEF2C/MDK/ITGA1/ILK/HMOX1/GATA3/F2R/EGR1/AXL	16
GO:0061326	renal tubule development	8/357	95/18866	0.000441739	0.00749496	0.00575279	HEYL/PGF/MEF2C/TACSTD2/ILK/GATA3/COL4A1/JAG1	8
GO:0097191	extrinsic apoptotic signaling pathway	13/357	230/18866	0.000461377	0.00779594	0.00598381	TNFRSF12A/TIMP3/THBS1/PRDX2/SNAI2/SKIL/PTEN/MAL/LGALS3/KRT18/KRT8/HSPA1A/HMOX1	13
GO:0042542	response to hydrogen peroxide	10/357	146/18866	0.000471704	0.00793778	0.00609268	TXNIP/KLF4/PDGFRB/PCNA/HMOX1/EEF2/CST3/CRYAB/COL1A1/AXL	10
GO:0014706	striated muscle tissue development	18/357	389/18866	0.00047417	0.0079467	0.00609952	CACYBP/HEYL/NUPR1/DKK1/GJC1/NR2F2/PTEN/PLN/PIM1/PDGFRB/MYH11/MEF2C/FHL2/EGR1/EEF2/EDN1/CXADR/KLF5	18
GO:0035909	aorta morphogenesis	5/357	35/18866	0.000480154	0.00798799	0.00613121	SOX4/PDGFRB/MYLK/COL3A1/JAG1	5
GO:1900151	regulation of nuclear-transcribed mRNA catabolic process, deadenylation-dependent decay	4/357	20/18866	0.000480524	0.00798799	0.00613121	PABPC1/TOB1/ZFP36/ZFP36L1	4
GO:0034341	response to interferon-gamma	12/357	202/18866	0.000486583	0.00805609	0.00618349	IFITM2/IFITM3/IFITM1/VIM/CCL2/PPARG/HLA-B/HLA-A/GSN/GBP2/EDN1/CD44	12
GO:0042692	muscle cell differentiation	18/357	390/18866	0.000488704	0.0080587	0.00618549	EHD2/CACYBP/DKK1/PDGFRB/MYH11/MEF2C/KRT19/KRT8/IGFBP5/IGF2/FHL2/EDN1/CXADR/CSRP2/CSRP1/CD9/KLF5/ADM	18
GO:0044409	entry into host	10/357	147/18866	0.000497808	0.008176	0.00627552	IFITM2/IFITM3/VAMP8/IFITM1/HSPA1A/GSN/GAS6/CD55/CXADR/AXL	10
GO:0030595	leukocyte chemotaxis	13/357	232/18866	0.000500754	0.00819162	0.00628751	S100A14/CKLF/THBS1/CCL2/PTK2/PGF/MDK/LGALS3/ITGA1/CXCL2/GAS6/EDN1/CXADR	13
GO:0021782	glial cell development	9/357	122/18866	0.000525327	0.00852567	0.00654391	PHGDH/VIM/SOX4/PTEN/MDK/ILK/ID4/GSN/CD9	9
GO:1990266	neutrophil migration	9/357	122/18866	0.000525327	0.00852567	0.00654391	CKLF/CCL2/CD99/MDK/LGALS3/ITGA1/CXCL2/EDN1/CXADR	9
GO:0048863	stem cell differentiation	14/357	264/18866	0.000534705	0.00864369	0.0066345	LBH/PHACTR4/ZEB2/SNAI2/MEF2C/EPCAM/TACSTD2/GATA3/FRZB/EDNRA/EDN1/ANXA6/JAG1/A2M	14
GO:0010657	muscle cell apoptotic process	8/357	98/18866	0.000544594	0.00876904	0.00673072	NUPR1/PTEN/PPARG/MDK/ILK/HMOX1/EDN1/CDKN2A	8
GO:0070252	actin-mediated cell contraction	9/357	123/18866	0.000557548	0.00894255	0.00686389	KCNE4/GJC1/VIM/TPM4/TPM3/TPM2/PLN/KCNJ8/FLNA	9
GO:0002683	negative regulation of immune system process	20/357	463/18866	0.000561534	0.00897143	0.00688607	ZFP36/THY1/THBS1/PRDX2/SDC4/CCL2/PPARG/MDK/LGALS3/HMOX1/HMGB3/HLA-B/HLA-A/CD55/COL3A1/CD59/SERPING1/ZFP36L1/AXL/A2M	20
GO:0010717	regulation of epithelial to mesenchymal transition	8/357	99/18866	0.000582892	0.00923515	0.00708848	SPRY1/TGFB1I1/PTEN/MDK/LOXL2/GATA3/COL1A1/JAG1	8
GO:0071229	cellular response to acid chemical	7/357	76/18866	0.000584392	0.00923515	0.00708848	CYBA/COL6A1/COL5A2/COL4A1/COL3A1/COL1A2/COL1A1	7
GO:0060713	labyrinthine layer morphogenesis	4/357	21/18866	0.000584788	0.00923515	0.00708848	SPINT2/SPINT1/ZFP36L1/ADM	4
GO:0010633	negative regulation of epithelial cell migration	9/357	124/18866	0.00059137	0.00930332	0.0071408	KLF4/THBS1/NR2F2/PTEN/PPARG/SERPINF1/MEF2C/TACSTD2/ANGPT2	9
GO:1902905	positive regulation of supramolecular fiber organization	12/357	208/18866	0.000631334	0.00989411	0.00759427	DSTN/GMFG/SDC4/S100A10/MAP1B/ID1/HSPA1A/GSN/FLNA/EDN1/RHOC/ARF6	12
GO:0030048	actin filament-based movement	10/357	153/18866	0.000680837	0.0106293	0.0081586	KCNE4/GJC1/VIM/TPM4/TPM3/TPM2/PLN/MYO1B/KCNJ8/FLNA	10
GO:0017015	regulation of transforming growth factor beta receptor signaling pathway	9/357	127/18866	0.00070305	0.0109346	0.00839287	ASPN/DKK3/CITED2/SPRY1/NREP/THBS1/TGFB1I1/SKIL/HSPA1A	9
GO:0060840	artery development	8/357	102/18866	0.000711024	0.0110132	0.00845321	SOX4/PDGFRB/NOTCH3/MYLK/MDK/HPGD/COL3A1/JAG1	8
GO:0045765	regulation of angiogenesis	18/357	403/18866	0.000715715	0.0110132	0.00845321	SMOC2/TNFRSF12A/ADAMTS1/KLF4/THBS1/SPARC/PPARG/PGF/SERPINF1/MDK/ID1/HSPB1/HMOX1/ECM1/CTSH/COL4A2/ANGPT2/ADM	18
GO:0014065	phosphatidylinositol 3-kinase signaling	10/357	154/18866	0.000716152	0.0110132	0.00845321	KLF4/IER3/PTK2/PTEN/PDGFRB/PDGFA/GATA3/F2R/EDN1/ZFP36L1	10
GO:0010749	regulation of nitric oxide mediated signal transduction	3/357	10/18866	0.000730438	0.011191	0.00858967	THBS1/SPINK1/GUCY1A2	3
GO:0007492	endoderm development	7/357	79/18866	0.000738355	0.0112702	0.0086505	DKK1/LAMC1/COL6A1/COL5A2/COL5A1/COL4A2/ZFP36L1	7
GO:0051701	interaction with host	12/357	212/18866	0.000746648	0.0113424	0.00870589	CHMP4B/CHMP2B/IFITM2/IFITM3/VAMP8/IFITM1/HSPA1A/GSN/GAS6/CD55/CXADR/AXL	12
GO:0043433	negative regulation of DNA-binding transcription factor activity	11/357	183/18866	0.00075137	0.0113424	0.00870589	HEYL/NUPR1/KLF4/PRDX2/PIM1/ID1/HMOX1/GAS6/FLNA/FOXS1/CDKN2A	11
GO:0055001	muscle cell development	11/357	183/18866	0.00075137	0.0113424	0.00870589	PDGFRB/MYH11/MEF2C/KRT19/KRT8/FHL2/EDN1/CXADR/CSRP2/CSRP1/ADM	11
GO:0030593	neutrophil chemotaxis	8/357	103/18866	0.000758447	0.0114073	0.0087557	CKLF/CCL2/MDK/LGALS3/ITGA1/CXCL2/EDN1/CXADR	8
GO:0030216	keratinocyte differentiation	15/357	306/18866	0.00077341	0.0115899	0.00889584	PERP/KRT20/PALLD/TXNIP/AKR1C3/ZFP36/KRT19/KRT18/KRT17/KRT14/KRT8/KRT7/SFN/ZFP36L1/JAG1	15
GO:1903844	regulation of cellular response to transforming growth factor beta stimulus	9/357	129/18866	0.000786641	0.0117453	0.00901514	ASPN/DKK3/CITED2/SPRY1/NREP/THBS1/TGFB1I1/SKIL/HSPA1A	9
GO:0014032	neural crest cell development	7/357	80/18866	0.000796249	0.0118235	0.00907515	PHACTR4/ZEB2/SNAI2/EDNRA/EDN1/ANXA6/JAG1	7
GO:0010837	regulation of keratinocyte proliferation	5/357	39/18866	0.000800517	0.0118235	0.00907515	ZFP36/SNAI2/MDK/SFN/ZFP36L1	5
GO:1904706	negative regulation of vascular associated smooth muscle cell proliferation	5/357	39/18866	0.000800517	0.0118235	0.00907515	PTEN/PPARG/MEF2C/HMOX1/CNN1	5
GO:0019058	viral life cycle	16/357	341/18866	0.000833573	0.0122676	0.00941602	CHMP4B/PABPC1/CHMP2B/IFITM2/IFITM3/VAMP8/IFITM1/DEK/CCL2/HSPA1A/GSN/GAS6/STOM/CD55/CXADR/AXL	16
GO:0031102	neuron projection regeneration	6/357	59/18866	0.000852265	0.0124534	0.00955865	NREP/KLF4/THY1/PTEN/MAP1B/ADM	6
GO:0048008	platelet-derived growth factor receptor signaling pathway	6/357	59/18866	0.000852265	0.0124534	0.00955865	TXNIP/PTGIR/PTEN/PLAT/PDGFRB/PDGFA	6
GO:1901342	regulation of vasculature development	19/357	444/18866	0.000857267	0.0124821	0.00958066	SMOC2/TNFRSF12A/ADAMTS1/KLF4/THBS1/SPARC/PPARG/PGF/SERPINF1/MDK/ID1/HSPB1/HMOX1/EGR1/ECM1/CTSH/COL4A2/ANGPT2/ADM	19
GO:0035051	cardiocyte differentiation	10/357	158/18866	0.000872857	0.0126641	0.00972042	CACYBP/DKK1/SPRY1/PDGFRB/MYH11/MEF2C/FHL2/EDN1/CXADR/JAG1	10
GO:0003206	cardiac chamber morphogenesis	9/357	131/18866	0.000878155	0.0126961	0.00974498	HEYL/CITED2/ADAMTS1/SOX4/MEF2C/GATA3/FHL2/CPE/JAG1	9
GO:0008207	C21-steroid hormone metabolic process	5/357	40/18866	0.000900857	0.0129333	0.009927	DKK3/AKR1C3/EGR1/AKR1B1/ADM	5
GO:1902895	positive regulation of pri-miRNA transcription by RNA polymerase II	5/357	40/18866	0.000900857	0.0129333	0.009927	KLF4/PPARG/GATA3/EGR1/KLF5	5
GO:0050777	negative regulation of immune response	10/357	159/18866	0.000916143	0.0131069	0.0100603	PPARG/LGALS3/HMOX1/HLA-B/HLA-A/CD55/COL3A1/CD59/SERPING1/A2M	10
GO:0043434	response to peptide hormone	19/357	447/18866	0.0009281	0.0132319	0.0101562	CACYBP/RAB31/TIMP1/SPARC/PTK2/PTEN/PPARG/PLN/NR4A2/MAP1B/IGFBP5/IGF2/NR4A1/EGR1/EDN1/CYBA/COL1A1/ZFP36L1/ADM	19
GO:0051051	negative regulation of transport	20/357	483/18866	0.000945678	0.0134358	0.0103127	SVIP/KCNE4/PKIG/ACAA2/VAMP8/THBS1/SPINK1/PTEN/PLN/OAZ2/MAP1B/LGALS3/HSPA1A/HMOX1/GPM6B/GEM/F2R/EDN1/CRYAB/ARF6	20
GO:0003093	regulation of glomerular filtration	3/357	11/18866	0.000990306	0.0137255	0.0105351	GAS6/F2R/CYBA	3
GO:0014820	tonic smooth muscle contraction	3/357	11/18866	0.000990306	0.0137255	0.0105351	MYLK/EDNRA/EDN1	3
GO:0033197	response to vitamin E	3/357	11/18866	0.000990306	0.0137255	0.0105351	PPARG/COL1A1/CCND1	3
GO:0035457	cellular response to interferon-alpha	3/357	11/18866	0.000990306	0.0137255	0.0105351	GATA3/GAS6/AXL	3
GO:0061314	Notch signaling involved in heart development	3/357	11/18866	0.000990306	0.0137255	0.0105351	HEYL/SNAI2/JAG1	3
GO:0048145	regulation of fibroblast proliferation	7/357	83/18866	0.0009917	0.0137255	0.0105351	NUPR1/S100A6/PPARG/PDGFRB/PDGFA/GAS6/ANXA2	7
GO:0003094	glomerular filtration	4/357	24/18866	0.000992811	0.0137255	0.0105351	MCAM/GAS6/F2R/CYBA	4
GO:0030325	adrenal gland development	4/357	24/18866	0.000992811	0.0137255	0.0105351	DKK3/CITED2/PDGFRB/MDK	4
GO:0009636	response to toxic substance	13/357	250/18866	0.00100196	0.0138055	0.0105965	CYGB/NUPR1/PRDX6/PRDX2/SOD3/PON2/PIM1/PDGFRB/MT1X/MGST1/MAP1B/GPX3/CST3	13
GO:0003170	heart valve development	6/357	61/18866	0.00101759	0.013974	0.0107258	HEYL/SOX4/SNAI2/MEF2C/GATA3/JAG1	6
GO:0007163	establishment or maintenance of cell polarity	12/357	220/18866	0.00103056	0.0141049	0.0108263	RHOF/RHOD/SPINT2/SPRY1/PDLIM1/PTK2/MAP1B/ILK/GSN/GATA3/RHOC/ARF6	12
GO:0002062	chondrocyte differentiation	8/357	108/18866	0.00103519	0.0141212	0.0108388	TGFBI/SNAI2/MEF2C/MDK/LOXL2/ECM1/SERPINH1/ANXA6	8
GO:0030279	negative regulation of ossification	7/357	84/18866	0.00106462	0.0143793	0.0110369	DKK1/TOB1/MEF2C/MDK/IGFBP5/ID1/ECM1	7
GO:0048144	fibroblast proliferation	7/357	84/18866	0.00106462	0.0143793	0.0110369	NUPR1/S100A6/PPARG/PDGFRB/PDGFA/GAS6/ANXA2	7
GO:0048864	stem cell development	7/357	84/18866	0.00106462	0.0143793	0.0110369	PHACTR4/ZEB2/SNAI2/EDNRA/EDN1/ANXA6/JAG1	7
GO:0001654	eye development	17/357	384/18866	0.00109929	0.014799	0.011359	PHACTR4/SPRY1/ZEB2/KLF4/VIM/THY1/SKIL/SERPINF1/PDGFRB/HMGN1/GATA3/CST3/CRYAB/COL5A2/COL5A1/COL4A1/JAG1	17
GO:0034113	heterotypic cell-cell adhesion	6/357	62/18866	0.00110897	0.0148805	0.0114216	MYADM/PERP/KLF4/THY1/CXADR/CD44	6
GO:0048015	phosphatidylinositol-mediated signaling	11/357	192/18866	0.00111288	0.0148843	0.0114245	KLF4/IER3/PTK2/PTEN/PDGFRB/PDGFA/GSN/GATA3/F2R/EDN1/ZFP36L1	11
GO:0090279	regulation of calcium ion import	5/357	42/18866	0.00112923	0.0150539	0.0115547	SPINK1/CCL2/PLN/PDGFRB/LGALS3	5
GO:0110110	positive regulation of animal organ morphogenesis	7/357	85/18866	0.00114168	0.0151648	0.0116398	DKK1/SPRY1/PIM1/MDK/GATA3/EDN1/JAG1	7
GO:0001558	regulation of cell growth	18/357	420/18866	0.00114493	0.0151648	0.0116398	WFDC1/TNFRSF12A/PPARG/MAP1B/KRT17/ILK/IGFBP7/IGFBP5/IGFBP4/IGFBP3/HSPA1A/SFN/FRZB/EIF4G2/EDN1/CYBA/CRYAB/CDKN2A	18
GO:0090092	regulation of transmembrane receptor protein serine/threonine kinase signaling pathway	13/357	254/18866	0.00115738	0.0151784	0.0116502	ASPN/DKK3/DKK1/FSTL1/CITED2/SPRY1/TOB1/NREP/THBS1/TGFB1I1/SKIL/ILK/HSPA1A	13
GO:0045109	intermediate filament organization	4/357	25/18866	0.00116444	0.0151784	0.0116502	KRT20/VIM/KRT17/KRT14	4
GO:0045992	negative regulation of embryonic development	4/357	25/18866	0.00116444	0.0151784	0.0116502	DKK1/GATA3/COL5A2/COL5A1	4
GO:0061436	establishment of skin barrier	4/357	25/18866	0.00116444	0.0151784	0.0116502	LSR/STMN1/SFN/CLDN4	4
GO:0097205	renal filtration	4/357	25/18866	0.00116444	0.0151784	0.0116502	MCAM/GAS6/F2R/CYBA	4
GO:0150063	visual system development	17/357	388/18866	0.00122948	0.0159755	0.012262	PHACTR4/SPRY1/ZEB2/KLF4/VIM/THY1/SKIL/SERPINF1/PDGFRB/HMGN1/GATA3/CST3/CRYAB/COL5A2/COL5A1/COL4A1/JAG1	17
GO:0010470	regulation of gastrulation	5/357	43/18866	0.00125826	0.0162347	0.012461	MYADM/DKK1/KLF4/COL5A2/COL5A1	5
GO:0071364	cellular response to epidermal growth factor stimulus	5/357	43/18866	0.00125826	0.0162347	0.012461	ZFP36/SNAI2/ID1/COL1A1/ZFP36L1	5
GO:0007219	Notch signaling pathway	11/357	195/18866	0.00126129	0.0162347	0.012461	PERP/HEYL/PTP4A3/SNAI2/PLN/NOTCH3/MDK/KRT19/ELF3/CDH6/JAG1	11
GO:0038063	collagen-activated tyrosine kinase receptor signaling pathway	3/357	12/18866	0.00130196	0.0164995	0.0126643	COL4A2/COL4A1/COL1A1	3
GO:0060213	positive regulation of nuclear-transcribed mRNA poly(A) tail shortening	3/357	12/18866	0.00130196	0.0164995	0.0126643	PABPC1/TOB1/ZFP36	3
GO:0060670	branching involved in labyrinthine layer morphogenesis	3/357	12/18866	0.00130196	0.0164995	0.0126643	SPINT2/SPINT1/ADM	3
GO:0070493	thrombin-activated receptor signaling pathway	3/357	12/18866	0.00130196	0.0164995	0.0126643	STMN1/HPGD/F2R	3
GO:0071472	cellular response to salt stress	3/357	12/18866	0.00130196	0.0164995	0.0126643	EFHD1/ZFP36L1/AKR1B1	3
GO:0048017	inositol lipid-mediated signaling	11/357	196/18866	0.00131424	0.0166039	0.0127444	KLF4/IER3/PTK2/PTEN/PDGFRB/PDGFA/GSN/GATA3/F2R/EDN1/ZFP36L1	11
GO:0006700	C21-steroid hormone biosynthetic process	4/357	26/18866	0.00135582	0.0168696	0.0129484	DKK3/EGR1/AKR1B1/ADM	4
GO:0034114	regulation of heterotypic cell-cell adhesion	4/357	26/18866	0.00135582	0.0168696	0.0129484	MYADM/KLF4/THY1/CD44	4
GO:0042730	fibrinolysis	4/357	26/18866	0.00135582	0.0168696	0.0129484	THBS1/PLAT/SERPING1/ANXA2	4
GO:0043567	regulation of insulin-like growth factor receptor signaling pathway	4/357	26/18866	0.00135582	0.0168696	0.0129484	IGFBP5/IGFBP4/IGFBP3/IGFBP2	4
GO:0060706	cell differentiation involved in embryonic placenta development	4/357	26/18866	0.00135582	0.0168696	0.0129484	SPINT2/NR2F2/KRT19/KRT8	4
GO:0070268	cornification	8/357	113/18866	0.00138734	0.0172097	0.0132094	PERP/KRT20/KRT19/KRT18/KRT17/KRT14/KRT8/KRT7	8
GO:0032965	regulation of collagen biosynthetic process	5/357	44/18866	0.00139786	0.017288	0.0132695	CYGB/VIM/PPARG/PDGFRB/F2R	5
GO:0048880	sensory system development	17/357	394/18866	0.00144916	0.0178221	0.0136795	PHACTR4/SPRY1/ZEB2/KLF4/VIM/THY1/SKIL/SERPINF1/PDGFRB/HMGN1/GATA3/CST3/CRYAB/COL5A2/COL5A1/COL4A1/JAG1	17
GO:0050920	regulation of chemotaxis	12/357	229/18866	0.00145192	0.0178221	0.0136795	SMOC2/S100A14/THBS1/CCL2/PTK2/PGF/PDGFRB/MDK/HSPB1/GAS6/EDN1/ANGPT2	12
GO:0055002	striated muscle cell development	10/357	169/18866	0.00145407	0.0178221	0.0136795	PDGFRB/MYH11/MEF2C/KRT19/KRT8/FHL2/EDN1/CXADR/CSRP2/CSRP1	10
GO:0070997	neuron death	16/357	360/18866	0.00146571	0.0179113	0.0137479	CHMP4B/NUPR1/DKK1/SNCG/CCL2/SERPINF1/NR4A2/MEF2C/MDK/ITGA1/ILK/HMOX1/GATA3/F2R/EGR1/AXL	16
GO:0008584	male gonad development	9/357	141/18866	0.0014745	0.0179653	0.0137893	NUPR1/CITED2/AKR1C3/PDGFRB/MGST1/GATA3/FLNA/CST3/CCND1	9
GO:0008625	extrinsic apoptotic signaling pathway via death domain receptors	7/357	89/18866	0.00149467	0.0181036	0.0138955	TIMP3/THBS1/SKIL/PTEN/MAL/LGALS3/HMOX1	7
GO:0055006	cardiac cell development	7/357	89/18866	0.00149467	0.0181036	0.0138955	SPRY1/PDGFRB/MYH11/FHL2/EDN1/CXADR/JAG1	7
GO:0051495	positive regulation of cytoskeleton organization	12/357	230/18866	0.00150644	0.0181925	0.0139637	DSTN/GMFG/SDC4/S100A10/MAP1B/ID1/HSPA1A/GSN/FLNA/EDN1/RHOC/ARF6	12
GO:0001974	blood vessel remodeling	5/357	45/18866	0.00154855	0.0185389	0.0142296	MEF2C/CST3/BGN/AXL/JAG1	5
GO:0031333	negative regulation of protein-containing complex assembly	9/357	142/18866	0.00154867	0.0185389	0.0142296	SVIP/MYADM/DKK1/STMN1/GSN/EPS8/CRYAB/CLDN7/CAPG	9
GO:0046546	development of primary male sexual characteristics	9/357	142/18866	0.00154867	0.0185389	0.0142296	NUPR1/CITED2/AKR1C3/PDGFRB/MGST1/GATA3/FLNA/CST3/CCND1	9
GO:0048738	cardiac muscle tissue development	12/357	231/18866	0.00156264	0.0186518	0.0143163	CACYBP/DKK1/GJC1/PTEN/PLN/PIM1/PDGFRB/MYH11/MEF2C/FHL2/EDN1/CXADR	12
GO:0030856	regulation of epithelial cell differentiation	10/357	171/18866	0.00158756	0.0188943	0.0145024	SPRY1/ZEB2/ZFP36/ID1/SFN/GATA3/FRZB/ZFP36L1/CCND1/JAG1	10
GO:0051348	negative regulation of transferase activity	14/357	296/18866	0.00160679	0.0190164	0.0145961	PKIG/SPRY1/GMFG/GPRC5A/ZFP36/THY1/NR2F2/PTEN/PPARG/ILK/HSPB1/DNAJA1/SFN/CDKN2A	14
GO:0010952	positive regulation of peptidase activity	11/357	201/18866	0.00160709	0.0190164	0.0145961	PERP/RCN3/UACA/PPARG/PCOLCE/GSN/FBLN1/F2R/CTSH/CLDN3/CLDN4	11
GO:0032352	positive regulation of hormone metabolic process	3/357	13/18866	0.00166892	0.0195789	0.0150278	GATA3/EGR1/ADM	3
GO:0043568	positive regulation of insulin-like growth factor receptor signaling pathway	3/357	13/18866	0.00166892	0.0195789	0.0150278	IGFBP5/IGFBP4/IGFBP3	3
GO:0051764	actin crosslink formation	3/357	13/18866	0.00166892	0.0195789	0.0150278	FLNA/EPS8/ACTN1	3
GO:0009266	response to temperature stimulus	12/357	233/18866	0.00168024	0.0195997	0.0150438	UCP2/THBS1/TGFB1I1/RPA3/PPARG/IGFBP7/HSPA1A/DNAJA1/HMOX1/CRYAB/BAG1/ADM	12
GO:2001234	negative regulation of apoptotic signaling pathway	12/357	233/18866	0.00168024	0.0195997	0.0150438	ACAA2/THBS1/PRDX2/SNAI2/NR4A2/MAGEA3/LGALS3/HSPB1/HSPA1A/DNAJA1/HMOX1/CD44	12
GO:0009913	epidermal cell differentiation	16/357	365/18866	0.00168706	0.0196219	0.0150609	PERP/KRT20/PALLD/TXNIP/KLF4/AKR1C3/ZFP36/KRT19/KRT18/KRT17/KRT14/KRT8/KRT7/SFN/ZFP36L1/JAG1	16
GO:0031330	negative regulation of cellular catabolic process	13/357	265/18866	0.00169171	0.0196219	0.0150609	SVIP/CHMP4B/PABPC1/NUPR1/TOB1/ZFP36/TIMP3/TIMP1/PTK2/HMOX1/EIF4G2/CST3/ANXA2	13
GO:0001656	metanephros development	7/357	91/18866	0.00170039	0.019667	0.0150955	SPRY1/PDGFRB/PDGFA/GATA3/EGR1/CTSH/AKR1B1	7
GO:0035987	endodermal cell differentiation	5/357	46/18866	0.00171085	0.0197324	0.0151457	DKK1/COL6A1/COL5A2/COL5A1/COL4A2	5
GO:0050766	positive regulation of phagocytosis	6/357	68/18866	0.00179619	0.0204737	0.0157147	RAB31/CCL2/PPARG/MFGE8/GAS6/CYBA	6
GO:0003180	aortic valve morphogenesis	4/357	28/18866	0.00180245	0.0204737	0.0157147	HEYL/SNAI2/GATA3/JAG1	4
GO:0033561	regulation of water loss via skin	4/357	28/18866	0.00180245	0.0204737	0.0157147	LSR/STMN1/SFN/CLDN4	4
GO:0072376	protein activation cascade	4/357	28/18866	0.00180245	0.0204737	0.0157147	TFPI/FBLN1/SERPING1/A2M	4
GO:0072378	blood coagulation, fibrin clot formation	4/357	28/18866	0.00180245	0.0204737	0.0157147	TFPI/FBLN1/SERPING1/A2M	4
GO:1904018	positive regulation of vasculature development	12/357	235/18866	0.00180503	0.0204737	0.0157147	SMOC2/KLF4/THBS1/PGF/MDK/HSPB1/HMOX1/EGR1/ECM1/CTSH/ANGPT2/ADM	12
GO:0070849	response to epidermal growth factor	5/357	47/18866	0.00188528	0.0213249	0.0163681	ZFP36/SNAI2/ID1/COL1A1/ZFP36L1	5
GO:0072080	nephron tubule development	7/357	93/18866	0.00192746	0.0217249	0.016675	HEYL/PGF/MEF2C/TACSTD2/ILK/GATA3/JAG1	7
GO:0035914	skeletal muscle cell differentiation	6/357	69/18866	0.00193651	0.0217249	0.016675	HEYL/NUPR1/MEF2C/EGR1/EEF2/KLF5	6
GO:0042698	ovulation cycle	6/357	69/18866	0.00193651	0.0217249	0.016675	ADAMTS1/SERPINF1/PCNA/MDK/EGR1/AXL	6
GO:0010634	positive regulation of epithelial cell migration	10/357	176/18866	0.00196519	0.0219866	0.0168759	SMOC2/RAB25/THBS1/SPARC/HSPB1/HMOX1/GATA3/EDN1/CTSH/ARF6	10
GO:0034284	response to monosaccharide	11/357	207/18866	0.00202684	0.0225534	0.017311	TXNIP/THBS1/SPARC/SOX4/PTEN/SERPINF1/GAS6/EGR1/CYBA/COL6A2/ANGPT2	11
GO:0050866	negative regulation of cell activation	11/357	207/18866	0.00202684	0.0225534	0.017311	C1QTNF1/CYGB/PRDX2/SDC4/PDGFA/MDK/LGALS3/HMOX1/HMGB3/CD9/AXL	11
GO:0007517	muscle organ development	17/357	407/18866	0.00204089	0.0226484	0.0173838	HEYL/NUPR1/DKK1/NR2F2/TAGLN/PTEN/PIM1/MYLK/MEF2C/EGR1/EEF2/EDN1/CXADR/CRYAB/COL6A3/COL3A1/KLF5	17
GO:0007263	nitric oxide mediated signal transduction	4/357	29/18866	0.00206	0.0227375	0.0174523	RASD1/THBS1/SPINK1/GUCY1A2	4
GO:0150117	positive regulation of cell-substrate junction organization	4/357	29/18866	0.00206	0.0227375	0.0174523	THY1/SDC4/S100A10/ARF6	4
GO:0014911	positive regulation of smooth muscle cell migration	5/357	48/18866	0.00207237	0.0227517	0.0174632	ADAMTS1/S100A11/PDGFRB/MDK/IGFBP5	5
GO:1904036	negative regulation of epithelial cell apoptotic process	5/357	48/18866	0.00207237	0.0227517	0.0174632	NUPR1/MDK/HMOX1/GATA3/GAS6	5
GO:0060211	regulation of nuclear-transcribed mRNA poly(A) tail shortening	3/357	14/18866	0.00209446	0.022872	0.0175555	PABPC1/TOB1/ZFP36	3
GO:0072216	positive regulation of metanephros development	3/357	14/18866	0.00209446	0.022872	0.0175555	PDGFRB/PDGFA/EGR1	3
GO:0045766	positive regulation of angiogenesis	11/357	208/18866	0.00210476	0.0229235	0.017595	SMOC2/KLF4/THBS1/PGF/MDK/HSPB1/HMOX1/ECM1/CTSH/ANGPT2/ADM	11
GO:0060070	canonical Wnt signaling pathway	15/357	339/18866	0.00212897	0.0231258	0.0177503	DKK3/DKK1/KLF4/SOX4/SNAI2/PTEN/NR4A2/MDK/ILK/IGFBP4/IGFBP2/GATA3/FRZB/EGR1/COL1A1	15
GO:0048771	tissue remodeling	10/357	178/18866	0.00213519	0.0231322	0.0177552	TIMP1/MEF2C/MDK/IGFBP5/F2R/ELF3/CST3/BGN/AXL/JAG1	10
GO:0003073	regulation of systemic arterial blood pressure	7/357	95/18866	0.00217734	0.0234036	0.0179635	NR2F2/GAS6/F2R/ENPEP/EDN1/CYBA/ADM	7
GO:0060337	type I interferon signaling pathway	7/357	95/18866	0.00217734	0.0234036	0.0179635	IFITM2/IFITM3/IFITM1/HLA-B/HLA-A/GBP2/EGR1	7
GO:0071357	cellular response to type I interferon	7/357	95/18866	0.00217734	0.0234036	0.0179635	IFITM2/IFITM3/IFITM1/HLA-B/HLA-A/GBP2/EGR1	7
GO:0009612	response to mechanical stimulus	11/357	209/18866	0.0021851	0.0234256	0.0179805	TXNIP/THBS1/PPARG/MDK/MAP1B/IGFBP2/EDN1/CYBA/COL3A1/COL1A1/ANGPT2	11
GO:0060711	labyrinthine layer development	5/357	49/18866	0.00227265	0.0243008	0.0186522	SPINT2/SPINT1/JUNB/ZFP36L1/ADM	5
GO:0002690	positive regulation of leukocyte chemotaxis	7/357	96/18866	0.0023113	0.0246499	0.0189202	S100A14/THBS1/PTK2/PGF/MDK/GAS6/EDN1	7
GO:0050679	positive regulation of epithelial cell proliferation	11/357	211/18866	0.00235325	0.0250322	0.0192136	PGF/MDK/LAMC1/IGF2/ID1/NR4A1/HMOX1/B4GALT1/ECM1/CYBA/CCND1	11
GO:0016331	morphogenesis of embryonic epithelium	9/357	151/18866	0.00236026	0.0250419	0.019221	PHACTR4/SPINT2/ZEB2/TGFB1I1/SPINT1/SOX4/SDC4/GATA3/ADM	9
GO:0043254	regulation of protein-containing complex assembly	18/357	449/18866	0.00238157	0.0252029	0.0193446	SVIP/MYADM/ESAM/TPPP3/DKK1/GMFG/RPA3/MAP1B/LGALS3/STMN1/HSPA1A/GSN/EPS8/CRYAB/CLDN7/CAPG/RHOC/ARF6	18
GO:0050764	regulation of phagocytosis	7/357	97/18866	0.00245153	0.0258244	0.0198217	RAB31/CCL2/PTEN/PPARG/MFGE8/GAS6/CYBA	7
GO:0001961	positive regulation of cytokine-mediated signaling pathway	5/357	50/18866	0.00248666	0.0258244	0.0198217	AGPAT2/HSPA1A/GAS6/EDN1/AXL	5
GO:0010718	positive regulation of epithelial to mesenchymal transition	5/357	50/18866	0.00248666	0.0258244	0.0198217	TGFB1I1/MDK/LOXL2/COL1A1/JAG1	5
GO:0043616	keratinocyte proliferation	5/357	50/18866	0.00248666	0.0258244	0.0198217	ZFP36/SNAI2/MDK/SFN/ZFP36L1	5
GO:0045104	intermediate filament cytoskeleton organization	5/357	50/18866	0.00248666	0.0258244	0.0198217	KRT20/VIM/KRT18/KRT17/KRT14	5
GO:0101023	vascular endothelial cell proliferation	5/357	50/18866	0.00248666	0.0258244	0.0198217	CCL2/PPARG/MEF2C/MDK/IGF2	5
GO:1905562	regulation of vascular endothelial cell proliferation	5/357	50/18866	0.00248666	0.0258244	0.0198217	CCL2/PPARG/MEF2C/MDK/IGF2	5
GO:0002688	regulation of leukocyte chemotaxis	8/357	124/18866	0.00249691	0.0258244	0.0198217	S100A14/THBS1/CCL2/PTK2/PGF/MDK/GAS6/EDN1	8
GO:0002698	negative regulation of immune effector process	8/357	124/18866	0.00249691	0.0258244	0.0198217	LGALS3/HMOX1/HLA-B/HLA-A/CD55/CD59/SERPING1/A2M	8
GO:0038065	collagen-activated signaling pathway	3/357	15/18866	0.0025816	0.0264396	0.0202938	COL4A2/COL4A1/COL1A1	3
GO:0044849	estrous cycle	3/357	15/18866	0.0025816	0.0264396	0.0202938	PCNA/MDK/EGR1	3
GO:2001044	regulation of integrin-mediated signaling pathway	3/357	15/18866	0.0025816	0.0264396	0.0202938	PHACTR4/TIMP1/FLNA	3
GO:0003208	cardiac ventricle morphogenesis	6/357	73/18866	0.00258214	0.0264396	0.0202938	HEYL/SOX4/MEF2C/GATA3/CPE/JAG1	6
GO:0001657	ureteric bud development	7/357	98/18866	0.00259822	0.0264722	0.0203189	SPRY1/SDC4/PGF/EPCAM/TACSTD2/ILK/GATA3	7
GO:0050810	regulation of steroid biosynthetic process	7/357	98/18866	0.00259822	0.0264722	0.0203189	DKK3/AKR1C3/SNAI2/IGFBP7/IDI1/EGR1/ADM	7
GO:2001235	positive regulation of apoptotic signaling pathway	10/357	183/18866	0.0026124	0.0264822	0.0203265	TNFRSF12A/NUPR1/TIMP3/THBS1/SKIL/PTEN/MAL/GSN/SFN/CTSH	10
GO:0001838	embryonic epithelial tube formation	8/357	125/18866	0.00262477	0.0264822	0.0203265	PHACTR4/SPINT2/ZEB2/SPINT1/SOX4/SDC4/GATA3/ADM	8
GO:0043500	muscle adaptation	8/357	125/18866	0.00262477	0.0264822	0.0203265	KLF4/PTK2/MEF2C/IGFBP5/HMOX1/GSN/EDN1/CYBA	8
GO:0043523	regulation of neuron apoptotic process	11/357	214/18866	0.002625	0.0264822	0.0203265	NUPR1/CCL2/NR4A2/MEF2C/MDK/ITGA1/ILK/HMOX1/GATA3/F2R/AXL	11
GO:0006469	negative regulation of protein kinase activity	12/357	246/18866	0.00263496	0.0265175	0.0203536	PKIG/SPRY1/GMFG/GPRC5A/THY1/NR2F2/PTEN/ILK/HSPB1/DNAJA1/SFN/CDKN2A	12
GO:0016049	cell growth	19/357	490/18866	0.00264249	0.0265282	0.0203619	WFDC1/TNFRSF12A/ZEB2/PPARG/MAP1B/KRT17/ILK/IGFBP7/IGFBP5/IGFBP4/IGFBP3/HSPA1A/SFN/FRZB/EIF4G2/EDN1/CYBA/CRYAB/CDKN2A	19
GO:0038084	vascular endothelial growth factor signaling pathway	5/357	51/18866	0.00271492	0.0268613	0.0206175	SMOC2/PTP4A3/PGF/PDGFRB/HSPB1	5
GO:0043277	apoptotic cell clearance	5/357	51/18866	0.00271492	0.0268613	0.0206175	THBS1/CCL2/MFGE8/GAS6/AXL	5
GO:0045103	intermediate filament-based process	5/357	51/18866	0.00271492	0.0268613	0.0206175	KRT20/VIM/KRT18/KRT17/KRT14	5
GO:0048146	positive regulation of fibroblast proliferation	5/357	51/18866	0.00271492	0.0268613	0.0206175	S100A6/PDGFRB/PDGFA/GAS6/ANXA2	5
GO:0071675	regulation of mononuclear cell migration	5/357	51/18866	0.00271492	0.0268613	0.0206175	S100A14/THBS1/PTK2/MDK/LGALS3	5
GO:1902893	regulation of pri-miRNA transcription by RNA polymerase II	5/357	51/18866	0.00271492	0.0268613	0.0206175	KLF4/PPARG/GATA3/EGR1/KLF5	5
GO:0001701	in utero embryonic development	16/357	383/18866	0.00272993	0.0268958	0.020644	HOPX/SPINT2/NR2F2/SPINT1/SKIL/PDGFRB/KRT19/KRT8/JUNB/IGF2/GATA3/ELF3/EDNRA/EDN1/ZFP36L1/ADM	16
GO:0034340	response to type I interferon	7/357	99/18866	0.00275156	0.0268958	0.020644	IFITM2/IFITM3/IFITM1/HLA-B/HLA-A/GBP2/EGR1	7
GO:0072163	mesonephric epithelium development	7/357	99/18866	0.00275156	0.0268958	0.020644	SPRY1/SDC4/PGF/EPCAM/TACSTD2/ILK/GATA3	7
GO:0072164	mesonephric tubule development	7/357	99/18866	0.00275156	0.0268958	0.020644	SPRY1/SDC4/PGF/EPCAM/TACSTD2/ILK/GATA3	7
GO:0055007	cardiac muscle cell differentiation	8/357	126/18866	0.0027577	0.0268958	0.020644	CACYBP/DKK1/PDGFRB/MYH11/MEF2C/FHL2/EDN1/CXADR	8
GO:2000134	negative regulation of G1/S transition of mitotic cell cycle	8/357	126/18866	0.0027577	0.0268958	0.020644	KLF4/SOX4/CCL2/PTEN/PCNA/SFN/CDKN2A/CCND1	8
GO:0048754	branching morphogenesis of an epithelial tube	9/357	155/18866	0.00281521	0.0273916	0.0210245	SPRY1/PGF/MDK/TACSTD2/ILK/EDNRA/EDN1/CTSH/COL4A1	9
GO:0019079	viral genome replication	8/357	127/18866	0.00289583	0.0281094	0.0215755	PABPC1/IFITM2/IFITM3/IFITM1/DEK/CCL2/GAS6/STOM	8
GO:1902904	negative regulation of supramolecular fiber organization	9/357	156/18866	0.00293912	0.0284623	0.0218464	MYADM/GMFG/MAP1B/TACSTD2/STMN1/GSN/EPS8/CRYAB/CAPG	9
GO:0071622	regulation of granulocyte chemotaxis	5/357	52/18866	0.00295797	0.0284851	0.0218639	S100A14/THBS1/PTK2/MDK/EDN1	5
GO:0035924	cellular response to vascular endothelial growth factor stimulus	6/357	75/18866	0.00295979	0.0284851	0.0218639	SMOC2/PTP4A3/PGF/PDGFRB/HSPB1/NR4A1	6
GO:0003176	aortic valve development	4/357	32/18866	0.0029831	0.0284851	0.0218639	HEYL/SNAI2/GATA3/JAG1	4
GO:0035767	endothelial cell chemotaxis	4/357	32/18866	0.0029831	0.0284851	0.0218639	SMOC2/THBS1/HSPB1/NR4A1	4
GO:0060317	cardiac epithelial to mesenchymal transition	4/357	32/18866	0.0029831	0.0284851	0.0218639	HEYL/SPRY1/SNAI2/JAG1	4
GO:1901889	negative regulation of cell junction assembly	4/357	32/18866	0.0029831	0.0284851	0.0218639	DKK1/THBS1/PTK2/PTEN	4
GO:0010770	positive regulation of cell morphogenesis involved in differentiation	9/357	157/18866	0.0030673	0.0292212	0.0224289	MYADM/TNFRSF12A/ZEB2/SKIL/S100A10/MDK/MAP1B/ILK/FLNA	9
GO:0001977	renal system process involved in regulation of blood volume	3/357	16/18866	0.00313313	0.0297105	0.0228044	GAS6/F2R/CYBA	3
GO:0072109	glomerular mesangium development	3/357	16/18866	0.00313313	0.0297105	0.0228044	PDGFRB/EGR1/ACTA2	3
GO:0033555	multicellular organismal response to stress	6/357	76/18866	0.0031634	0.0299284	0.0229717	THBS1/PTEN/NR4A2/MEF2C/MDK/GJA4	6
GO:0061614	pri-miRNA transcription by RNA polymerase II	5/357	53/18866	0.00321636	0.0303595	0.0233025	KLF4/PPARG/GATA3/EGR1/KLF5	5
GO:0110020	regulation of actomyosin structure organization	7/357	102/18866	0.00325347	0.0306393	0.0235173	SDC4/S100A10/MEF2C/TACSTD2/STMN1/EDN1/RHOC	7
GO:0033028	myeloid cell apoptotic process	4/357	33/18866	0.00334462	0.0312114	0.0239565	PTEN/MEF2C/CDKN2A/ARF6	4
GO:0061311	cell surface receptor signaling pathway involved in heart development	4/357	33/18866	0.00334462	0.0312114	0.0239565	HEYL/DKK1/SNAI2/JAG1	4
GO:0120255	olefinic compound biosynthetic process	4/357	33/18866	0.00334462	0.0312114	0.0239565	DKK3/AKR1C3/EGR1/ADM	4
GO:1905048	regulation of metallopeptidase activity	4/357	33/18866	0.00334462	0.0312114	0.0239565	TIMP3/TIMP1/CLDN3/CLDN4	4
GO:0061333	renal tubule morphogenesis	6/357	77/18866	0.00337727	0.0314446	0.0241355	PGF/MEF2C/TACSTD2/ILK/GATA3/COL4A1	6
GO:2000027	regulation of animal organ morphogenesis	12/357	254/18866	0.0034152	0.0317258	0.0243513	ASPN/DKK1/CITED2/SPRY1/SNAI2/PIM1/PDGFA/MDK/TACSTD2/GATA3/EDN1/JAG1	12
GO:0001823	mesonephros development	7/357	103/18866	0.0034354	0.0318414	0.02444	SPRY1/SDC4/PGF/EPCAM/TACSTD2/ILK/GATA3	7
GO:0030857	negative regulation of epithelial cell differentiation	5/357	54/18866	0.0034906	0.0322802	0.0247768	SPRY1/ID1/FRZB/CCND1/JAG1	5
GO:0009895	negative regulation of catabolic process	14/357	323/18866	0.00355556	0.032807	0.0251812	SVIP/CHMP4B/PABPC1/NUPR1/TOB1/ZFP36/TIMP3/TIMP1/PTK2/HMOX1/FLNA/EIF4G2/CST3/ANXA2	14
GO:0008406	gonad development	11/357	223/18866	0.00359563	0.0331023	0.0254078	NUPR1/CITED2/ADAMTS1/AKR1C3/PDGFRB/MGST1/IDH1/GATA3/FLNA/CST3/CCND1	11
GO:0032231	regulation of actin filament bundle assembly	7/357	104/18866	0.00362497	0.0332979	0.0255579	SDC4/S100A10/TACSTD2/STMN1/ID1/FLNA/RHOC	7
GO:0019216	regulation of lipid metabolic process	17/357	431/18866	0.00366715	0.0335546	0.025755	CCDC3/LSR/DKK3/KLF4/AKR1C3/SNAI2/PTK2/PPARG/PDGFRB/PDGFA/IGFBP7/IDI1/IDH1/HPGD/FHL2/EGR1/ADM	17
GO:1902807	negative regulation of cell cycle G1/S phase transition	8/357	132/18866	0.00366927	0.0335546	0.025755	KLF4/SOX4/CCL2/PTEN/PCNA/SFN/CDKN2A/CCND1	8
GO:0010762	regulation of fibroblast migration	4/357	34/18866	0.00373484	0.0338867	0.0260099	CYGB/THBS1/SDC4/PTK2	4
GO:0035633	maintenance of blood-brain barrier	4/357	34/18866	0.00373484	0.0338867	0.0260099	ESAM/LSR/LAMC1/CLDN3	4
GO:0042448	progesterone metabolic process	3/357	17/18866	0.00375162	0.0338867	0.0260099	AKR1C3/EGR1/ADM	3
GO:1901673	regulation of mitotic spindle assembly	3/357	17/18866	0.00375162	0.0338867	0.0260099	CHMP4B/CHMP2B/HSPA1A	3
GO:1905331	negative regulation of morphogenesis of an epithelium	3/357	17/18866	0.00375162	0.0338867	0.0260099	PTEN/TACSTD2/GATA3	3
GO:0070371	ERK1 and ERK2 cascade	14/357	325/18866	0.0037551	0.0338867	0.0260099	SPRY1/KLF4/PSCA/TIMP3/CCL2/PTEN/PDGFRB/PDGFA/GAS6/FBLN1/F2R/CTSH/CD44/ZFP36L1	14
GO:0010959	regulation of metal ion transport	16/357	396/18866	0.00377745	0.0339733	0.0260764	TSPAN13/KCNE4/THY1/SPINK1/CCL2/PTEN/PLN/FXYD3/PDGFRB/MYLK/LGALS3/GEM/FLNA/F2R/STOM/CYBA	16
GO:0001706	endoderm formation	5/357	55/18866	0.00378125	0.0339733	0.0260764	DKK1/COL6A1/COL5A2/COL5A1/COL4A2	5
GO:0071248	cellular response to metal ion	10/357	193/18866	0.00382201	0.0342152	0.0262621	SYT8/CACYBP/AKR1C3/SERPINF1/MT1X/MEF2C/JUNB/HMOX1/GSN/EDN1	10
GO:0070373	negative regulation of ERK1 and ERK2 cascade	6/357	79/18866	0.00383707	0.0342152	0.0262621	SPRY1/KLF4/PSCA/TIMP3/PTEN/FBLN1	6
GO:0120192	tight junction assembly	6/357	79/18866	0.00383707	0.0342152	0.0262621	ESAM/LSR/SNAI2/CLDN7/CLDN3/CLDN4	6
GO:0072175	epithelial tube formation	8/357	133/18866	0.00384151	0.0342152	0.0262621	PHACTR4/SPINT2/ZEB2/SPINT1/SOX4/SDC4/GATA3/ADM	8
GO:0021915	neural tube development	9/357	163/18866	0.00393176	0.0349433	0.0268209	PHACTR4/PHGDH/SPINT2/ZEB2/SPINT1/SOX4/SDC4/ZFP36L1/ADM	9
GO:1901653	cellular response to peptide	16/357	398/18866	0.00396464	0.0351594	0.0269867	RAB31/KLF4/VIM/PTK2/PTEN/PPARG/NR4A2/MAP1B/IGF2/ID1/NR4A1/EDN1/CYBA/KLF5/ZFP36L1/AKR1B1	16
GO:0001841	neural tube formation	7/357	106/18866	0.0040279	0.0356434	0.0273583	PHACTR4/SPINT2/ZEB2/SPINT1/SOX4/SDC4/ADM	7
GO:0060688	regulation of morphogenesis of a branching structure	5/357	56/18866	0.00408882	0.0359843	0.0276199	SNAI2/PGF/PDGFA/MDK/TACSTD2	5
GO:0090183	regulation of kidney development	5/357	56/18866	0.00408882	0.0359843	0.0276199	PDGFRB/PDGFA/TACSTD2/GATA3/EGR1	5
GO:0046661	male sex differentiation	9/357	164/18866	0.00409271	0.0359843	0.0276199	NUPR1/CITED2/AKR1C3/PDGFRB/MGST1/GATA3/FLNA/CST3/CCND1	9
GO:0070306	lens fiber cell differentiation	4/357	35/18866	0.0041548	0.0363744	0.0279194	SPRY1/ZEB2/VIM/SKIL	4
GO:0098801	regulation of renal system process	4/357	35/18866	0.0041548	0.0363744	0.0279194	GAS6/F2R/EDN1/CYBA	4
GO:1903037	regulation of leukocyte cell-cell adhesion	14/357	329/18866	0.0041816	0.0365312	0.0280397	KLF4/THY1/PRDX2/SOX4/SDC4/CCL2/MDK/LGALS3/IGFBP2/IGF2/HLA-A/GATA3/CD55/CD44	14
GO:0010596	negative regulation of endothelial cell migration	7/357	107/18866	0.00424165	0.0369029	0.028325	KLF4/THBS1/NR2F2/PPARG/SERPINF1/MEF2C/ANGPT2	7
GO:0001894	tissue homeostasis	12/357	261/18866	0.00424213	0.0369029	0.028325	CHMP4B/ESAM/RCN3/LSR/PDGFRB/LAMC1/HSPB1/F2R/CXADR/CTSH/CLDN3/AKR1B1	12
GO:0001937	negative regulation of endothelial cell proliferation	6/357	81/18866	0.0043417	0.0376893	0.0289286	THBS1/NR2F2/SPARC/CCL2/PPARG/MEF2C	6
GO:0045137	development of primary sexual characteristics	11/357	229/18866	0.00438886	0.0379754	0.0291482	NUPR1/CITED2/ADAMTS1/AKR1C3/PDGFRB/MGST1/IDH1/GATA3/FLNA/CST3/CCND1	11
GO:0060760	positive regulation of response to cytokine stimulus	5/357	57/18866	0.00441386	0.0379754	0.0291482	AGPAT2/HSPA1A/GAS6/EDN1/AXL	5
GO:0006694	steroid biosynthetic process	10/357	197/18866	0.00441499	0.0379754	0.0291482	DKK3/ACAA2/AKR1C3/SNAI2/IGFBP7/IDI1/EGR1/CYB5R3/AKR1B1/ADM	10
GO:0009749	response to glucose	10/357	197/18866	0.00441499	0.0379754	0.0291482	TXNIP/THBS1/SOX4/PTEN/SERPINF1/GAS6/EGR1/CYBA/COL6A2/ANGPT2	10
GO:0009408	response to heat	9/357	166/18866	0.00443004	0.0379754	0.0291482	THBS1/TGFB1I1/RPA3/IGFBP7/HSPA1A/DNAJA1/HMOX1/CRYAB/BAG1	9
GO:0010713	negative regulation of collagen metabolic process	3/357	18/18866	0.0044394	0.0379754	0.0291482	CYGB/PPARG/CST3	3
GO:0046885	regulation of hormone biosynthetic process	3/357	18/18866	0.0044394	0.0379754	0.0291482	DKK3/EGR1/ADM	3
GO:0043010	camera-type eye development	14/357	332/18866	0.00452664	0.0386206	0.0296434	PHACTR4/SPRY1/ZEB2/KLF4/VIM/THY1/SKIL/SERPINF1/PDGFRB/HMGN1/GATA3/CRYAB/COL4A1/JAG1	14
GO:0010001	glial cell differentiation	11/357	230/18866	0.00453364	0.0386206	0.0296434	PHGDH/VIM/SPINT1/SOX4/PTEN/PPARG/MDK/ILK/ID4/GSN/CD9	11
GO:0001569	branching involved in blood vessel morphogenesis	4/357	36/18866	0.00460552	0.0388815	0.0298437	MDK/EDNRA/EDN1/COL4A1	4
GO:0021955	central nervous system neuron axonogenesis	4/357	36/18866	0.00460552	0.0388815	0.0298437	ZEB2/PTK2/PTEN/NR4A2	4
GO:0034405	response to fluid shear stress	4/357	36/18866	0.00460552	0.0388815	0.0298437	CITED2/KLF4/PDGFRB/MEF2C	4
GO:0022617	extracellular matrix disassembly	6/357	82/18866	0.00461162	0.0388815	0.0298437	ADAMTS4/TIMP1/LAMC1/CST3/CD44/A2M	6
GO:0120193	tight junction organization	6/357	82/18866	0.00461162	0.0388815	0.0298437	ESAM/LSR/SNAI2/CLDN7/CLDN3/CLDN4	6
GO:0032271	regulation of protein polymerization	11/357	231/18866	0.00468219	0.0393957	0.0302383	MYADM/ESAM/TPPP3/GMFG/MAP1B/STMN1/HSPA1A/GSN/EPS8/CAPG/ARF6	11
GO:0006939	smooth muscle contraction	7/357	109/18866	0.0046948	0.0394209	0.0302577	MYLK/MYH11/F2R/EDNRA/EDN1/CNN1/ACTA2	7
GO:0007566	embryo implantation	5/357	58/18866	0.00475689	0.039538	0.0303476	TPPP3/TIMP1/IGFBP7/FBLN1/CST3	5
GO:0010656	negative regulation of muscle cell apoptotic process	5/357	58/18866	0.00475689	0.039538	0.0303476	NUPR1/MDK/ILK/HMOX1/EDN1	5
GO:0031638	zymogen activation	5/357	58/18866	0.00475689	0.039538	0.0303476	PERP/THBS1/PLAT/CTSH/C1R	5
GO:0051055	negative regulation of lipid biosynthetic process	5/357	58/18866	0.00475689	0.039538	0.0303476	CCDC3/DKK3/AKR1C3/SNAI2/PDGFA	5
GO:2000272	negative regulation of signaling receptor activity	5/357	58/18866	0.00475689	0.039538	0.0303476	DKK3/DKK1/GPRC5A/PTEN/LY6E	5
GO:0030522	intracellular receptor signaling pathway	12/357	265/18866	0.00478239	0.0396697	0.0304486	LBH/HEYL/CITED2/AKR1C3/NR2F2/SNAI2/PPARG/PIM1/NR4A2/HSPA1A/NR4A1/CREM	12
GO:0098754	detoxification	8/357	138/18866	0.00479831	0.0397215	0.0304884	CYGB/PRDX6/PRDX2/SOD3/PIM1/MT1X/MGST1/GPX3	8
GO:0045862	positive regulation of proteolysis	15/357	370/18866	0.00481675	0.0397939	0.030544	PERP/RCN3/UACA/NUPR1/PTK2/PTEN/PPARG/PCOLCE/HSPA1A/GSN/FBLN1/F2R/CTSH/CLDN3/CLDN4	15
GO:0051258	protein polymerization	13/357	300/18866	0.00489193	0.0401068	0.0307841	CHMP4B/MYADM/ESAM/TPPP3/UBE2C/GMFG/MAP1B/STMN1/HSPA1A/GSN/EPS8/CAPG/ARF6	13
GO:0001570	vasculogenesis	6/357	83/18866	0.00489369	0.0401068	0.0307841	GJC1/PTK2/PDGFRB/JUNB/ZFP36L1/ADM	6
GO:0002088	lens development in camera-type eye	6/357	83/18866	0.00489369	0.0401068	0.0307841	SPRY1/ZEB2/VIM/SKIL/GATA3/CRYAB	6
GO:0071277	cellular response to calcium ion	6/357	83/18866	0.00489369	0.0401068	0.0307841	SYT8/CACYBP/AKR1C3/MEF2C/JUNB/EDN1	6
GO:0072009	nephron epithelium development	7/357	110/18866	0.0049346	0.0403615	0.0309796	HEYL/PGF/MEF2C/TACSTD2/ILK/GATA3/JAG1	7
GO:1905314	semi-lunar valve development	4/357	37/18866	0.005088	0.0415334	0.0318792	HEYL/SNAI2/GATA3/JAG1	4
GO:0032387	negative regulation of intracellular transport	5/357	59/18866	0.00511842	0.0416989	0.0320062	SVIP/PKIG/PLN/MAP1B/CRYAB	5
GO:0050886	endocrine process	6/357	84/18866	0.00518823	0.0420188	0.0322517	C1QTNF1/GATA3/F2R/ENPEP/EDN1/CYBA	6
GO:0010544	negative regulation of platelet activation	3/357	19/18866	0.00519863	0.0420188	0.0322517	C1QTNF1/PDGFA/CD9	3
GO:0010759	positive regulation of macrophage chemotaxis	3/357	19/18866	0.00519863	0.0420188	0.0322517	THBS1/PTK2/MDK	3
GO:0150146	cell junction disassembly	3/357	19/18866	0.00519863	0.0420188	0.0322517	DKK1/SNAI2/ARF6	3
GO:0033673	negative regulation of kinase activity	12/357	268/18866	0.0052226	0.0420938	0.0323093	PKIG/SPRY1/GMFG/GPRC5A/THY1/NR2F2/PTEN/ILK/HSPB1/DNAJA1/SFN/CDKN2A	12
GO:0007266	Rho protein signal transduction	8/357	140/18866	0.00522841	0.0420938	0.0323093	PHACTR4/RHOD/PDGFRB/STMN1/F2R/EPS8/COL3A1/COL1A2	8
GO:0009746	response to hexose	10/357	202/18866	0.00525565	0.0422303	0.0324141	TXNIP/THBS1/SOX4/PTEN/SERPINF1/GAS6/EGR1/CYBA/COL6A2/ANGPT2	10
GO:0001889	liver development	8/357	141/18866	0.00545421	0.0437402	0.033573	LSR/CITED2/PCNA/MDK/HMOX1/FRZB/CCND1/ARF6	8
GO:0043297	apical junction assembly	6/357	85/18866	0.00549557	0.0438425	0.0336515	ESAM/SNAI2/CLDN7/CLDN3/CLDN4/RHOC	6
GO:0030865	cortical cytoskeleton organization	5/357	60/18866	0.005499	0.0438425	0.0336515	RHOF/EHD2/RHOD/RHOC/ARF6	5
GO:0035904	aorta development	5/357	60/18866	0.005499	0.0438425	0.0336515	SOX4/PDGFRB/MYLK/COL3A1/JAG1	5
GO:0048511	rhythmic process	13/357	305/18866	0.00560306	0.0440742	0.0338294	ADAMTS1/PTEN/PPARG/SERPINF1/PCNA/MDK/ID4/ID1/EGR1/CST3/CREM/CLDN4/AXL	13
GO:0003156	regulation of animal organ formation	4/357	38/18866	0.0056032	0.0440742	0.0338294	DKK1/CITED2/SPRY1/PIM1	4
GO:0014912	negative regulation of smooth muscle cell migration	4/357	38/18866	0.0056032	0.0440742	0.0338294	MEF2C/ILK/IGFBP5/IGFBP3	4
GO:0046596	regulation of viral entry into host cell	4/357	38/18866	0.0056032	0.0440742	0.0338294	IFITM2/IFITM3/IFITM1/GSN	4
GO:0048009	insulin-like growth factor receptor signaling pathway	4/357	38/18866	0.0056032	0.0440742	0.0338294	IGFBP5/IGFBP4/IGFBP3/IGFBP2	4
GO:0071276	cellular response to cadmium ion	4/357	38/18866	0.0056032	0.0440742	0.0338294	AKR1C3/MT1X/HMOX1/GSN	4
GO:1900026	positive regulation of substrate adhesion-dependent cell spreading	4/357	38/18866	0.0056032	0.0440742	0.0338294	MYADM/S100A10/MDK/FLNA	4
GO:0001938	positive regulation of endothelial cell proliferation	7/357	113/18866	0.00570947	0.0448242	0.034405	PGF/MDK/IGF2/NR4A1/HMOX1/ECM1/CYBA	7
GO:0048568	embryonic organ development	17/357	451/18866	0.00573274	0.0449211	0.0344794	PHACTR4/SPINT2/CITED2/NR2F2/SPINT1/PDGFRB/PDGFA/MEF2C/KRT19/KRT8/JUNB/IGF2/GATA3/FRZB/EDN1/ZFP36L1/ADM	17
GO:2000106	regulation of leukocyte apoptotic process	6/357	86/18866	0.00581601	0.0454867	0.0349135	PTEN/MEF2C/LGALS3/GAS6/CDKN2A/AXL	6
GO:0006027	glycosaminoglycan catabolic process	5/357	61/18866	0.00589912	0.0460439	0.0353412	SDC4/SDC2/PRELP/CD44/BGN	5
GO:0042063	gliogenesis	13/357	307/18866	0.00590968	0.0460439	0.0353412	PHGDH/VIM/SPINT1/SOX4/CCL2/PTEN/PPARG/MDK/ILK/ID4/GSN/EEF2/CD9	13
GO:1990748	cellular detoxification	7/357	114/18866	0.00598694	0.0464921	0.0356852	CYGB/PRDX6/PRDX2/SOD3/PIM1/MGST1/GPX3	7
GO:0010721	negative regulation of cell development	14/357	343/18866	0.00599439	0.0464921	0.0356852	DKK1/VIM/THY1/PTK2/PTEN/NOTCH3/TACSTD2/ID4/ID1/FRZB/FBLN1/COL3A1/ARF6/JAG1	14
GO:0003205	cardiac chamber development	9/357	174/18866	0.00600117	0.0464921	0.0356852	HEYL/CITED2/ADAMTS1/SOX4/MEF2C/GATA3/FHL2/CPE/JAG1	9
GO:0003215	cardiac right ventricle morphogenesis	3/357	20/18866	0.00603123	0.0465493	0.0357291	SOX4/GATA3/JAG1	3
GO:1902644	tertiary alcohol metabolic process	3/357	20/18866	0.00603123	0.0465493	0.0357291	DKK3/AKR1C3/AKR1B1	3
GO:0030049	muscle filament sliding	4/357	39/18866	0.00615208	0.0471277	0.0361731	VIM/TPM4/TPM3/TPM2	4
GO:0033275	actin-myosin filament sliding	4/357	39/18866	0.00615208	0.0471277	0.0361731	VIM/TPM4/TPM3/TPM2	4
GO:0071709	membrane assembly	4/357	39/18866	0.00615208	0.0471277	0.0361731	DMKN/S100A10/PTEN/ANXA2	4
GO:2000249	regulation of actin cytoskeleton reorganization	4/357	39/18866	0.00615208	0.0471277	0.0361731	ESAM/RHOD/GMFG/MDK	4
GO:0061008	hepaticobiliary system development	8/357	144/18866	0.00617641	0.047226	0.0362485	LSR/CITED2/PCNA/MDK/HMOX1/FRZB/CCND1/ARF6	8
GO:0045927	positive regulation of growth	12/357	274/18866	0.0061997	0.0473159	0.0363176	TNFRSF12A/PIM1/MEF2C/MAP1B/KRT17/ILK/IGF2/SFN/FOXS1/EIF4G2/EDN1/CYBA	12
GO:0046890	regulation of lipid biosynthetic process	10/357	207/18866	0.00621687	0.0473589	0.0363506	CCDC3/DKK3/AKR1C3/SNAI2/PDGFA/IGFBP7/IDI1/IDH1/EGR1/ADM	10
GO:0032233	positive regulation of actin filament bundle assembly	5/357	62/18866	0.00631931	0.0478729	0.036745	SDC4/S100A10/ID1/FLNA/RHOC	5
GO:0045824	negative regulation of innate immune response	5/357	62/18866	0.00631931	0.0478729	0.036745	PPARG/HLA-B/HLA-A/SERPING1/A2M	5
GO:0071384	cellular response to corticosteroid stimulus	5/357	62/18866	0.00631931	0.0478729	0.036745	AKR1C3/ZFP36/SERPINF1/EDN1/ZFP36L1	5
GO:0071222	cellular response to lipopolysaccharide	10/357	208/18866	0.00642455	0.0485805	0.0372882	SPON2/ZFP36/VIM/TFPI/PRDX2/CCL2/MEF2C/CXCL2/CD55/AXL	10
GO:0030324	lung development	9/357	177/18866	0.00668989	0.0504939	0.0387569	CRISPLD2/RCN3/SPRY1/SPARC/PDGFRB/PDGFA/IGFBP5/ID1/CTSH	9
GO:0001990	regulation of systemic arterial blood pressure by hormone	4/357	40/18866	0.00673555	0.0505597	0.0388073	F2R/ENPEP/EDN1/CYBA	4
GO:0040036	regulation of fibroblast growth factor receptor signaling pathway	4/357	40/18866	0.00673555	0.0505597	0.0388073	SMOC2/SPRY1/THBS1/GATA3	4
GO:0090184	positive regulation of kidney development	4/357	40/18866	0.00673555	0.0505597	0.0388073	PDGFRB/PDGFA/GATA3/EGR1	4
GO:0043666	regulation of phosphoprotein phosphatase activity	7/357	117/18866	0.00687992	0.0515492	0.0395668	PPP1R14A/PHACTR4/RCAN2/PDGFRB/LGALS3/ITGA1/IGFBP3	7
GO:0002693	positive regulation of cellular extravasation	3/357	21/18866	0.00693897	0.0516149	0.0396172	THY1/CD99/MDK	3
GO:0030728	ovulation	3/357	21/18866	0.00693897	0.0516149	0.0396172	ADAMTS1/TNFAIP6/HPGD	3
GO:0072111	cell proliferation involved in kidney development	3/357	21/18866	0.00693897	0.0516149	0.0396172	PDGFRB/GATA3/EGR1	3
GO:0090280	positive regulation of calcium ion import	3/357	21/18866	0.00693897	0.0516149	0.0396172	CCL2/PDGFRB/LGALS3	3
GO:0051402	neuron apoptotic process	11/357	245/18866	0.00719677	0.0534357	0.0410148	NUPR1/CCL2/NR4A2/MEF2C/MDK/ITGA1/ILK/HMOX1/GATA3/F2R/AXL	11
GO:0060135	maternal process involved in female pregnancy	5/357	64/18866	0.0072219	0.0535255	0.0410838	TPPP3/NR2F2/JUNB/ANGPT2/AKR1B1	5
GO:0071901	negative regulation of protein serine/threonine kinase activity	8/357	148/18866	0.0072496	0.053634	0.041167	PKIG/SPRY1/NR2F2/PTEN/HSPB1/DNAJA1/SFN/CDKN2A	8
GO:1901215	negative regulation of neuron death	10/357	212/18866	0.00730974	0.0539328	0.0413964	CHMP4B/CCL2/SERPINF1/NR4A2/MEF2C/MDK/ILK/HMOX1/F2R/AXL	10
GO:0007548	sex differentiation	12/357	280/18866	0.00731626	0.0539328	0.0413964	NUPR1/CITED2/ADAMTS1/AKR1C3/PDGFRB/MGST1/IDH1/GATA3/FLNA/CST3/CCND1/AXL	12
GO:0071216	cellular response to biotic stimulus	11/357	246/18866	0.0074103	0.0545282	0.0418533	TXNIP/SPON2/ZFP36/VIM/TFPI/PRDX2/CCL2/MEF2C/CXCL2/CD55/AXL	11
GO:0043524	negative regulation of neuron apoptotic process	8/357	149/18866	0.00753861	0.0553731	0.0425018	CCL2/NR4A2/MEF2C/MDK/ILK/HMOX1/F2R/AXL	8
GO:0001843	neural tube closure	6/357	91/18866	0.00762581	0.0559135	0.0429167	PHACTR4/SPINT2/ZEB2/SPINT1/SDC4/ADM	6
GO:0030323	respiratory tube development	9/357	181/18866	0.00770071	0.0562953	0.0432097	CRISPLD2/RCN3/SPRY1/SPARC/PDGFRB/PDGFA/IGFBP5/ID1/CTSH	9
GO:0048645	animal organ formation	5/357	65/18866	0.0077053	0.0562953	0.0432097	DKK1/CITED2/SPRY1/PIM1/MEF2C	5
GO:0035148	tube formation	8/357	150/18866	0.00783621	0.0571501	0.0438658	PHACTR4/SPINT2/ZEB2/SPINT1/SOX4/SDC4/GATA3/ADM	8
GO:0035809	regulation of urine volume	3/357	22/18866	0.00792342	0.0574798	0.0441189	EDN1/AKR1B1/ADM	3
GO:0045663	positive regulation of myoblast differentiation	3/357	22/18866	0.00792342	0.0574798	0.0441189	MEF2C/ILK/IGFBP3	3
GO:0055093	response to hyperoxia	3/357	22/18866	0.00792342	0.0574798	0.0441189	PPARG/PDGFRB/COL1A1	3
GO:0071346	cellular response to interferon-gamma	9/357	182/18866	0.00797071	0.0576192	0.0442259	VIM/CCL2/PPARG/HLA-B/HLA-A/GSN/GBP2/EDN1/CD44	9
GO:0090288	negative regulation of cellular response to growth factor stimulus	9/357	182/18866	0.00797071	0.0576192	0.0442259	ASPN/DKK1/SPRY1/TOB1/THBS1/TGFB1I1/SKIL/HSPA1A/GATA3	9
GO:0001709	cell fate determination	4/357	42/18866	0.00800979	0.0576986	0.0442868	KLF4/MEF2C/GATA3/JAG1	4
GO:0071470	cellular response to osmotic stress	4/357	42/18866	0.00800979	0.0576986	0.0442868	EFHD1/MYLK/ZFP36L1/AKR1B1	4
GO:0060606	tube closure	6/357	92/18866	0.00803148	0.0577535	0.044329	PHACTR4/SPINT2/ZEB2/SPINT1/SDC4/ADM	6
GO:0045669	positive regulation of osteoblast differentiation	5/357	66/18866	0.00821075	0.0589394	0.0452392	PDLIM7/IFITM1/MEF2C/ILK/JAG1	5
GO:0022900	electron transport chain	9/357	184/18866	0.00853228	0.0611406	0.0469287	COX4I2/NDUFA4L2/PHGDH/NDUFS5/LOXL2/CYBA/CYB5A/COX7A1/AKR1B1	9
GO:0097237	cellular response to toxic substance	7/357	122/18866	0.00858279	0.0613954	0.0471243	CYGB/PRDX6/PRDX2/SOD3/PIM1/MGST1/GPX3	7
GO:0001953	negative regulation of cell-matrix adhesion	4/357	43/18866	0.00870226	0.0621417	0.0476971	THBS1/PTEN/CDKN2A/JAG1	4
GO:0006026	aminoglycan catabolic process	5/357	67/18866	0.00873874	0.0621859	0.0477311	SDC4/SDC2/PRELP/CD44/BGN	5
GO:0045123	cellular extravasation	5/357	67/18866	0.00873874	0.0621859	0.0477311	THY1/CCL2/CD99/MDK/ITGA1	5
GO:2000045	regulation of G1/S transition of mitotic cell cycle	9/357	185/18866	0.0088241	0.0626847	0.0481139	ADAMTS1/KLF4/SOX4/CCL2/PTEN/PCNA/SFN/CDKN2A/CCND1	9
GO:0051056	regulation of small GTPase mediated signal transduction	13/357	323/18866	0.00887374	0.0628198	0.0482176	ARHGAP15/RHOF/RHOD/SPRY1/PDGFRB/STMN1/F2R/EPS8/COL3A1/CHN1/RHOC/ARF6/A2M	13
GO:0045778	positive regulation of ossification	6/357	94/18866	0.00888902	0.0628198	0.0482176	PDLIM7/IFITM1/MEF2C/ILK/GPM6B/JAG1	6
GO:0060993	kidney morphogenesis	6/357	94/18866	0.00888902	0.0628198	0.0482176	SOX4/PGF/PDGFRB/TACSTD2/ILK/GATA3	6
GO:0016338	calcium-independent cell-cell adhesion via plasma membrane cell-adhesion molecules	3/357	23/18866	0.00898596	0.0631787	0.0484931	CLDN7/CLDN3/CLDN4	3
GO:0072215	regulation of metanephros development	3/357	23/18866	0.00898596	0.0631787	0.0484931	PDGFRB/PDGFA/EGR1	3
GO:2000178	negative regulation of neural precursor cell proliferation	3/357	23/18866	0.00898596	0.0631787	0.0484931	SPINT2/SPINT1/ILK	3
GO:0051924	regulation of calcium ion transport	11/357	253/18866	0.00904675	0.0634973	0.0487377	TSPAN13/THY1/SPINK1/CCL2/PLN/PDGFRB/MYLK/LGALS3/GEM/F2R/CYBA	11
GO:0050770	regulation of axonogenesis	9/357	186/18866	0.00912342	0.0639262	0.0490669	TNFRSF12A/ZEB2/THY1/SKIL/PTK2/PTEN/MAP1B/ILK/CHN1	9
GO:0071479	cellular response to ionizing radiation	5/357	68/18866	0.00928973	0.0649535	0.0498554	SNAI2/GATA3/EGR1/CYBA/CRYAB	5
GO:0045926	negative regulation of growth	11/357	254/18866	0.00930167	0.0649535	0.0498554	WFDC1/PTK2/PTEN/PPARG/MT1X/IGFBP5/HSPA1A/FRZB/CXADR/CRYAB/CDKN2A	11
GO:0070167	regulation of biomineral tissue development	6/357	95/18866	0.00934149	0.0650104	0.049899	ASPN/MGP/MEF2C/GPM6B/GAS6/ECM1	6
GO:0110149	regulation of biomineralization	6/357	95/18866	0.00934149	0.0650104	0.049899	ASPN/MGP/MEF2C/GPM6B/GAS6/ECM1	6
GO:0042181	ketone biosynthetic process	4/357	44/18866	0.0094327	0.0650935	0.0499628	DKK3/AKR1C3/EGR1/ADM	4
GO:0044091	membrane biogenesis	4/357	44/18866	0.0094327	0.0650935	0.0499628	DMKN/S100A10/PTEN/ANXA2	4
GO:0085029	extracellular matrix assembly	4/357	44/18866	0.0094327	0.0650935	0.0499628	MYH11/GPM6B/GAS6/COL1A2	4
GO:0097178	ruffle assembly	4/357	44/18866	0.0094327	0.0650935	0.0499628	PDGFRB/TACSTD2/EPS8/ARF6	4
GO:1905521	regulation of macrophage migration	4/357	44/18866	0.0094327	0.0650935	0.0499628	THBS1/PTK2/MDK/CD9	4
GO:0043687	post-translational protein modification	14/357	363/18866	0.00962491	0.0663085	0.0508954	FSTL1/SPARCL1/TIMP1/SDC2/RCN1/MFGE8/LAMC1/KTN1/IGFBP7/IGFBP5/IGFBP4/IGFBP3/GAS6/CST3	14
GO:0071241	cellular response to inorganic substance	10/357	221/18866	0.0096451	0.0663363	0.0509167	SYT8/CACYBP/AKR1C3/SERPINF1/MT1X/MEF2C/JUNB/HMOX1/GSN/EDN1	10
GO:0007159	leukocyte cell-cell adhesion	14/357	364/18866	0.0098439	0.0675904	0.0518793	KLF4/THY1/PRDX2/SOX4/SDC4/CCL2/MDK/LGALS3/IGFBP2/IGF2/HLA-A/GATA3/CD55/CD44	14
GO:0071219	cellular response to molecule of bacterial origin	10/357	222/18866	0.00993612	0.0681097	0.0522779	SPON2/ZFP36/VIM/TFPI/PRDX2/CCL2/MEF2C/CXCL2/CD55/AXL	10
GO:0043534	blood vessel endothelial cell migration	9/357	189/18866	0.0100676	0.0688961	0.0528815	KLF4/THBS1/PPARG/MEF2C/ID1/HSPB1/NR4A1/HMOX1/ANGPT2	9
GO:0044321	response to leptin	3/357	24/18866	0.0101278	0.0689634	0.0529332	PTEN/EDN1/CCND1	3
GO:0048745	smooth muscle tissue development	3/357	24/18866	0.0101278	0.0689634	0.0529332	PDGFRB/MYLK/COL3A1	3
GO:0090169	regulation of spindle assembly	3/357	24/18866	0.0101278	0.0689634	0.0529332	CHMP4B/CHMP2B/HSPA1A	3
GO:1903900	regulation of viral life cycle	8/357	157/18866	0.010173	0.069156	0.053081	CHMP4B/PABPC1/CHMP2B/IFITM2/IFITM3/IFITM1/GSN/STOM	8
GO:0052372	modulation by symbiont of entry into host	4/357	45/18866	0.0102019	0.0692379	0.0531439	IFITM2/IFITM3/IFITM1/GSN	4
GO:0071674	mononuclear cell migration	6/357	97/18866	0.0102954	0.0695275	0.0533661	S100A14/THBS1/CCL2/PTK2/MDK/LGALS3	6
GO:1990823	response to leukemia inhibitory factor	6/357	97/18866	0.0102954	0.0695275	0.0533661	CACYBP/PTP4A3/KLF4/PCOLCE/EPS8/KLF5	6
GO:1990830	cellular response to leukemia inhibitory factor	6/357	97/18866	0.0102954	0.0695275	0.0533661	CACYBP/PTP4A3/KLF4/PCOLCE/EPS8/KLF5	6
GO:1901617	organic hydroxy compound biosynthetic process	11/357	258/18866	0.0103773	0.0699657	0.0537025	DKK3/ACAA2/ZEB2/AKR1C3/PDXK/SNAI2/NR4A2/IDI1/GATA3/CYB5R3/AKR1B1	11
GO:0030203	glycosaminoglycan metabolic process	8/357	158/18866	0.0105449	0.0709791	0.0544804	SDC4/SDC2/PRELP/PIM1/PDGFRB/B4GALT1/CD44/BGN	8
GO:0014066	regulation of phosphatidylinositol 3-kinase signaling	7/357	127/18866	0.0105768	0.0710777	0.054556	KLF4/IER3/PTK2/PTEN/PDGFRB/PDGFA/F2R	7
GO:0035265	organ growth	9/357	191/18866	0.0107368	0.0719706	0.0552413	PTK2/PTEN/PIM1/PDGFRB/MEF2C/EDN1/ECM1/CXADR/ANXA6	9
GO:0002832	negative regulation of response to biotic stimulus	6/357	98/18866	0.0107973	0.0719706	0.0552413	PRDX2/PPARG/HLA-B/HLA-A/SERPING1/A2M	6
GO:0010771	negative regulation of cell morphogenesis involved in differentiation	6/357	98/18866	0.0107973	0.0719706	0.0552413	THY1/PTK2/PTEN/TACSTD2/ID1/FBLN1	6
GO:0014020	primary neural tube formation	6/357	98/18866	0.0107973	0.0719706	0.0552413	PHACTR4/SPINT2/ZEB2/SPINT1/SDC4/ADM	6
GO:2001243	negative regulation of intrinsic apoptotic signaling pathway	6/357	98/18866	0.0107973	0.0719706	0.0552413	SNAI2/MAGEA3/HSPB1/HSPA1A/DNAJA1/CD44	6
GO:0045665	negative regulation of neuron differentiation	10/357	225/18866	0.0108495	0.0722009	0.0554181	DKK1/VIM/THY1/PTK2/PTEN/NOTCH3/ID4/ID1/ARF6/JAG1	10
GO:0042110	T cell activation	17/357	483/18866	0.0109275	0.0726024	0.0557263	THY1/PRDX2/SOX4/SDC4/CCL2/MDK/LGALS3/IGFBP2/IGF2/HLA-A/GSN/GATA3/EGR1/CD55/CXADR/CD44/ZFP36L1	17
GO:0050863	regulation of T cell activation	13/357	332/18866	0.0109926	0.0729171	0.0559679	THY1/PRDX2/SOX4/SDC4/CCL2/MDK/LGALS3/IGFBP2/IGF2/HLA-A/GSN/GATA3/CD55	13
GO:0014823	response to activity	5/357	71/18866	0.0110854	0.0732957	0.0562584	PTEN/EDN1/CYBA/COL4A2/ANGPT2	5
GO:0050891	multicellular organismal water homeostasis	5/357	71/18866	0.0110854	0.0732957	0.0562584	LSR/STMN1/SFN/CLDN4/AKR1B1	5
GO:0003071	renal system process involved in regulation of systemic arterial blood pressure	3/357	25/18866	0.0113501	0.0743279	0.0570507	GAS6/F2R/CYBA	3
GO:0008334	histone mRNA metabolic process	3/357	25/18866	0.0113501	0.0743279	0.0570507	SNRPG/SNRPF/SNRPE	3
GO:0014829	vascular associated smooth muscle contraction	3/357	25/18866	0.0113501	0.0743279	0.0570507	EDNRA/EDN1/ACTA2	3
GO:0051894	positive regulation of focal adhesion assembly	3/357	25/18866	0.0113501	0.0743279	0.0570507	THY1/SDC4/S100A10	3
GO:1905809	negative regulation of synapse organization	3/357	25/18866	0.0113501	0.0743279	0.0570507	DKK1/PTK2/PTEN	3
GO:2001026	regulation of endothelial cell chemotaxis	3/357	25/18866	0.0113501	0.0743279	0.0570507	SMOC2/THBS1/HSPB1	3
GO:0014003	oligodendrocyte development	4/357	47/18866	0.0118594	0.0772933	0.0593268	PTEN/ID4/GSN/CD9	4
GO:0035850	epithelial cell differentiation involved in kidney development	4/357	47/18866	0.0118594	0.0772933	0.0593268	MEF2C/GATA3/JAG1/ACTA2	4
GO:0048483	autonomic nervous system development	4/357	47/18866	0.0118594	0.0772933	0.0593268	PHACTR4/SOX4/GATA3/EDNRA	4
GO:0034765	regulation of ion transmembrane transport	17/357	489/18866	0.012225	0.0795499	0.0610589	TSPAN13/KCNE4/ARL6IP1/CLIC3/THY1/THBS1/CCL2/PTEN/PLN/FXYD3/MEF2C/KCNJ8/GEM/FLNA/F2R/STOM/CYBA	17
GO:0003231	cardiac ventricle development	7/357	131/18866	0.0123993	0.0804287	0.0617334	HEYL/CITED2/SOX4/MEF2C/GATA3/CPE/JAG1	7
GO:0019218	regulation of steroid metabolic process	7/357	131/18866	0.0123993	0.0804287	0.0617334	DKK3/AKR1C3/SNAI2/IGFBP7/IDI1/EGR1/ADM	7
GO:0060759	regulation of response to cytokine stimulus	9/357	196/18866	0.0125556	0.0806774	0.0619243	CCDC3/AGPAT2/KLF4/PPARG/HSPA1A/GAS6/EDN1/ECM1/AXL	9
GO:0031214	biomineral tissue development	8/357	163/18866	0.0125571	0.0806774	0.0619243	ASPN/MGP/MEF2C/GPM6B/GAS6/ECM1/COL1A2/COL1A1	8
GO:0051494	negative regulation of cytoskeleton organization	8/357	163/18866	0.0125571	0.0806774	0.0619243	MYADM/GMFG/MAP1B/TACSTD2/STMN1/GSN/EPS8/CAPG	8
GO:0110148	biomineralization	8/357	163/18866	0.0125571	0.0806774	0.0619243	ASPN/MGP/MEF2C/GPM6B/GAS6/ECM1/COL1A2/COL1A1	8
GO:0003081	regulation of systemic arterial blood pressure by renin-angiotensin	3/357	26/18866	0.0126537	0.0806774	0.0619243	F2R/ENPEP/CYBA	3
GO:0032967	positive regulation of collagen biosynthetic process	3/357	26/18866	0.0126537	0.0806774	0.0619243	VIM/PDGFRB/F2R	3
GO:0040037	negative regulation of fibroblast growth factor receptor signaling pathway	3/357	26/18866	0.0126537	0.0806774	0.0619243	SPRY1/THBS1/GATA3	3
GO:0051016	barbed-end actin filament capping	3/357	26/18866	0.0126537	0.0806774	0.0619243	GSN/EPS8/CAPG	3
GO:0060343	trabecula formation	3/357	26/18866	0.0126537	0.0806774	0.0619243	ADAMTS1/FHL2/COL1A1	3
GO:0097066	response to thyroid hormone	3/357	26/18866	0.0126537	0.0806774	0.0619243	CTSH/ANXA2/AKR1B1	3
GO:1905523	positive regulation of macrophage migration	3/357	26/18866	0.0126537	0.0806774	0.0619243	THBS1/PTK2/MDK	3
GO:0010595	positive regulation of endothelial cell migration	7/357	132/18866	0.0128881	0.0820445	0.0629737	SMOC2/THBS1/SPARC/HSPB1/HMOX1/GATA3/EDN1	7
GO:0000079	regulation of cyclin-dependent protein serine/threonine kinase activity	6/357	102/18866	0.0129791	0.0823683	0.0632222	NR2F2/PTEN/SFN/CKS2/CDKN2A/CCND1	6
GO:0055024	regulation of cardiac muscle tissue development	6/357	102/18866	0.0129791	0.0823683	0.0632222	DKK1/PTEN/PIM1/MEF2C/EDN1/CXADR	6
GO:0086003	cardiac muscle cell contraction	5/357	74/18866	0.0131044	0.0830349	0.0637338	KCNE4/GJC1/PLN/KCNJ8/FLNA	5
GO:0090101	negative regulation of transmembrane receptor protein serine/threonine kinase signaling pathway	7/357	133/18866	0.0133907	0.0847186	0.0650261	ASPN/DKK1/SPRY1/TOB1/TGFB1I1/SKIL/HSPA1A	7
GO:0008630	intrinsic apoptotic signaling pathway in response to DNA damage	6/357	103/18866	0.0135695	0.0854543	0.0655908	NUPR1/SNAI2/SKIL/HMOX1/SFN/CD44	6
GO:0048709	oligodendrocyte differentiation	6/357	103/18866	0.0135695	0.0854543	0.0655908	PTEN/PPARG/MDK/ID4/GSN/CD9	6
GO:0098869	cellular oxidant detoxification	6/357	103/18866	0.0135695	0.0854543	0.0655908	CYGB/PRDX6/PRDX2/SOD3/MGST1/GPX3	6
GO:0120178	steroid hormone biosynthetic process	4/357	49/18866	0.0136804	0.0858894	0.0659248	DKK3/EGR1/AKR1B1/ADM	4
GO:1990090	cellular response to nerve growth factor stimulus	4/357	49/18866	0.0136804	0.0858894	0.0659248	PTEN/ID1/EEF2/ARF6	4
GO:0086001	cardiac muscle cell action potential	5/357	75/18866	0.013829	0.0865654	0.0664436	KCNE4/GJC1/KCNJ8/FLNA/CXADR	5
GO:0031348	negative regulation of defense response	11/357	269/18866	0.0138302	0.0865654	0.0664436	WFDC1/KLF4/TNFAIP6/PPARG/SERPINF1/MDK/HLA-B/HLA-A/GATA3/SERPING1/A2M	11
GO:2001242	regulation of intrinsic apoptotic signaling pathway	8/357	166/18866	0.0138922	0.0867829	0.0666106	NUPR1/SNAI2/SKIL/MAGEA3/HSPB1/HSPA1A/DNAJA1/CD44	8
GO:0045995	regulation of embryonic development	7/357	134/18866	0.0139072	0.0867829	0.0666106	MYADM/DKK1/KLF4/LAMA4/GATA3/COL5A2/COL5A1	7
GO:0009651	response to salt stress	3/357	27/18866	0.0140394	0.0873423	0.06704	EFHD1/ZFP36L1/AKR1B1	3
GO:0010714	positive regulation of collagen metabolic process	3/357	27/18866	0.0140394	0.0873423	0.06704	VIM/PDGFRB/F2R	3
GO:0070372	regulation of ERK1 and ERK2 cascade	12/357	306/18866	0.0140903	0.0875264	0.0671813	SPRY1/KLF4/PSCA/TIMP3/CCL2/PTEN/PDGFRB/PDGFA/GAS6/FBLN1/F2R/CD44	12
GO:0002367	cytokine production involved in immune response	6/357	104/18866	0.0141783	0.0878071	0.0673968	SPON2/HMOX1/HLA-A/GATA3/GAS6/CD55	6
GO:0002456	T cell mediated immunity	6/357	104/18866	0.0141783	0.0878071	0.0673968	HLA-B/HLA-A/GATA3/CD55/CTSH/JAG1	6
GO:1903039	positive regulation of leukocyte cell-cell adhesion	10/357	235/18866	0.014359	0.0881455	0.0676565	THY1/SOX4/CCL2/MDK/IGFBP2/IGF2/HLA-A/GATA3/CD55/CD44	10
GO:1903706	regulation of hemopoiesis	17/357	498/18866	0.0143961	0.0881455	0.0676565	MYL9/ZFP36/THBS1/PRDX2/SOX4/PIM1/MEF2C/MDK/LGALS3/HSPA1A/HMGB3/HLA-B/GATA3/GAS6/ZFP36L1/AXL/JAG1	17
GO:0003158	endothelium development	7/357	135/18866	0.0144379	0.0881455	0.0676565	MYADM/COL18A1/NR2F2/ID1/GJA4/CLDN3/JAG1	7
GO:0002934	desmosome organization	2/357	10/18866	0.0145335	0.0881455	0.0676565	PERP/SNAI2	2
GO:0003211	cardiac ventricle formation	2/357	10/18866	0.0145335	0.0881455	0.0676565	SOX4/MEF2C	2
GO:0030647	aminoglycoside antibiotic metabolic process	2/357	10/18866	0.0145335	0.0881455	0.0676565	AKR1C3/AKR1B1	2
GO:0034350	regulation of glial cell apoptotic process	2/357	10/18866	0.0145335	0.0881455	0.0676565	CCL2/GAS6	2
GO:0045647	negative regulation of erythrocyte differentiation	2/357	10/18866	0.0145335	0.0881455	0.0676565	ZFP36/ZFP36L1	2
GO:0048739	cardiac muscle fiber development	2/357	10/18866	0.0145335	0.0881455	0.0676565	MYH11/CXADR	2
GO:0071670	smooth muscle cell chemotaxis	2/357	10/18866	0.0145335	0.0881455	0.0676565	PDGFRB/MDK	2
GO:0072203	cell proliferation involved in metanephros development	2/357	10/18866	0.0145335	0.0881455	0.0676565	PDGFRB/EGR1	2
GO:0097250	mitochondrial respirasome assembly	2/357	10/18866	0.0145335	0.0881455	0.0676565	HIGD1B/COX7A1	2
GO:0097278	complement-dependent cytotoxicity	2/357	10/18866	0.0145335	0.0881455	0.0676565	CD55/CD59	2
GO:2000109	regulation of macrophage apoptotic process	2/357	10/18866	0.0145335	0.0881455	0.0676565	MEF2C/CDKN2A	2
GO:0072091	regulation of stem cell proliferation	5/357	76/18866	0.0145801	0.0882978	0.0677733	SNAI2/PIM1/EPCAM/FBLN1/ZFP36L1	5
GO:0003044	regulation of systemic arterial blood pressure mediated by a chemical signal	4/357	50/18866	0.0146538	0.0883529	0.0678157	F2R/ENPEP/EDN1/CYBA	4
GO:0061014	positive regulation of mRNA catabolic process	4/357	50/18866	0.0146538	0.0883529	0.0678157	PABPC1/TOB1/ZFP36/ZFP36L1	4
GO:1904707	positive regulation of vascular associated smooth muscle cell proliferation	4/357	50/18866	0.0146538	0.0883529	0.0678157	ADAMTS1/IGFBP5/HPGD/EDN1	4
GO:0050867	positive regulation of cell activation	15/357	421/18866	0.0147005	0.0885049	0.0679323	VAMP8/THY1/THBS1/SOX4/CCL2/PDGFRB/MEF2C/MDK/IGFBP2/IGF2/HLA-A/GATA3/GAS6/CD55/AXL	15
GO:0071902	positive regulation of protein serine/threonine kinase activity	13/357	345/18866	0.0147243	0.0885181	0.0679425	DKK1/ZEB2/THBS1/PRDX2/PDGFRB/PDGFA/ITGA1/ILK/IGF2/F2R/EDN1/CKS2/CCND1	13
GO:0070830	bicellular tight junction assembly	5/357	77/18866	0.0153581	0.0916192	0.0703227	ESAM/SNAI2/CLDN7/CLDN3/CLDN4	5
GO:0072028	nephron morphogenesis	5/357	77/18866	0.0153581	0.0916192	0.0703227	PGF/PDGFRB/TACSTD2/ILK/GATA3	5
GO:0030038	contractile actin filament bundle assembly	6/357	106/18866	0.0154526	0.0916192	0.0703227	PDLIM1/SDC4/S100A10/TACSTD2/STMN1/RHOC	6
GO:0043149	stress fiber assembly	6/357	106/18866	0.0154526	0.0916192	0.0703227	PDLIM1/SDC4/S100A10/TACSTD2/STMN1/RHOC	6
GO:1904029	regulation of cyclin-dependent protein kinase activity	6/357	106/18866	0.0154526	0.0916192	0.0703227	NR2F2/PTEN/SFN/CKS2/CDKN2A/CCND1	6
GO:2000379	positive regulation of reactive oxygen species metabolic process	6/357	106/18866	0.0154526	0.0916192	0.0703227	KLF4/AKR1C3/THBS1/PDGFRB/EDN1/CYBA	6
GO:0010458	exit from mitosis	3/357	28/18866	0.0155079	0.0916192	0.0703227	CHMP4B/UBE2C/EPS8	3
GO:0030194	positive regulation of blood coagulation	3/357	28/18866	0.0155079	0.0916192	0.0703227	THBS1/PRDX2/F2R	3
GO:0086013	membrane repolarization during cardiac muscle cell action potential	3/357	28/18866	0.0155079	0.0916192	0.0703227	KCNE4/KCNJ8/FLNA	3
GO:1900048	positive regulation of hemostasis	3/357	28/18866	0.0155079	0.0916192	0.0703227	THBS1/PRDX2/F2R	3
GO:1905563	negative regulation of vascular endothelial cell proliferation	3/357	28/18866	0.0155079	0.0916192	0.0703227	CCL2/PPARG/MEF2C	3
GO:2000171	negative regulation of dendrite development	3/357	28/18866	0.0155079	0.0916192	0.0703227	PTEN/ID1/ARF6	3
GO:0042552	myelination	7/357	137/18866	0.0155422	0.0916899	0.070377	MAL2/PTEN/MAL/ILK/ID4/TYMP/CD9	7
GO:0035272	exocrine system development	4/357	51/18866	0.0156698	0.0923104	0.0708532	SNAI2/PDGFA/IGF2/CST3	4
GO:0034614	cellular response to reactive oxygen species	8/357	170/18866	0.0158296	0.093118	0.0714732	KLF4/AKR1C3/PRDX2/SOD3/PDGFRB/PCNA/CST3/AXL	8
GO:0060541	respiratory system development	9/357	204/18866	0.0159296	0.0935724	0.0718219	CRISPLD2/RCN3/SPRY1/SPARC/PDGFRB/PDGFA/IGFBP5/ID1/CTSH	9
GO:1904062	regulation of cation transmembrane transport	13/357	349/18866	0.0160481	0.0941338	0.0722528	TSPAN13/KCNE4/THY1/CCL2/PTEN/PLN/FXYD3/MEF2C/GEM/FLNA/F2R/STOM/CYBA	13
GO:2001237	negative regulation of extrinsic apoptotic signaling pathway	6/357	107/18866	0.0161186	0.0944047	0.0724608	THBS1/PRDX2/SNAI2/LGALS3/HSPA1A/HMOX1	6
GO:0000288	nuclear-transcribed mRNA catabolic process, deadenylation-dependent decay	5/357	78/18866	0.0161633	0.0944047	0.0724608	LSM3/PABPC1/TOB1/ZFP36/ZFP36L1	5
GO:0042310	vasoconstriction	5/357	78/18866	0.0161633	0.0944047	0.0724608	F2R/EDNRA/EDN1/ADM/ACTA2	5
GO:0006816	calcium ion transport	15/357	426/18866	0.0161882	0.0944158	0.0724693	TSPAN13/THY1/SPINK1/CCL2/PLN/PDGFRB/MYLK/LGALS3/GJA4/GEM/GAS6/F2R/CYBA/ANXA6/ANXA2	15
GO:0030307	positive regulation of cell growth	8/357	171/18866	0.016343	0.0951837	0.0730587	TNFRSF12A/MAP1B/KRT17/ILK/SFN/EIF4G2/EDN1/CYBA	8
GO:0007272	ensheathment of neurons	7/357	139/18866	0.0167053	0.0965992	0.0741451	MAL2/PTEN/MAL/ILK/ID4/TYMP/CD9	7
GO:0008366	axon ensheathment	7/357	139/18866	0.0167053	0.0965992	0.0741451	MAL2/PTEN/MAL/ILK/ID4/TYMP/CD9	7
GO:0035304	regulation of protein dephosphorylation	7/357	139/18866	0.0167053	0.0965992	0.0741451	PPP1R14A/PHACTR4/RCAN2/PDGFRB/LGALS3/ITGA1/IGFBP3	7
GO:0031103	axon regeneration	4/357	52/18866	0.0167292	0.0965992	0.0741451	NREP/KLF4/PTEN/MAP1B	4
GO:0072132	mesenchyme morphogenesis	4/357	52/18866	0.0167292	0.0965992	0.0741451	HEYL/SNAI2/ACTG2/ACTA2	4
GO:1990089	response to nerve growth factor	4/357	52/18866	0.0167292	0.0965992	0.0741451	PTEN/ID1/EEF2/ARF6	4
GO:0006024	glycosaminoglycan biosynthetic process	6/357	108/18866	0.0168042	0.0965992	0.0741451	SDC4/SDC2/PRELP/PDGFRB/B4GALT1/BGN	6
GO:0071887	leukocyte apoptotic process	6/357	108/18866	0.0168042	0.0965992	0.0741451	PTEN/MEF2C/LGALS3/GAS6/CDKN2A/AXL	6
GO:0098742	cell-cell adhesion via plasma-membrane adhesion molecules	11/357	277/18866	0.0168423	0.0965992	0.0741451	MYADM/ESAM/PALLD/KLF4/SPARCL1/EPCAM/CXADR/CLDN7/CLDN3/CLDN4/CDH6	11
GO:0071383	cellular response to steroid hormone stimulus	9/357	206/18866	0.0168682	0.0965992	0.0741451	LBH/HEYL/PGRMC2/AKR1C3/ZFP36/TFPI/SERPINF1/EDN1/ZFP36L1	9
GO:1902806	regulation of cell cycle G1/S phase transition	9/357	206/18866	0.0168682	0.0965992	0.0741451	ADAMTS1/KLF4/SOX4/CCL2/PTEN/PCNA/SFN/CDKN2A/CCND1	9
GO:0006022	aminoglycan metabolic process	8/357	172/18866	0.0168684	0.0965992	0.0741451	SDC4/SDC2/PRELP/PIM1/PDGFRB/B4GALT1/CD44/BGN	8
GO:0030104	water homeostasis	5/357	79/18866	0.0169962	0.0967493	0.0742604	LSR/STMN1/SFN/CLDN4/AKR1B1	5
GO:0032272	negative regulation of protein polymerization	5/357	79/18866	0.0169962	0.0967493	0.0742604	MYADM/STMN1/GSN/EPS8/CAPG	5
GO:0033032	regulation of myeloid cell apoptotic process	3/357	29/18866	0.0170596	0.0967493	0.0742604	PTEN/MEF2C/CDKN2A	3
GO:0036296	response to increased oxygen levels	3/357	29/18866	0.0170596	0.0967493	0.0742604	PPARG/PDGFRB/COL1A1	3
GO:0050820	positive regulation of coagulation	3/357	29/18866	0.0170596	0.0967493	0.0742604	THBS1/PRDX2/F2R	3
GO:0060351	cartilage development involved in endochondral bone morphogenesis	3/357	29/18866	0.0170596	0.0967493	0.0742604	COL1A1/SERPINH1/ANXA6	3
GO:0071624	positive regulation of granulocyte chemotaxis	3/357	29/18866	0.0170596	0.0967493	0.0742604	S100A14/MDK/EDN1	3
GO:0007614	short-term memory	2/357	11/18866	0.0175431	0.0978694	0.0751201	SERPINF1/MDK	2
GO:0019852	L-ascorbic acid metabolic process	2/357	11/18866	0.0175431	0.0978694	0.0751201	CYB5R3/CYB5A	2
GO:0032060	bleb assembly	2/357	11/18866	0.0175431	0.0978694	0.0751201	MYLK/EMP3	2
GO:0033327	Leydig cell differentiation	2/357	11/18866	0.0175431	0.0978694	0.0751201	MGST1/CCND1	2
GO:0034115	negative regulation of heterotypic cell-cell adhesion	2/357	11/18866	0.0175431	0.0978694	0.0751201	MYADM/KLF4	2
GO:0043589	skin morphogenesis	2/357	11/18866	0.0175431	0.0978694	0.0751201	COL1A2/COL1A1	2
GO:0048875	chemical homeostasis within a tissue	2/357	11/18866	0.0175431	0.0978694	0.0751201	RCN3/CTSH	2
GO:0070254	mucus secretion	2/357	11/18866	0.0175431	0.0978694	0.0751201	VAMP8/CYBA	2
GO:0070587	regulation of cell-cell adhesion involved in gastrulation	2/357	11/18866	0.0175431	0.0978694	0.0751201	MYADM/KLF4	2
GO:0072110	glomerular mesangial cell proliferation	2/357	11/18866	0.0175431	0.0978694	0.0751201	PDGFRB/EGR1	2
GO:0097048	dendritic cell apoptotic process	2/357	11/18866	0.0175431	0.0978694	0.0751201	GAS6/AXL	2
GO:2000668	regulation of dendritic cell apoptotic process	2/357	11/18866	0.0175431	0.0978694	0.0751201	GAS6/AXL	2
GO:0022409	positive regulation of cell-cell adhesion	11/357	279/18866	0.0176666	0.0984245	0.0755462	CITED2/THY1/SOX4/CCL2/MDK/IGFBP2/IGF2/HLA-A/GATA3/CD55/CD44	11
GO:0045599	negative regulation of fat cell differentiation	4/357	53/18866	0.0178322	0.0988151	0.075846	TGFB1I1/ID4/GATA3/JAG1	4
GO:0045661	regulation of myoblast differentiation	4/357	53/18866	0.0178322	0.0988151	0.075846	MEF2C/ILK/IGFBP3/ZFP36L1	4
GO:0003151	outflow tract morphogenesis	5/357	80/18866	0.017857	0.0988151	0.075846	HEYL/CITED2/MEF2C/ILK/JAG1	5
GO:0048678	response to axon injury	5/357	80/18866	0.017857	0.0988151	0.075846	NREP/KLF4/PTEN/MAP1B/CST3	5
GO:0055021	regulation of cardiac muscle tissue growth	5/357	80/18866	0.017857	0.0988151	0.075846	PTEN/PIM1/MEF2C/EDN1/CXADR	5
GO:0010469	regulation of signaling receptor activity	8/357	174/18866	0.0179554	0.0992261	0.0761614	DKK3/DKK1/GPRC5A/PSCA/CCL2/PTEN/MEF2C/LY6E	8
GO:0010921	regulation of phosphatase activity	8/357	175/18866	0.0185174	0.101805	0.078141	PPP1R14A/PHACTR4/RCAN2/PDGFRB/MEF2C/LGALS3/ITGA1/IGFBP3	8
GO:0072659	protein localization to plasma membrane	11/357	281/18866	0.0185206	0.101805	0.078141	MYADM/EHD2/RAB31/VAMP8/S100A10/LGALS3/KRT18/GAS6/FLNA/ARF6/ANXA2	11
GO:0010758	regulation of macrophage chemotaxis	3/357	30/18866	0.0186948	0.101805	0.078141	THBS1/PTK2/MDK	3
GO:0030511	positive regulation of transforming growth factor beta receptor signaling pathway	3/357	30/18866	0.0186948	0.101805	0.078141	CITED2/THBS1/TGFB1I1	3
GO:0060055	angiogenesis involved in wound healing	3/357	30/18866	0.0186948	0.101805	0.078141	SMOC2/MCAM/B4GALT1	3
GO:0061082	myeloid leukocyte cytokine production	3/357	30/18866	0.0186948	0.101805	0.078141	SPON2/HMOX1/GAS6	3
GO:0070168	negative regulation of biomineral tissue development	3/357	30/18866	0.0186948	0.101805	0.078141	ASPN/GAS6/ECM1	3
GO:0071480	cellular response to gamma radiation	3/357	30/18866	0.0186948	0.101805	0.078141	EGR1/CYBA/CRYAB	3
GO:0071711	basement membrane organization	3/357	30/18866	0.0186948	0.101805	0.078141	SPINT2/NID1/COL4A1	3
GO:0110150	negative regulation of biomineralization	3/357	30/18866	0.0186948	0.101805	0.078141	ASPN/GAS6/ECM1	3
GO:1903846	positive regulation of cellular response to transforming growth factor beta stimulus	3/357	30/18866	0.0186948	0.101805	0.078141	CITED2/THBS1/TGFB1I1	3
GO:0010043	response to zinc ion	4/357	54/18866	0.0189796	0.102817	0.0789179	PTEN/PLN/MT1X/KRT14	4
GO:0030834	regulation of actin filament depolymerization	4/357	54/18866	0.0189796	0.102817	0.0789179	DSTN/GSN/EPS8/CAPG	4
GO:0042303	molting cycle	6/357	111/18866	0.0189809	0.102817	0.0789179	DKK1/SNRPE/PDGFA/KRT17/KRT14/IGFBP5	6
GO:0042633	hair cycle	6/357	111/18866	0.0189809	0.102817	0.0789179	DKK1/SNRPE/PDGFA/KRT17/KRT14/IGFBP5	6
GO:0035296	regulation of tube diameter	7/357	143/18866	0.0192137	0.103804	0.0796755	ITGA1/HMOX1/F2R/EDNRA/EDN1/ADM/ACTA2	7
GO:0097746	regulation of blood vessel diameter	7/357	143/18866	0.0192137	0.103804	0.0796755	ITGA1/HMOX1/F2R/EDNRA/EDN1/ADM/ACTA2	7
GO:1903313	positive regulation of mRNA metabolic process	5/357	82/18866	0.019664	0.106098	0.0814357	PABPC1/TOB1/PRDX6/ZFP36/ZFP36L1	5
GO:0043270	positive regulation of ion transport	11/357	284/18866	0.0198586	0.106841	0.0820063	ARL6IP1/VAMP8/THY1/CCL2/PDGFRB/MYLK/LGALS3/FLNA/F2R/EDN1/DBI	11
GO:0010212	response to ionizing radiation	7/357	144/18866	0.0198798	0.106841	0.0820063	SNAI2/KRT14/GATA3/EGR1/CYBA/CRYAB/CCND1	7
GO:0035150	regulation of tube size	7/357	144/18866	0.0198798	0.106841	0.0820063	ITGA1/HMOX1/F2R/EDNRA/EDN1/ADM/ACTA2	7
GO:0001954	positive regulation of cell-matrix adhesion	4/357	55/18866	0.0201716	0.108062	0.0829436	THY1/SDC4/S100A10/ILK	4
GO:0060350	endochondral bone morphogenesis	4/357	55/18866	0.0201716	0.108062	0.0829436	MEF2C/COL1A1/SERPINH1/ANXA6	4
GO:0043171	peptide catabolic process	3/357	31/18866	0.020414	0.108062	0.0829436	GGT5/ENPEP/CTSH	3
GO:0060325	face morphogenesis	3/357	31/18866	0.020414	0.108062	0.0829436	CRISPLD2/DKK1/COL1A1	3
GO:0060914	heart formation	3/357	31/18866	0.020414	0.108062	0.0829436	DKK1/PIM1/MEF2C	3
GO:0086011	membrane repolarization during action potential	3/357	31/18866	0.020414	0.108062	0.0829436	KCNE4/KCNJ8/FLNA	3
GO:1902624	positive regulation of neutrophil migration	3/357	31/18866	0.020414	0.108062	0.0829436	CD99/MDK/EDN1	3
GO:0007009	plasma membrane organization	6/357	113/18866	0.0205344	0.108062	0.0829436	DMKN/EHD2/PTEN/GSN/COL5A1/ANXA6	6
GO:0055013	cardiac muscle cell development	5/357	83/18866	0.0206108	0.108062	0.0829436	PDGFRB/MYH11/FHL2/EDN1/CXADR	5
GO:0001765	membrane raft assembly	2/357	12/18866	0.0207913	0.108062	0.0829436	S100A10/ANXA2	2
GO:0001821	histamine secretion	2/357	12/18866	0.0207913	0.108062	0.0829436	VAMP8/EDN1	2
GO:0001867	complement activation, lectin pathway	2/357	12/18866	0.0207913	0.108062	0.0829436	SERPING1/A2M	2
GO:0003207	cardiac chamber formation	2/357	12/18866	0.0207913	0.108062	0.0829436	SOX4/MEF2C	2
GO:0003334	keratinocyte development	2/357	12/18866	0.0207913	0.108062	0.0829436	PALLD/SFN	2
GO:0008298	intracellular mRNA localization	2/357	12/18866	0.0207913	0.108062	0.0829436	ZFP36/ZFP36L1	2
GO:0014745	negative regulation of muscle adaptation	2/357	12/18866	0.0207913	0.108062	0.0829436	KLF4/IGFBP5	2
GO:0031581	hemidesmosome assembly	2/357	12/18866	0.0207913	0.108062	0.0829436	LAMC1/KRT14	2
GO:0036462	TRAIL-activated apoptotic signaling pathway	2/357	12/18866	0.0207913	0.108062	0.0829436	TIMP3/PTEN	2
GO:0060536	cartilage morphogenesis	2/357	12/18866	0.0207913	0.108062	0.0829436	SNAI2/MEF2C	2
GO:0060856	establishment of blood-brain barrier	2/357	12/18866	0.0207913	0.108062	0.0829436	LSR/CLDN3	2
GO:0070586	cell-cell adhesion involved in gastrulation	2/357	12/18866	0.0207913	0.108062	0.0829436	MYADM/KLF4	2
GO:0071888	macrophage apoptotic process	2/357	12/18866	0.0207913	0.108062	0.0829436	MEF2C/CDKN2A	2
GO:0072537	fibroblast activation	2/357	12/18866	0.0207913	0.108062	0.0829436	CYGB/PDGFRB	2
GO:0086067	AV node cell to bundle of His cell communication	2/357	12/18866	0.0207913	0.108062	0.0829436	GJC1/CXADR	2
GO:0090331	negative regulation of platelet aggregation	2/357	12/18866	0.0207913	0.108062	0.0829436	C1QTNF1/CD9	2
GO:0097201	negative regulation of transcription from RNA polymerase II promoter in response to stress	2/357	12/18866	0.0207913	0.108062	0.0829436	CITED2/HSPA1A	2
GO:0050870	positive regulation of T cell activation	9/357	214/18866	0.0210296	0.109162	0.083788	THY1/SOX4/CCL2/MDK/IGFBP2/IGF2/HLA-A/GATA3/CD55	9
GO:0000082	G1/S transition of mitotic cell cycle	11/357	287/18866	0.0212668	0.110255	0.0846264	ADAMTS1/KLF4/SOX4/CCL2/RPA3/PTEN/PCNA/ID4/SFN/CDKN2A/CCND1	11
GO:0010332	response to gamma radiation	4/357	56/18866	0.0214087	0.110432	0.0847629	GATA3/EGR1/CYBA/CRYAB	4
GO:0010665	regulation of cardiac muscle cell apoptotic process	4/357	56/18866	0.0214087	0.110432	0.0847629	NUPR1/PTEN/MDK/ILK	4
GO:0031529	ruffle organization	4/357	56/18866	0.0214087	0.110432	0.0847629	PDGFRB/TACSTD2/EPS8/ARF6	4
GO:0086002	cardiac muscle cell action potential involved in contraction	4/357	56/18866	0.0214087	0.110432	0.0847629	KCNE4/GJC1/KCNJ8/FLNA	4
GO:0072593	reactive oxygen species metabolic process	11/357	288/18866	0.0217522	0.112063	0.0860148	PRDX6/KLF4/AKR1C3/THBS1/PRDX2/SOD3/PDGFRB/GPX3/EDN1/CYBA/CRYAB	11
GO:0007409	axonogenesis	16/357	482/18866	0.0217851	0.112092	0.0860371	TNFRSF12A/PALLD/ZEB2/PDLIM7/THY1/SKIL/S100A6/PTK2/PTEN/NR4A2/NOTCH3/MAP1B/STMN1/ILK/GATA3/CHN1	16
GO:0045619	regulation of lymphocyte differentiation	8/357	181/18866	0.0221562	0.112622	0.0864436	PRDX2/SOX4/MDK/HMGB3/GATA3/GAS6/ZFP36L1/AXL	8
GO:0006023	aminoglycan biosynthetic process	6/357	115/18866	0.022172	0.112622	0.0864436	SDC4/SDC2/PRELP/PDGFRB/B4GALT1/BGN	6
GO:0030449	regulation of complement activation	6/357	115/18866	0.022172	0.112622	0.0864436	CD55/CD59/C1S/C1R/SERPING1/A2M	6
GO:0051261	protein depolymerization	6/357	115/18866	0.022172	0.112622	0.0864436	DSTN/MAP1B/STMN1/GSN/EPS8/CAPG	6
GO:0034694	response to prostaglandin	3/357	32/18866	0.0222172	0.112622	0.0864436	AKR1C3/PPARG/EDN1	3
GO:0035456	response to interferon-beta	3/357	32/18866	0.0222172	0.112622	0.0864436	IFITM2/IFITM3/IFITM1	3
GO:0042744	hydrogen peroxide catabolic process	3/357	32/18866	0.0222172	0.112622	0.0864436	PRDX6/PRDX2/GPX3	3
GO:0048730	epidermis morphogenesis	3/357	32/18866	0.0222172	0.112622	0.0864436	KLF4/KRT17/IGFBP5	3
GO:0051385	response to mineralocorticoid	3/357	32/18866	0.0222172	0.112622	0.0864436	EDN1/CYBA/CCND1	3
GO:0070570	regulation of neuron projection regeneration	3/357	32/18866	0.0222172	0.112622	0.0864436	KLF4/THY1/PTEN	3
GO:0086019	cell-cell signaling involved in cardiac conduction	3/357	32/18866	0.0222172	0.112622	0.0864436	GJC1/FLNA/CXADR	3
GO:0097421	liver regeneration	3/357	32/18866	0.0222172	0.112622	0.0864436	PCNA/HMOX1/CCND1	3
GO:0010507	negative regulation of autophagy	5/357	85/18866	0.0225926	0.114135	0.0876049	CHMP4B/NUPR1/PTK2/HMOX1/EIF4G2	5
GO:0070509	calcium ion import	5/357	85/18866	0.0225926	0.114135	0.0876049	SPINK1/CCL2/PLN/PDGFRB/LGALS3	5
GO:0006576	cellular biogenic amine metabolic process	4/357	57/18866	0.0226914	0.114135	0.0876049	GDPD3/SLC44A1/TDO2/OAZ2	4
GO:0042743	hydrogen peroxide metabolic process	4/357	57/18866	0.0226914	0.114135	0.0876049	PRDX6/PRDX2/GPX3/CYBA	4
GO:0045840	positive regulation of mitotic nuclear division	4/357	57/18866	0.0226914	0.114135	0.0876049	UBE2C/PDGFRB/IGF2/EDN1	4
GO:0061005	cell differentiation involved in kidney development	4/357	57/18866	0.0226914	0.114135	0.0876049	MEF2C/GATA3/JAG1/ACTA2	4
GO:0031668	cellular response to extracellular stimulus	10/357	253/18866	0.0227209	0.114135	0.0876049	KRT20/AKR1C3/SNAI2/PPARG/PIM1/NR4A2/HMOX1/GAS6/COL1A1/AXL	10
GO:0097193	intrinsic apoptotic signaling pathway	11/357	290/18866	0.0227473	0.114135	0.0876049	PERP/NUPR1/SNAI2/SKIL/MAGEA3/HSPB1/HSPA1A/DNAJA1/HMOX1/SFN/CD44	11
GO:0050792	regulation of viral process	9/357	217/18866	0.0227659	0.114135	0.0876049	CHMP4B/PABPC1/CHMP2B/IFITM2/IFITM3/IFITM1/ZFP36/GSN/STOM	9
GO:0050769	positive regulation of neurogenesis	16/357	485/18866	0.0229156	0.114745	0.0880734	TNFRSF12A/HEYL/DKK1/ZEB2/TCF4/SPINT1/SKIL/PTEN/PPARG/SERPINI1/SERPINF1/MEF2C/MDK/MAP1B/ILK/FLNA	16
GO:0046620	regulation of organ growth	6/357	116/18866	0.023023	0.115143	0.0883784	PTK2/PTEN/PIM1/MEF2C/EDN1/CXADR	6
GO:0002696	positive regulation of leukocyte activation	14/357	406/18866	0.0231445	0.11561	0.088737	VAMP8/THY1/THBS1/SOX4/CCL2/MEF2C/MDK/IGFBP2/IGF2/HLA-A/GATA3/GAS6/CD55/AXL	14
GO:0001959	regulation of cytokine-mediated signaling pathway	8/357	183/18866	0.023474	0.116625	0.0895158	CCDC3/AGPAT2/PPARG/HSPA1A/GAS6/EDN1/ECM1/AXL	8
GO:0035023	regulation of Rho protein signal transduction	5/357	86/18866	0.0236282	0.116625	0.0895158	PDGFRB/STMN1/F2R/EPS8/COL3A1	5
GO:0045445	myoblast differentiation	5/357	86/18866	0.0236282	0.116625	0.0895158	MEF2C/ILK/IGFBP3/ZFP36L1/JAG1	5
GO:0050772	positive regulation of axonogenesis	5/357	86/18866	0.0236282	0.116625	0.0895158	TNFRSF12A/ZEB2/SKIL/MAP1B/ILK	5
GO:0097756	negative regulation of blood vessel diameter	5/357	86/18866	0.0236282	0.116625	0.0895158	F2R/EDNRA/EDN1/ADM/ACTA2	5
GO:0030282	bone mineralization	6/357	117/18866	0.0238956	0.116625	0.0895158	ASPN/MGP/MEF2C/GPM6B/ECM1/COL1A2	6
GO:0045446	endothelial cell differentiation	6/357	117/18866	0.0238956	0.116625	0.0895158	MYADM/COL18A1/NR2F2/ID1/CLDN3/JAG1	6
GO:0072676	lymphocyte migration	6/357	117/18866	0.0238956	0.116625	0.0895158	CKLF/CCL2/CD99/GATA3/GAS6/ECM1	6
GO:0010662	regulation of striated muscle cell apoptotic process	4/357	58/18866	0.0240198	0.116625	0.0895158	NUPR1/PTEN/MDK/ILK	4
GO:0030042	actin filament depolymerization	4/357	58/18866	0.0240198	0.116625	0.0895158	DSTN/GSN/EPS8/CAPG	4
GO:0002691	regulation of cellular extravasation	3/357	33/18866	0.0241045	0.116625	0.0895158	THY1/CD99/MDK	3
GO:0034331	cell junction maintenance	3/357	33/18866	0.0241045	0.116625	0.0895158	F2R/CLDN3/ARF6	3
GO:0035025	positive regulation of Rho protein signal transduction	3/357	33/18866	0.0241045	0.116625	0.0895158	PDGFRB/F2R/COL3A1	3
GO:0045736	negative regulation of cyclin-dependent protein serine/threonine kinase activity	3/357	33/18866	0.0241045	0.116625	0.0895158	NR2F2/PTEN/CDKN2A	3
GO:0048384	retinoic acid receptor signaling pathway	3/357	33/18866	0.0241045	0.116625	0.0895158	AKR1C3/PPARG/CREM	3
GO:2000758	positive regulation of peptidyl-lysine acetylation	3/357	33/18866	0.0241045	0.116625	0.0895158	SOX4/SNAI2/GATA3	3
GO:0090090	negative regulation of canonical Wnt signaling pathway	8/357	184/18866	0.0241531	0.116625	0.0895158	DKK3/DKK1/SNAI2/MDK/IGFBP4/IGFBP2/FRZB/EGR1	8
GO:0003084	positive regulation of systemic arterial blood pressure	2/357	13/18866	0.0242681	0.116625	0.0895158	NR2F2/CYBA	2
GO:0030656	regulation of vitamin metabolic process	2/357	13/18866	0.0242681	0.116625	0.0895158	AKR1C3/SNAI2	2
GO:0032823	regulation of natural killer cell differentiation	2/357	13/18866	0.0242681	0.116625	0.0895158	GAS6/AXL	2
GO:0042415	norepinephrine metabolic process	2/357	13/18866	0.0242681	0.116625	0.0895158	GATA3/AKR1B1	2
GO:0042538	hyperosmotic salinity response	2/357	13/18866	0.0242681	0.116625	0.0895158	EFHD1/AKR1B1	2
GO:0045602	negative regulation of endothelial cell differentiation	2/357	13/18866	0.0242681	0.116625	0.0895158	ID1/JAG1	2
GO:0060100	positive regulation of phagocytosis, engulfment	2/357	13/18866	0.0242681	0.116625	0.0895158	RAB31/PPARG	2
GO:0061469	regulation of type B pancreatic cell proliferation	2/357	13/18866	0.0242681	0.116625	0.0895158	NUPR1/NR4A1	2
GO:0072683	T cell extravasation	2/357	13/18866	0.0242681	0.116625	0.0895158	CCL2/CD99	2
GO:0150105	protein localization to cell-cell junction	2/357	13/18866	0.0242681	0.116625	0.0895158	LSR/FLNA	2
GO:1900025	negative regulation of substrate adhesion-dependent cell spreading	2/357	13/18866	0.0242681	0.116625	0.0895158	TACSTD2/FBLN1	2
GO:1902902	negative regulation of autophagosome assembly	2/357	13/18866	0.0242681	0.116625	0.0895158	CHMP4B/NUPR1	2
GO:1902947	regulation of tau-protein kinase activity	2/357	13/18866	0.0242681	0.116625	0.0895158	DKK1/EGR1	2
GO:1905155	positive regulation of membrane invagination	2/357	13/18866	0.0242681	0.116625	0.0895158	RAB31/PPARG	2
GO:2000009	negative regulation of protein localization to cell surface	2/357	13/18866	0.0242681	0.116625	0.0895158	GPM6B/ARF6	2
GO:0051604	protein maturation	11/357	293/18866	0.0243019	0.116625	0.0895158	PERP/THBS1/SOX4/PLAT/MAGEA3/GSN/ENPEP/CTSH/CPE/SERPINH1/C1R	11
GO:0071214	cellular response to abiotic stimulus	12/357	331/18866	0.0243418	0.116625	0.0895158	EFHD1/SNAI2/PTEN/PCNA/MYLK/GATA3/EGR1/CYBA/CRYAB/COL1A1/ZFP36L1/AKR1B1	12
GO:0104004	cellular response to environmental stimulus	12/357	331/18866	0.0243418	0.116625	0.0895158	EFHD1/SNAI2/PTEN/PCNA/MYLK/GATA3/EGR1/CYBA/CRYAB/COL1A1/ZFP36L1/AKR1B1	12
GO:0048872	homeostasis of number of cells	10/357	256/18866	0.0243996	0.11663	0.0895196	ZFP36/PRDX2/SKIL/MEF2C/HSPA1A/HMOX1/GATA3/F2R/ZFP36L1/AXL	10
GO:0090257	regulation of muscle system process	10/357	256/18866	0.0243996	0.11663	0.0895196	MYL9/KLF4/PTK2/PLN/IGFBP5/FLNA/F2R/EDN1/CNN1/ANXA6	10
GO:0030512	negative regulation of transforming growth factor beta receptor signaling pathway	5/357	87/18866	0.024694	0.117489	0.0901796	ASPN/SPRY1/TGFB1I1/SKIL/HSPA1A	5
GO:0051781	positive regulation of cell division	5/357	87/18866	0.024694	0.117489	0.0901796	LBH/PGF/PDGFA/MDK/IGF2	5
GO:0060420	regulation of heart growth	5/357	87/18866	0.024694	0.117489	0.0901796	PTEN/PIM1/MEF2C/EDN1/CXADR	5
GO:0060761	negative regulation of response to cytokine stimulus	5/357	87/18866	0.024694	0.117489	0.0901796	CCDC3/KLF4/PPARG/GAS6/ECM1	5
GO:0050768	negative regulation of neurogenesis	11/357	295/18866	0.0253804	0.119988	0.0920975	DKK1/VIM/THY1/PTK2/PTEN/NOTCH3/ID4/ID1/COL3A1/ARF6/JAG1	11
GO:0060828	regulation of canonical Wnt signaling pathway	11/357	295/18866	0.0253804	0.119988	0.0920975	DKK3/DKK1/SOX4/SNAI2/MDK/ILK/IGFBP4/IGFBP2/FRZB/EGR1/COL1A1	11
GO:0010659	cardiac muscle cell apoptotic process	4/357	59/18866	0.0253945	0.119988	0.0920975	NUPR1/PTEN/MDK/ILK	4
GO:0046456	icosanoid biosynthetic process	4/357	59/18866	0.0253945	0.119988	0.0920975	AKR1C3/HPGD/GGT5/EDN1	4
GO:0060043	regulation of cardiac muscle cell proliferation	4/357	59/18866	0.0253945	0.119988	0.0920975	PTEN/PIM1/MEF2C/CXADR	4
GO:0071385	cellular response to glucocorticoid stimulus	4/357	59/18866	0.0253945	0.119988	0.0920975	ZFP36/SERPINF1/EDN1/ZFP36L1	4
GO:0090559	regulation of membrane permeability	5/357	88/18866	0.0257901	0.121578	0.0933176	HEBP2/ACAA2/HSPA1A/SFN/CLDN3	5
GO:1901879	regulation of protein depolymerization	5/357	88/18866	0.0257901	0.121578	0.0933176	DSTN/MAP1B/GSN/EPS8/CAPG	5
GO:0010922	positive regulation of phosphatase activity	3/357	34/18866	0.0260757	0.122083	0.0937055	PDGFRB/MEF2C/ITGA1	3
GO:0016242	negative regulation of macroautophagy	3/357	34/18866	0.0260757	0.122083	0.0937055	CHMP4B/NUPR1/HMOX1	3
GO:0018149	peptide cross-linking	3/357	34/18866	0.0260757	0.122083	0.0937055	THBS1/COL3A1/BGN	3
GO:0046685	response to arsenic-containing substance	3/357	34/18866	0.0260757	0.122083	0.0937055	PTEN/SERPINF1/HMOX1	3
GO:0060236	regulation of mitotic spindle organization	3/357	34/18866	0.0260757	0.122083	0.0937055	CHMP4B/CHMP2B/HSPA1A	3
GO:1904030	negative regulation of cyclin-dependent protein kinase activity	3/357	34/18866	0.0260757	0.122083	0.0937055	NR2F2/PTEN/CDKN2A	3
GO:0043409	negative regulation of MAPK cascade	8/357	187/18866	0.0262732	0.122728	0.0942002	SPRY1/KLF4/PSCA/TIMP3/PTEN/PEBP1/DNAJA1/FBLN1	8
GO:0048639	positive regulation of developmental growth	8/357	187/18866	0.0262732	0.122728	0.0942002	TNFRSF12A/PIM1/MEF2C/MAP1B/ILK/IGF2/FOXS1/EDN1	8
GO:0016485	protein processing	9/357	223/18866	0.0265422	0.123843	0.0950566	PERP/THBS1/PLAT/MAGEA3/GSN/ENPEP/CTSH/CPE/C1R	9
GO:0043537	negative regulation of blood vessel endothelial cell migration	5/357	89/18866	0.026917	0.125307	0.0961802	KLF4/THBS1/PPARG/MEF2C/ANGPT2	5
GO:1903845	negative regulation of cellular response to transforming growth factor beta stimulus	5/357	89/18866	0.026917	0.125307	0.0961802	ASPN/SPRY1/TGFB1I1/SKIL/HSPA1A	5
GO:0031345	negative regulation of cell projection organization	8/357	188/18866	0.0270077	0.125588	0.0963953	DKK1/VIM/THY1/PTK2/PTEN/TACSTD2/ID1/ARF6	8
GO:0051090	regulation of DNA-binding transcription factor activity	15/357	455/18866	0.0272167	0.126416	0.0970312	HEYL/NUPR1/KLF4/PRDX2/PTEN/PPARG/PIM1/ID1/HSPA1A/HMOX1/GAS6/FLNA/FOXS1/EDN1/CDKN2A	15
GO:0010977	negative regulation of neuron projection development	7/357	154/18866	0.027447	0.127198	0.0976312	DKK1/VIM/THY1/PTK2/PTEN/ID1/ARF6	7
GO:0061351	neural precursor cell proliferation	7/357	154/18866	0.027447	0.127198	0.0976312	SPINT2/ZEB2/SPINT1/MDK/ILK/ID4/FLNA	7
GO:0062012	regulation of small molecule metabolic process	15/357	456/18866	0.0276772	0.127719	0.098031	C1QTNF1/DKK3/NUPR1/AKR1C3/SNAI2/PPARG/OAZ2/IGFBP4/IGFBP3/IGF2/IDI1/HPGD/GUCA2A/EGR1/ADM	15
GO:0031424	keratinization	9/357	225/18866	0.0278939	0.127719	0.098031	PERP/KRT20/KRT19/KRT18/KRT17/KRT14/KRT8/KRT7/SFN	9
GO:0001886	endothelial cell morphogenesis	2/357	14/18866	0.0279637	0.127719	0.098031	COL18A1/ID1	2
GO:0003413	chondrocyte differentiation involved in endochondral bone morphogenesis	2/357	14/18866	0.0279637	0.127719	0.098031	SERPINH1/ANXA6	2
GO:0035791	platelet-derived growth factor receptor-beta signaling pathway	2/357	14/18866	0.0279637	0.127719	0.098031	PDGFRB/PDGFA	2
GO:0044154	histone H3-K14 acetylation	2/357	14/18866	0.0279637	0.127719	0.098031	MEAF6/GATA3	2
GO:0050872	white fat cell differentiation	2/357	14/18866	0.0279637	0.127719	0.098031	SNAI2/PPARG	2
GO:0051547	regulation of keratinocyte migration	2/357	14/18866	0.0279637	0.127719	0.098031	PTEN/ARF6	2
GO:0072672	neutrophil extravasation	2/357	14/18866	0.0279637	0.127719	0.098031	CD99/MDK	2
GO:0099550	trans-synaptic signaling, modulating synaptic transmission	2/357	14/18866	0.0279637	0.127719	0.098031	PLAT/F2R	2
GO:1901722	regulation of cell proliferation involved in kidney development	2/357	14/18866	0.0279637	0.127719	0.098031	GATA3/EGR1	2
GO:1902188	positive regulation of viral release from host cell	2/357	14/18866	0.0279637	0.127719	0.098031	CHMP4B/CHMP2B	2
GO:1904668	positive regulation of ubiquitin protein ligase activity	2/357	14/18866	0.0279637	0.127719	0.098031	UBE2C/PTEN	2
GO:0006369	termination of RNA polymerase II transcription	3/357	35/18866	0.0281308	0.127771	0.0980714	SNRPG/SNRPF/SNRPE	3
GO:0034390	smooth muscle cell apoptotic process	3/357	35/18866	0.0281308	0.127771	0.0980714	PPARG/EDN1/CDKN2A	3
GO:0034391	regulation of smooth muscle cell apoptotic process	3/357	35/18866	0.0281308	0.127771	0.0980714	PPARG/EDN1/CDKN2A	3
GO:0060674	placenta blood vessel development	3/357	35/18866	0.0281308	0.127771	0.0980714	NR2F2/SPINT1/JUNB	3
GO:0110111	negative regulation of animal organ morphogenesis	3/357	35/18866	0.0281308	0.127771	0.0980714	ASPN/TACSTD2/GATA3	3
GO:0010658	striated muscle cell apoptotic process	4/357	61/18866	0.0282834	0.128104	0.0983271	NUPR1/PTEN/MDK/ILK	4
GO:1903902	positive regulation of viral life cycle	4/357	61/18866	0.0282834	0.128104	0.0983271	CHMP4B/PABPC1/CHMP2B/STOM	4
GO:0030509	BMP signaling pathway	7/357	155/18866	0.0282978	0.128104	0.0983271	DKK1/FSTL1/TOB1/SKIL/ILK/ID1/EGR1	7
GO:0003018	vascular process in circulatory system	8/357	190/18866	0.0285195	0.128824	0.0988794	PTP4A3/ITGA1/HMOX1/F2R/EDNRA/EDN1/ADM/ACTA2	8
GO:0008064	regulation of actin polymerization or depolymerization	8/357	190/18866	0.0285195	0.128824	0.0988794	MYADM/ESAM/DSTN/GMFG/GSN/EPS8/CAPG/ARF6	8
GO:0051928	positive regulation of calcium ion transport	6/357	122/18866	0.0285908	0.129004	0.0990179	THY1/CCL2/PDGFRB/MYLK/LGALS3/F2R	6
GO:1990778	protein localization to cell periphery	12/357	340/18866	0.0291226	0.1311	0.100626	MYADM/EHD2/RAB31/VAMP8/S100A10/MAL/LGALS3/KRT18/GAS6/FLNA/ARF6/ANXA2	12
GO:0008360	regulation of cell shape	7/357	156/18866	0.0291663	0.1311	0.100626	ARHGAP15/RHOF/RHOD/CCL2/PTK2/EPS8/RHOC	7
GO:1901861	regulation of muscle tissue development	7/357	156/18866	0.0291663	0.1311	0.100626	DKK1/PTEN/PIM1/MEF2C/IGFBP5/EDN1/CXADR	7
GO:0051492	regulation of stress fiber assembly	5/357	91/18866	0.0292636	0.1311	0.100626	SDC4/S100A10/TACSTD2/STMN1/RHOC	5
GO:0060333	interferon-gamma-mediated signaling pathway	5/357	91/18866	0.0292636	0.1311	0.100626	PPARG/HLA-B/HLA-A/GBP2/CD44	5
GO:2000177	regulation of neural precursor cell proliferation	5/357	91/18866	0.0292636	0.1311	0.100626	SPINT2/SPINT1/MDK/ILK/FLNA	5
GO:0030832	regulation of actin filament length	8/357	191/18866	0.0292969	0.1311	0.100626	MYADM/ESAM/DSTN/GMFG/GSN/EPS8/CAPG/ARF6	8
GO:0043406	positive regulation of MAP kinase activity	10/357	264/18866	0.0293107	0.1311	0.100626	DKK1/ZEB2/THBS1/PRDX2/PDGFRB/PDGFA/ITGA1/ILK/F2R/EDN1	10
GO:0045666	positive regulation of neuron differentiation	13/357	380/18866	0.0295839	0.132178	0.101454	TNFRSF12A/HEYL/DKK1/ZEB2/TCF4/SKIL/PTEN/SERPINI1/SERPINF1/MEF2C/MDK/MAP1B/ILK	13
GO:0043271	negative regulation of ion transport	7/357	157/18866	0.0300526	0.133794	0.102694	KCNE4/THBS1/SPINK1/PTEN/PLN/GPM6B/GEM	7
GO:0016525	negative regulation of angiogenesis	8/357	192/18866	0.0300888	0.133794	0.102694	ADAMTS1/KLF4/THBS1/SPARC/PPARG/SERPINF1/COL4A2/ANGPT2	8
GO:0000289	nuclear-transcribed mRNA poly(A) tail shortening	3/357	36/18866	0.0302695	0.133794	0.102694	PABPC1/TOB1/ZFP36	3
GO:0001893	maternal placenta development	3/357	36/18866	0.0302695	0.133794	0.102694	TPPP3/NR2F2/JUNB	3
GO:0010092	specification of animal organ identity	3/357	36/18866	0.0302695	0.133794	0.102694	DKK1/SPRY1/MEF2C	3
GO:0010543	regulation of platelet activation	3/357	36/18866	0.0302695	0.133794	0.102694	C1QTNF1/PDGFA/CD9	3
GO:0060323	head morphogenesis	3/357	36/18866	0.0302695	0.133794	0.102694	CRISPLD2/DKK1/COL1A1	3
GO:1901099	negative regulation of signal transduction in absence of ligand	3/357	36/18866	0.0302695	0.133794	0.102694	PRDX2/SNAI2/HSPA1A	3
GO:2001240	negative regulation of extrinsic apoptotic signaling pathway in absence of ligand	3/357	36/18866	0.0302695	0.133794	0.102694	PRDX2/SNAI2/HSPA1A	3
GO:0043405	regulation of MAP kinase activity	12/357	342/18866	0.0302714	0.133794	0.102694	DKK1/SPRY1/ZEB2/THBS1/PRDX2/PDGFRB/PDGFA/ITGA1/ILK/DNAJA1/F2R/EDN1	12
GO:0022612	gland morphogenesis	6/357	124/18866	0.0306275	0.135222	0.10379	SNAI2/PDGFA/MDK/IGFBP5/ID4/ELF3	6
GO:0007519	skeletal muscle tissue development	7/357	158/18866	0.030957	0.13653	0.104794	HEYL/NUPR1/NR2F2/MEF2C/EGR1/EEF2/KLF5	7
GO:0032535	regulation of cellular component size	13/357	383/18866	0.0312358	0.136732	0.104949	MYADM/ESAM/TNFRSF12A/DSTN/GMFG/PTEN/MAP1B/ILK/GSN/EPS8/EDN1/CAPG/ARF6	13
GO:0006081	cellular aldehyde metabolic process	4/357	63/18866	0.0313601	0.136732	0.104949	DKK3/AKR1C3/PDXK/IDH1	4
GO:0031571	mitotic G1 DNA damage checkpoint	4/357	63/18866	0.0313601	0.136732	0.104949	SOX4/PCNA/SFN/CCND1	4
GO:0034605	cellular response to heat	6/357	125/18866	0.0316805	0.136732	0.104949	THBS1/RPA3/HSPA1A/HMOX1/CRYAB/BAG1	6
GO:0035270	endocrine system development	6/357	125/18866	0.0316805	0.136732	0.104949	DKK3/CITED2/SOX4/PDGFRB/MDK/GATA3	6
GO:1902115	regulation of organelle assembly	8/357	194/18866	0.0317164	0.136732	0.104949	CHMP4B/NUPR1/CHMP2B/SDC4/MEF2C/HSPA1A/GSN/EDN1	8
GO:2000181	negative regulation of blood vessel morphogenesis	8/357	194/18866	0.0317164	0.136732	0.104949	ADAMTS1/KLF4/THBS1/SPARC/PPARG/SERPINF1/COL4A2/ANGPT2	8
GO:0030510	regulation of BMP signaling pathway	5/357	93/18866	0.0317356	0.136732	0.104949	DKK1/FSTL1/TOB1/SKIL/ILK	5
GO:0001829	trophectodermal cell differentiation	2/357	15/18866	0.0318687	0.136732	0.104949	HOPX/JUNB	2
GO:0010763	positive regulation of fibroblast migration	2/357	15/18866	0.0318687	0.136732	0.104949	THBS1/PTK2	2
GO:0034111	negative regulation of homotypic cell-cell adhesion	2/357	15/18866	0.0318687	0.136732	0.104949	C1QTNF1/CD9	2
GO:0034349	glial cell apoptotic process	2/357	15/18866	0.0318687	0.136732	0.104949	CCL2/GAS6	2
GO:0043518	negative regulation of DNA damage response, signal transduction by p53 class mediator	2/357	15/18866	0.0318687	0.136732	0.104949	SNAI2/CD44	2
GO:0045475	locomotor rhythm	2/357	15/18866	0.0318687	0.136732	0.104949	PTEN/EGR1	2
GO:0046184	aldehyde biosynthetic process	2/357	15/18866	0.0318687	0.136732	0.104949	DKK3/PDXK	2
GO:0048484	enteric nervous system development	2/357	15/18866	0.0318687	0.136732	0.104949	PHACTR4/EDNRA	2
GO:0048569	post-embryonic animal organ development	2/357	15/18866	0.0318687	0.136732	0.104949	KLF4/HMGN1	2
GO:0050746	regulation of lipoprotein metabolic process	2/357	15/18866	0.0318687	0.136732	0.104949	SVIP/DBI	2
GO:0051608	histamine transport	2/357	15/18866	0.0318687	0.136732	0.104949	VAMP8/EDN1	2
GO:0060009	Sertoli cell development	2/357	15/18866	0.0318687	0.136732	0.104949	FLNA/CST3	2
GO:0060099	regulation of phagocytosis, engulfment	2/357	15/18866	0.0318687	0.136732	0.104949	RAB31/PPARG	2
GO:0060347	heart trabecula formation	2/357	15/18866	0.0318687	0.136732	0.104949	ADAMTS1/FHL2	2
GO:0070571	negative regulation of neuron projection regeneration	2/357	15/18866	0.0318687	0.136732	0.104949	THY1/PTEN	2
GO:0071474	cellular hyperosmotic response	2/357	15/18866	0.0318687	0.136732	0.104949	EFHD1/AKR1B1	2
GO:0072160	nephron tubule epithelial cell differentiation	2/357	15/18866	0.0318687	0.136732	0.104949	MEF2C/GATA3	2
GO:2001028	positive regulation of endothelial cell chemotaxis	2/357	15/18866	0.0318687	0.136732	0.104949	SMOC2/HSPB1	2
GO:0043903	regulation of symbiotic process	9/357	231/18866	0.0322385	0.138175	0.106056	CHMP4B/PABPC1/CHMP2B/IFITM2/IFITM3/IFITM1/ZFP36/GSN/STOM	9
GO:0010667	negative regulation of cardiac muscle cell apoptotic process	3/357	37/18866	0.0324914	0.138968	0.106666	NUPR1/MDK/ILK	3
GO:0045730	respiratory burst	3/357	37/18866	0.0324914	0.138968	0.106666	PRDX2/CD55/CYBA	3
GO:1901136	carbohydrate derivative catabolic process	8/357	195/18866	0.0325524	0.139085	0.106755	NUDT4/SDC4/SDC2/PRELP/TYMP/CST3/CD44/BGN	8
GO:0001885	endothelial cell development	4/357	64/18866	0.0329693	0.140282	0.107674	MYADM/COL18A1/ID1/CLDN3	4
GO:0044783	G1 DNA damage checkpoint	4/357	64/18866	0.0329693	0.140282	0.107674	SOX4/PCNA/SFN/CCND1	4
GO:0044819	mitotic G1/S transition checkpoint	4/357	64/18866	0.0329693	0.140282	0.107674	SOX4/PCNA/SFN/CCND1	4
GO:1901862	negative regulation of muscle tissue development	4/357	64/18866	0.0329693	0.140282	0.107674	DKK1/PTEN/IGFBP5/CXADR	4
GO:0001704	formation of primary germ layer	6/357	127/18866	0.0338567	0.143909	0.110458	DKK1/KLF4/COL6A1/COL5A2/COL5A1/COL4A2	6
GO:0060249	anatomical structure homeostasis	15/357	469/18866	0.0342017	0.145224	0.111468	CHMP4B/ESAM/RCN3/LSR/CHMP2B/RPA3/PDGFRB/PCNA/LAMC1/HSPB1/F2R/CXADR/CTSH/CLDN3/AKR1B1	15
GO:0007589	body fluid secretion	5/357	95/18866	0.0343346	0.145344	0.111559	VAMP8/EDN1/CYBA/CCND1/ANXA2	5
GO:1903725	regulation of phospholipid metabolic process	5/357	95/18866	0.0343346	0.145344	0.111559	KLF4/PTK2/PDGFRB/PDGFA/IDH1	5
GO:0007050	cell cycle arrest	9/357	234/18866	0.034578	0.145344	0.111559	THBS1/SOX4/SKIL/PCNA/ILK/SFN/EIF4G2/CDKN2A/CCND1	9
GO:0044843	cell cycle G1/S phase transition	11/357	310/18866	0.0346013	0.145344	0.111559	ADAMTS1/KLF4/SOX4/CCL2/RPA3/PTEN/PCNA/ID4/SFN/CDKN2A/CCND1	11
GO:0030837	negative regulation of actin filament polymerization	4/357	65/18866	0.034626	0.145344	0.111559	MYADM/GSN/EPS8/CAPG	4
GO:0035794	positive regulation of mitochondrial membrane permeability	4/357	65/18866	0.034626	0.145344	0.111559	HEBP2/ACAA2/HSPA1A/SFN	4
GO:0060675	ureteric bud morphogenesis	4/357	65/18866	0.034626	0.145344	0.111559	PGF/TACSTD2/ILK/GATA3	4
GO:0090307	mitotic spindle assembly	4/357	65/18866	0.034626	0.145344	0.111559	CHMP4B/CHMP2B/HSPA1A/FLNA	4
GO:0010661	positive regulation of muscle cell apoptotic process	3/357	38/18866	0.0347961	0.145344	0.111559	PTEN/PPARG/CDKN2A	3
GO:0030224	monocyte differentiation	3/357	38/18866	0.0347961	0.145344	0.111559	PPARG/MEF2C/ZFP36L1	3
GO:0032689	negative regulation of interferon-gamma production	3/357	38/18866	0.0347961	0.145344	0.111559	GATA3/GAS6/AXL	3
GO:0042769	DNA damage response, detection of DNA damage	3/357	38/18866	0.0347961	0.145344	0.111559	SOX4/RPA3/PCNA	3
GO:0045777	positive regulation of blood pressure	3/357	38/18866	0.0347961	0.145344	0.111559	NR2F2/TAC3/CYBA	3
GO:0090224	regulation of spindle organization	3/357	38/18866	0.0347961	0.145344	0.111559	CHMP4B/CHMP2B/HSPA1A	3
GO:1903131	mononuclear cell differentiation	3/357	38/18866	0.0347961	0.145344	0.111559	PPARG/MEF2C/ZFP36L1	3
GO:1903523	negative regulation of blood circulation	3/357	38/18866	0.0347961	0.145344	0.111559	PLN/F2R/ADM	3
GO:0034763	negative regulation of transmembrane transport	6/357	128/18866	0.0349802	0.145816	0.111922	KCNE4/THBS1/PTEN/PLN/OAZ2/GEM	6
GO:0072089	stem cell proliferation	6/357	128/18866	0.0349802	0.145816	0.111922	SNAI2/PIM1/EPCAM/ID4/FBLN1/ZFP36L1	6
GO:0070838	divalent metal ion transport	15/357	471/18866	0.0352971	0.146988	0.112821	TSPAN13/THY1/SPINK1/CCL2/PLN/PDGFRB/MYLK/LGALS3/GJA4/GEM/GAS6/F2R/CYBA/ANXA6/ANXA2	15
GO:0071453	cellular response to oxygen levels	9/357	235/18866	0.0353832	0.147197	0.112982	COX4I2/ACAA2/CITED2/PTEN/PPARG/HMOX1/EGR1/EDN1/ZFP36L1	9
GO:0007088	regulation of mitotic nuclear division	7/357	163/18866	0.0357528	0.147561	0.113261	CHMP4B/CHMP2B/UBE2C/PDGFRB/IGF2/HSPA1A/EDN1	7
GO:0030099	myeloid cell differentiation	14/357	431/18866	0.035756	0.147561	0.113261	MYL9/ZFP36/THBS1/PPARG/MEF2C/LGALS3/JUNB/HSPA1A/HMGB3/GATA3/ZFP36L1/ANXA2/JAG1/ACTN1	14
GO:0007567	parturition	2/357	16/18866	0.0359737	0.147561	0.113261	HPGD/EDN1	2
GO:0010934	macrophage cytokine production	2/357	16/18866	0.0359737	0.147561	0.113261	SPON2/GAS6	2
GO:0019372	lipoxygenase pathway	2/357	16/18866	0.0359737	0.147561	0.113261	PON2/HPGD	2
GO:0021542	dentate gyrus development	2/357	16/18866	0.0359737	0.147561	0.113261	PTEN/MDK	2
GO:0034116	positive regulation of heterotypic cell-cell adhesion	2/357	16/18866	0.0359737	0.147561	0.113261	THY1/CD44	2
GO:0045953	negative regulation of natural killer cell mediated cytotoxicity	2/357	16/18866	0.0359737	0.147561	0.113261	HLA-B/HLA-A	2
GO:0050774	negative regulation of dendrite morphogenesis	2/357	16/18866	0.0359737	0.147561	0.113261	PTEN/ID1	2
GO:0060850	regulation of transcription involved in cell fate commitment	2/357	16/18866	0.0359737	0.147561	0.113261	NR2F2/PPARG	2
GO:0072224	metanephric glomerulus development	2/357	16/18866	0.0359737	0.147561	0.113261	PDGFRB/EGR1	2
GO:1905050	positive regulation of metallopeptidase activity	2/357	16/18866	0.0359737	0.147561	0.113261	CLDN3/CLDN4	2
GO:1905153	regulation of membrane invagination	2/357	16/18866	0.0359737	0.147561	0.113261	RAB31/PPARG	2
GO:2001224	positive regulation of neuron migration	2/357	16/18866	0.0359737	0.147561	0.113261	MDK/FLNA	2
GO:0034101	erythrocyte homeostasis	6/357	129/18866	0.0361274	0.148043	0.113631	ZFP36/HSPA1A/HMOX1/GATA3/ZFP36L1/AXL	6
GO:0072171	mesonephric tubule morphogenesis	4/357	66/18866	0.0363302	0.148725	0.114155	PGF/TACSTD2/ILK/GATA3	4
GO:0043535	regulation of blood vessel endothelial cell migration	7/357	164/18866	0.0367677	0.150367	0.115415	KLF4/THBS1/PPARG/MEF2C/HSPB1/HMOX1/ANGPT2	7
GO:2000377	regulation of reactive oxygen species metabolic process	8/357	200/18866	0.0369583	0.150996	0.115897	KLF4/AKR1C3/THBS1/PRDX2/PDGFRB/EDN1/CYBA/CRYAB	8
GO:1901655	cellular response to ketone	5/357	97/18866	0.0370618	0.151013	0.11591	KLF4/AKR1C3/PPARG/SERPINF1/AKR1B1	5
GO:0001825	blastocyst formation	3/357	39/18866	0.0371831	0.151013	0.11591	HOPX/SKIL/JUNB	3
GO:0007340	acrosome reaction	3/357	39/18866	0.0371831	0.151013	0.11591	SYT8/SPINK1/B4GALT1	3
GO:0007431	salivary gland development	3/357	39/18866	0.0371831	0.151013	0.11591	SNAI2/PDGFA/CST3	3
GO:0060416	response to growth hormone	3/357	39/18866	0.0371831	0.151013	0.11591	CACYBP/PTK2/IGFBP5	3
GO:1902229	regulation of intrinsic apoptotic signaling pathway in response to DNA damage	3/357	39/18866	0.0371831	0.151013	0.11591	SNAI2/SKIL/CD44	3
GO:0071300	cellular response to retinoic acid	4/357	67/18866	0.038082	0.154358	0.118478	KLF4/PPARG/SERPINF1/COL1A1	4
GO:1905710	positive regulation of membrane permeability	4/357	67/18866	0.038082	0.154358	0.118478	HEBP2/ACAA2/HSPA1A/SFN	4
GO:0045833	negative regulation of lipid metabolic process	5/357	98/18866	0.0384739	0.155639	0.119462	CCDC3/DKK3/AKR1C3/SNAI2/PDGFA	5
GO:0048010	vascular endothelial growth factor receptor signaling pathway	5/357	98/18866	0.0384739	0.155639	0.119462	PTK2/PGF/HSPB1/CYBA/AXL	5
GO:0045787	positive regulation of cell cycle	13/357	396/18866	0.039172	0.158307	0.121509	SMOC2/NUPR1/UBE2C/CITED2/ADAMTS1/SOX4/PDGFRB/PCNA/IGF2/SFN/EDN1/CKS2/CCND1	13
GO:0072511	divalent inorganic cation transport	15/357	478/18866	0.0393322	0.158684	0.121799	TSPAN13/THY1/SPINK1/CCL2/PLN/PDGFRB/MYLK/LGALS3/GJA4/GEM/GAS6/F2R/CYBA/ANXA6/ANXA2	15
GO:0006284	base-excision repair	3/357	40/18866	0.0396518	0.158684	0.121799	RPA3/PCNA/HMGA1	3
GO:0010664	negative regulation of striated muscle cell apoptotic process	3/357	40/18866	0.0396518	0.158684	0.121799	NUPR1/MDK/ILK	3
GO:0010719	negative regulation of epithelial to mesenchymal transition	3/357	40/18866	0.0396518	0.158684	0.121799	SPRY1/PTEN/GATA3	3
GO:0045740	positive regulation of DNA replication	3/357	40/18866	0.0396518	0.158684	0.121799	CACYBP/PCNA/CST3	3
GO:0048713	regulation of oligodendrocyte differentiation	3/357	40/18866	0.0396518	0.158684	0.121799	PPARG/MDK/ID4	3
GO:0042476	odontogenesis	6/357	132/18866	0.0397131	0.158684	0.121799	PERP/ASPN/EDN1/COL1A2/COL1A1/ADM	6
GO:0042446	hormone biosynthetic process	4/357	68/18866	0.0398815	0.158684	0.121799	DKK3/EGR1/AKR1B1/ADM	4
GO:0051251	positive regulation of lymphocyte activation	12/357	357/18866	0.0399478	0.158684	0.121799	THY1/SOX4/CCL2/MEF2C/MDK/IGFBP2/IGF2/HLA-A/GATA3/GAS6/CD55/AXL	12
GO:0002483	antigen processing and presentation of endogenous peptide antigen	2/357	17/18866	0.04027	0.158684	0.121799	HLA-B/HLA-A	2
GO:0002716	negative regulation of natural killer cell mediated immunity	2/357	17/18866	0.04027	0.158684	0.121799	HLA-B/HLA-A	2
GO:0003128	heart field specification	2/357	17/18866	0.04027	0.158684	0.121799	DKK1/MEF2C	2
GO:0003184	pulmonary valve morphogenesis	2/357	17/18866	0.04027	0.158684	0.121799	HEYL/JAG1	2
GO:0003198	epithelial to mesenchymal transition involved in endocardial cushion formation	2/357	17/18866	0.04027	0.158684	0.121799	HEYL/SNAI2	2
GO:0006750	glutathione biosynthetic process	2/357	17/18866	0.04027	0.158684	0.121799	GGCT/GGT5	2
GO:0014067	negative regulation of phosphatidylinositol 3-kinase signaling	2/357	17/18866	0.04027	0.158684	0.121799	KLF4/PTEN	2
GO:0016045	detection of bacterium	2/357	17/18866	0.04027	0.158684	0.121799	HLA-B/HLA-A	2
GO:0019885	antigen processing and presentation of endogenous peptide antigen via MHC class I	2/357	17/18866	0.04027	0.158684	0.121799	HLA-B/HLA-A	2
GO:0032966	negative regulation of collagen biosynthetic process	2/357	17/18866	0.04027	0.158684	0.121799	CYGB/PPARG	2
GO:0033599	regulation of mammary gland epithelial cell proliferation	2/357	17/18866	0.04027	0.158684	0.121799	GATA3/CCND1	2
GO:0055012	ventricular cardiac muscle cell differentiation	2/357	17/18866	0.04027	0.158684	0.121799	MEF2C/FHL2	2
GO:0061158	3'-UTR-mediated mRNA destabilization	2/357	17/18866	0.04027	0.158684	0.121799	ZFP36/ZFP36L1	2
GO:0061952	midbody abscission	2/357	17/18866	0.04027	0.158684	0.121799	CHMP4B/CHMP2B	2
GO:0090185	negative regulation of kidney development	2/357	17/18866	0.04027	0.158684	0.121799	TACSTD2/GATA3	2
GO:1904948	midbrain dopaminergic neuron differentiation	2/357	17/18866	0.04027	0.158684	0.121799	DKK1/NR4A2	2
GO:2000811	negative regulation of anoikis	2/357	17/18866	0.04027	0.158684	0.121799	SNAI2/PTK2	2
GO:0032386	regulation of intracellular transport	12/357	358/18866	0.0406619	0.160075	0.122866	SVIP/EHD2/PKIG/PLN/OAZ2/MAP1B/SFN/GAS6/FLNA/STOM/CRYAB/ANXA2	12
GO:1903708	positive regulation of hemopoiesis	8/357	204/18866	0.0407595	0.160305	0.123043	SOX4/MDK/HSPA1A/GATA3/GAS6/ZFP36L1/AXL/JAG1	8
GO:0042177	negative regulation of protein catabolic process	6/357	133/18866	0.0409566	0.160853	0.123463	SVIP/TIMP3/TIMP1/FLNA/CST3/ANXA2	6
GO:0045931	positive regulation of mitotic cell cycle	7/357	168/18866	0.0410163	0.160853	0.123463	SMOC2/UBE2C/ADAMTS1/PDGFRB/IGF2/EDN1/CCND1	7
GO:0060538	skeletal muscle organ development	7/357	168/18866	0.0410163	0.160853	0.123463	HEYL/NUPR1/NR2F2/MEF2C/EGR1/EEF2/KLF5	7
GO:0051961	negative regulation of nervous system development	11/357	319/18866	0.0411518	0.16123	0.123753	DKK1/VIM/THY1/PTK2/PTEN/NOTCH3/ID4/ID1/COL3A1/ARF6/JAG1	11
GO:0045069	regulation of viral genome replication	5/357	100/18866	0.0413955	0.161722	0.124131	PABPC1/IFITM2/IFITM3/IFITM1/STOM	5
GO:0045807	positive regulation of endocytosis	5/357	100/18866	0.0413955	0.161722	0.124131	SGIP1/RAB31/PPARG/AXL/ANXA2	5
GO:0070301	cellular response to hydrogen peroxide	5/357	100/18866	0.0413955	0.161722	0.124131	KLF4/PDGFRB/PCNA/CST3/AXL	5
GO:0060038	cardiac muscle cell proliferation	4/357	69/18866	0.0417287	0.16256	0.124774	PTEN/PIM1/MEF2C/CXADR	4
GO:1903317	regulation of protein maturation	4/357	69/18866	0.0417287	0.16256	0.124774	THBS1/SOX4/MAGEA3/GSN	4
GO:2000573	positive regulation of DNA biosynthetic process	4/357	69/18866	0.0417287	0.16256	0.124774	SMOC2/KLF4/PDGFRB/PCNA	4
GO:0033574	response to testosterone	3/357	41/18866	0.0422016	0.16356	0.125542	THBS1/PLN/EDN1	3
GO:0051693	actin filament capping	3/357	41/18866	0.0422016	0.16356	0.125542	GSN/EPS8/CAPG	3
GO:0071548	response to dexamethasone	3/357	41/18866	0.0422016	0.16356	0.125542	SERPINF1/PCNA/EDN1	3
GO:0099622	cardiac muscle cell membrane repolarization	3/357	41/18866	0.0422016	0.16356	0.125542	KCNE4/KCNJ8/FLNA	3
GO:2000826	regulation of heart morphogenesis	3/357	41/18866	0.0422016	0.16356	0.125542	DKK1/PIM1/JAG1	3
GO:0002920	regulation of humoral immune response	6/357	134/18866	0.0422246	0.16356	0.125542	CD55/CD59/C1S/C1R/SERPING1/A2M	6
GO:0032368	regulation of lipid transport	6/357	135/18866	0.043517	0.168408	0.129262	C1QTNF1/THBS1/PPARG/EDN1/DBI/ANXA2	6
GO:0032370	positive regulation of lipid transport	4/357	70/18866	0.0436237	0.168662	0.129457	C1QTNF1/EDN1/DBI/ANXA2	4
GO:1901343	negative regulation of vasculature development	8/357	207/18866	0.0437755	0.169089	0.129785	ADAMTS1/KLF4/THBS1/SPARC/PPARG/SERPINF1/COL4A2/ANGPT2	8
GO:0051302	regulation of cell division	7/357	171/18866	0.0444043	0.170452	0.130831	LBH/TXNIP/PGF/PDGFA/MDK/IGF2/SFN	7
GO:0001710	mesodermal cell fate commitment	2/357	18/18866	0.0447488	0.170452	0.130831	DKK1/KLF4	2
GO:0007221	positive regulation of transcription of Notch receptor target	2/357	18/18866	0.0447488	0.170452	0.130831	HEYL/NOTCH3	2
GO:0007597	blood coagulation, intrinsic pathway	2/357	18/18866	0.0447488	0.170452	0.130831	SERPING1/A2M	2
GO:0010839	negative regulation of keratinocyte proliferation	2/357	18/18866	0.0447488	0.170452	0.130831	SNAI2/SFN	2
GO:0033194	response to hydroperoxide	2/357	18/18866	0.0447488	0.170452	0.130831	MGST1/GPX3	2
GO:0035313	wound healing, spreading of epidermal cells	2/357	18/18866	0.0447488	0.170452	0.130831	PTEN/COL5A1	2
GO:0051895	negative regulation of focal adhesion assembly	2/357	18/18866	0.0447488	0.170452	0.130831	THBS1/PTEN	2
GO:0060046	regulation of acrosome reaction	2/357	18/18866	0.0447488	0.170452	0.130831	SPINK1/B4GALT1	2
GO:0061298	retina vasculature development in camera-type eye	2/357	18/18866	0.0447488	0.170452	0.130831	PDGFRB/COL4A1	2
GO:0150118	negative regulation of cell-substrate junction organization	2/357	18/18866	0.0447488	0.170452	0.130831	THBS1/PTEN	2
GO:1905049	negative regulation of metallopeptidase activity	2/357	18/18866	0.0447488	0.170452	0.130831	TIMP3/TIMP1	2
GO:1990000	amyloid fibril formation	2/357	18/18866	0.0447488	0.170452	0.130831	GSN/CRYAB	2
GO:0071456	cellular response to hypoxia	8/357	208/18866	0.0448126	0.170452	0.130831	COX4I2/ACAA2/CITED2/PTEN/HMOX1/EGR1/EDN1/ZFP36L1	8
GO:0046621	negative regulation of organ growth	3/357	42/18866	0.0448317	0.170452	0.130831	PTK2/PTEN/CXADR	3
GO:1902622	regulation of neutrophil migration	3/357	42/18866	0.0448317	0.170452	0.130831	CD99/MDK/EDN1	3
GO:0045727	positive regulation of translation	6/357	136/18866	0.0448339	0.170452	0.130831	PABPC1/VIM/THBS1/SOX4/KRT17/EEF2	6
GO:0035690	cellular response to drug	4/357	71/18866	0.0455662	0.172756	0.1326	PPP1R14A/MEF2C/GAS6/EDN1	4
GO:0051785	positive regulation of nuclear division	4/357	71/18866	0.0455662	0.172756	0.1326	UBE2C/PDGFRB/IGF2/EDN1	4
GO:1901880	negative regulation of protein depolymerization	4/357	71/18866	0.0455662	0.172756	0.1326	MAP1B/GSN/EPS8/CAPG	4
GO:0035303	regulation of dephosphorylation	8/357	209/18866	0.0458658	0.173732	0.133348	PPP1R14A/PHACTR4/RCAN2/PDGFRB/MEF2C/LGALS3/ITGA1/IGFBP3	8
GO:0034766	negative regulation of ion transmembrane transport	5/357	103/18866	0.0460234	0.174168	0.133683	KCNE4/THBS1/PTEN/PLN/GEM	5
GO:0032273	positive regulation of protein polymerization	6/357	137/18866	0.0461756	0.174583	0.134002	TPPP3/GMFG/MAP1B/HSPA1A/GSN/ARF6	6
GO:0006937	regulation of muscle contraction	7/357	173/18866	0.0467603	0.176468	0.135449	MYL9/PLN/FLNA/F2R/EDN1/CNN1/ANXA6	7
GO:0033209	tumor necrosis factor-mediated signaling pathway	7/357	173/18866	0.0467603	0.176468	0.135449	CCDC3/TNFRSF12A/KRT18/KRT8/ILK/HSPA1A/GAS6	7
GO:0071496	cellular response to external stimulus	11/357	326/18866	0.0468076	0.176485	0.135462	KRT20/AKR1C3/SNAI2/PPARG/PIM1/NR4A2/HMOX1/GAS6/CYBA/COL1A1/AXL	11
GO:0030100	regulation of endocytosis	8/357	210/18866	0.0469351	0.176803	0.135706	SGIP1/DKK1/RAB31/PPARG/LGALS3/AXL/ARF6/ANXA2	8
GO:0002369	T cell cytokine production	3/357	43/18866	0.0475414	0.178326	0.136875	HLA-A/GATA3/CD55	3
GO:0045773	positive regulation of axon extension	3/357	43/18866	0.0475414	0.178326	0.136875	TNFRSF12A/MAP1B/ILK	3
GO:0046688	response to copper ion	3/357	43/18866	0.0475414	0.178326	0.136875	SOD3/MT1X/LOXL2	3
GO:0000281	mitotic cytokinesis	4/357	72/18866	0.0475564	0.178326	0.136875	CHMP4B/CHMP2B/STMN1/RHOC	4
GO:0061035	regulation of cartilage development	4/357	72/18866	0.0475564	0.178326	0.136875	SNAI2/MDK/LOXL2/FRZB	4
GO:0048525	negative regulation of viral process	5/357	104/18866	0.0476317	0.178445	0.136966	IFITM2/IFITM3/IFITM1/ZFP36/GSN	5
GO:0030833	regulation of actin filament polymerization	7/357	174/18866	0.0479677	0.17954	0.137807	MYADM/ESAM/GMFG/GSN/EPS8/CAPG/ARF6	7
GO:0045621	positive regulation of lymphocyte differentiation	5/357	105/18866	0.049273	0.182578	0.140138	SOX4/MDK/GATA3/GAS6/AXL	5
GO:0001991	regulation of systemic arterial blood pressure by circulatory renin-angiotensin	2/357	19/18866	0.0494018	0.182578	0.140138	F2R/ENPEP	2
GO:0019184	nonribosomal peptide biosynthetic process	2/357	19/18866	0.0494018	0.182578	0.140138	GGCT/GGT5	2
GO:0032026	response to magnesium ion	2/357	19/18866	0.0494018	0.182578	0.140138	THBS1/CCND1	2
GO:0033189	response to vitamin A	2/357	19/18866	0.0494018	0.182578	0.140138	PPARG/MAP1B	2
GO:0034393	positive regulation of smooth muscle cell apoptotic process	2/357	19/18866	0.0494018	0.182578	0.140138	PPARG/CDKN2A	2
GO:0042693	muscle cell fate commitment	2/357	19/18866	0.0494018	0.182578	0.140138	DKK1/MEF2C	2
GO:0046629	gamma-delta T cell activation	2/357	19/18866	0.0494018	0.182578	0.140138	SOX4/CXADR	2
GO:0048245	eosinophil chemotaxis	2/357	19/18866	0.0494018	0.182578	0.140138	CCL2/LGALS3	2
GO:0051546	keratinocyte migration	2/357	19/18866	0.0494018	0.182578	0.140138	PTEN/ARF6	2
GO:0060973	cell migration involved in heart development	2/357	19/18866	0.0494018	0.182578	0.140138	SNAI2/PDGFRB	2
GO:0098543	detection of other organism	2/357	19/18866	0.0494018	0.182578	0.140138	HLA-B/HLA-A	2
GO:0098915	membrane repolarization during ventricular cardiac muscle cell action potential	2/357	19/18866	0.0494018	0.182578	0.140138	KCNE4/KCNJ8	2
GO:2000647	negative regulation of stem cell proliferation	2/357	19/18866	0.0494018	0.182578	0.140138	SNAI2/FBLN1	2
GO:0072078	nephron tubule morphogenesis	4/357	73/18866	0.0495941	0.183124	0.140557	PGF/TACSTD2/ILK/GATA3	4
GO:1901991	negative regulation of mitotic cell cycle phase transition	9/357	251/18866	0.0500575	0.184669	0.141743	KLF4/SOX4/CCL2/PTEN/PCNA/SFN/CDKN2A/ZFP36L1/CCND1	9
GO:0071375	cellular response to peptide hormone stimulus	11/357	330/18866	0.050267	0.184678	0.14175	RAB31/PTK2/PTEN/PPARG/NR4A2/MAP1B/IGF2/NR4A1/EDN1/CYBA/ZFP36L1	11
GO:0001913	T cell mediated cytotoxicity	3/357	44/18866	0.0503299	0.184678	0.14175	HLA-B/HLA-A/CTSH	3
GO:0030835	negative regulation of actin filament depolymerization	3/357	44/18866	0.0503299	0.184678	0.14175	GSN/EPS8/CAPG	3
GO:0045687	positive regulation of glial cell differentiation	3/357	44/18866	0.0503299	0.184678	0.14175	SPINT1/PPARG/MDK	3
GO:0097028	dendritic cell differentiation	3/357	44/18866	0.0503299	0.184678	0.14175	HLA-B/GAS6/AXL	3
GO:1901985	positive regulation of protein acetylation	3/357	44/18866	0.0503299	0.184678	0.14175	SOX4/SNAI2/GATA3	3
GO:0032409	regulation of transporter activity	10/357	291/18866	0.050995	0.186951	0.143495	KCNE4/CCL2/PTEN/PPARG/PLN/FXYD3/PIM1/MEF2C/GEM/STOM	10
GO:0006801	superoxide metabolic process	4/357	74/18866	0.0516793	0.189291	0.145291	PRDX2/SOD3/EDN1/CYBA	4
GO:0030010	establishment of cell polarity	6/357	141/18866	0.0517899	0.189527	0.145472	SPRY1/PTK2/MAP1B/GSN/GATA3/ARF6	6
GO:0030330	DNA damage response, signal transduction by p53 class mediator	5/357	107/18866	0.0526546	0.192348	0.147638	SOX4/SNAI2/PCNA/SFN/CD44	5
GO:0055017	cardiac muscle tissue growth	5/357	107/18866	0.0526546	0.192348	0.147638	PTEN/PIM1/MEF2C/EDN1/CXADR	5
GO:0003197	endocardial cushion development	3/357	45/18866	0.0531962	0.193295	0.148365	HEYL/SNAI2/JAG1	3
GO:0046189	phenol-containing compound biosynthetic process	3/357	45/18866	0.0531962	0.193295	0.148365	ZEB2/NR4A2/GATA3	3
GO:0055026	negative regulation of cardiac muscle tissue development	3/357	45/18866	0.0531962	0.193295	0.148365	DKK1/PTEN/CXADR	3
GO:0060412	ventricular septum morphogenesis	3/357	45/18866	0.0531962	0.193295	0.148365	HEYL/CITED2/SOX4	3
GO:1901028	regulation of mitochondrial outer membrane permeabilization involved in apoptotic signaling pathway	3/357	45/18866	0.0531962	0.193295	0.148365	ACAA2/HSPA1A/SFN	3
GO:2001222	regulation of neuron migration	3/357	45/18866	0.0531962	0.193295	0.148365	MDK/FLNA/COL3A1	3
GO:0002479	antigen processing and presentation of exogenous peptide antigen via MHC class I, TAP-dependent	4/357	75/18866	0.0538117	0.193423	0.148463	VAMP8/HLA-B/HLA-A/CYBA	4
GO:0008344	adult locomotory behavior	4/357	75/18866	0.0538117	0.193423	0.148463	SNCG/NR4A2/EPS8/CSTB	4
GO:0045685	regulation of glial cell differentiation	4/357	75/18866	0.0538117	0.193423	0.148463	SPINT1/PPARG/MDK/ID4	4
GO:0072088	nephron epithelium morphogenesis	4/357	75/18866	0.0538117	0.193423	0.148463	PGF/TACSTD2/ILK/GATA3	4
GO:0010639	negative regulation of organelle organization	13/357	416/18866	0.0540193	0.193423	0.148463	CHMP4B/MYADM/NUPR1/ACAA2/GMFG/MAP1B/TACSTD2/STMN1/HSPA1A/HMGA1/GSN/EPS8/CAPG	13
GO:0030111	regulation of Wnt signaling pathway	12/357	375/18866	0.0541997	0.193423	0.148463	DKK3/DKK1/ZEB2/SOX4/SNAI2/MDK/ILK/IGFBP4/IGFBP2/FRZB/EGR1/COL1A1	12
GO:0001911	negative regulation of leukocyte mediated cytotoxicity	2/357	20/18866	0.0542208	0.193423	0.148463	HLA-B/HLA-A	2
GO:0002320	lymphoid progenitor cell differentiation	2/357	20/18866	0.0542208	0.193423	0.148463	SOX4/GATA3	2
GO:0002726	positive regulation of T cell cytokine production	2/357	20/18866	0.0542208	0.193423	0.148463	HLA-A/GATA3	2
GO:0032495	response to muramyl dipeptide	2/357	20/18866	0.0542208	0.193423	0.148463	VIM/JAG1	2
GO:0032816	positive regulation of natural killer cell activation	2/357	20/18866	0.0542208	0.193423	0.148463	GAS6/AXL	2
GO:0051767	nitric-oxide synthase biosynthetic process	2/357	20/18866	0.0542208	0.193423	0.148463	CCL2/EDN1	2
GO:0051769	regulation of nitric-oxide synthase biosynthetic process	2/357	20/18866	0.0542208	0.193423	0.148463	CCL2/EDN1	2
GO:0071071	regulation of phospholipid biosynthetic process	2/357	20/18866	0.0542208	0.193423	0.148463	PDGFA/IDH1	2
GO:0086014	atrial cardiac muscle cell action potential	2/357	20/18866	0.0542208	0.193423	0.148463	GJC1/FLNA	2
GO:0086026	atrial cardiac muscle cell to AV node cell signaling	2/357	20/18866	0.0542208	0.193423	0.148463	GJC1/FLNA	2
GO:0086066	atrial cardiac muscle cell to AV node cell communication	2/357	20/18866	0.0542208	0.193423	0.148463	GJC1/FLNA	2
GO:0097709	connective tissue replacement	2/357	20/18866	0.0542208	0.193423	0.148463	TIMP1/F2R	2
GO:1902236	negative regulation of endoplasmic reticulum stress-induced intrinsic apoptotic signaling pathway	2/357	20/18866	0.0542208	0.193423	0.148463	MAGEA3/HSPA1A	2
GO:1905939	regulation of gonad development	2/357	20/18866	0.0542208	0.193423	0.148463	NUPR1/CITED2	2
GO:2000774	positive regulation of cellular senescence	2/357	20/18866	0.0542208	0.193423	0.148463	HMGA1/CDKN2A	2
GO:0031647	regulation of protein stability	10/357	296/18866	0.0559425	0.198816	0.152602	SOX4/PTEN/PIM1/ID1/HSPA1A/GSN/FLNA/CTSH/CRYAB/BAG1	10
GO:0006959	humoral immune response	12/357	377/18866	0.0559709	0.198816	0.152602	SPON2/CCL2/MEF2C/HLA-A/CXCL2/GATA3/CD55/CD59/C1S/C1R/SERPING1/A2M	12
GO:0003281	ventricular septum development	4/357	76/18866	0.0559912	0.198816	0.152602	HEYL/CITED2/SOX4/GATA3	4
GO:0007601	visual perception	8/357	218/18866	0.0560771	0.198816	0.152602	COL18A1/GJC1/TIMP3/TGFBI/RGS16/OAT/TACSTD2/COL1A1	8
GO:0007623	circadian rhythm	8/357	218/18866	0.0560771	0.198816	0.152602	PTEN/PPARG/ID4/ID1/EGR1/CST3/CREM/CLDN4	8
GO:0036294	cellular response to decreased oxygen levels	8/357	218/18866	0.0560771	0.198816	0.152602	COX4I2/ACAA2/CITED2/PTEN/HMOX1/EGR1/EDN1/ZFP36L1	8
GO:0032570	response to progesterone	3/357	46/18866	0.0561394	0.198816	0.152602	TXNIP/THBS1/CLDN4	3
GO:0014896	muscle hypertrophy	5/357	109/18866	0.0561682	0.198816	0.152602	PTK2/MEF2C/IGFBP5/EDN1/CYBA	5
GO:2000278	regulation of DNA biosynthetic process	5/357	109/18866	0.0561682	0.198816	0.152602	SMOC2/KLF4/PPARG/PDGFRB/PCNA	5
GO:1902850	microtubule cytoskeleton organization involved in mitosis	6/357	144/18866	0.0562626	0.198979	0.152727	CHMP4B/CHMP2B/SPRY1/STMN1/HSPA1A/FLNA	6
GO:0031334	positive regulation of protein-containing complex assembly	9/357	257/18866	0.0564621	0.199512	0.153137	TPPP3/GMFG/RPA3/MAP1B/LGALS3/HSPA1A/GSN/RHOC/ARF6	9
GO:1905330	regulation of morphogenesis of an epithelium	7/357	181/18866	0.0569746	0.20115	0.154394	DKK1/SNAI2/PTEN/PDGFA/MDK/TACSTD2/GATA3	7
GO:0030178	negative regulation of Wnt signaling pathway	8/357	219/18866	0.0572941	0.202104	0.155126	DKK3/DKK1/SNAI2/MDK/IGFBP4/IGFBP2/FRZB/EGR1	8
GO:0032680	regulation of tumor necrosis factor production	5/357	110/18866	0.0579746	0.203744	0.156384	SPON2/ZFP36/GAS6/CYBA/AXL	5
GO:0030500	regulation of bone mineralization	4/357	77/18866	0.0582177	0.203744	0.156384	MGP/MEF2C/GPM6B/ECM1	4
GO:0032413	negative regulation of ion transmembrane transporter activity	4/357	77/18866	0.0582177	0.203744	0.156384	KCNE4/PTEN/PLN/GEM	4
GO:0046785	microtubule polymerization	4/357	77/18866	0.0582177	0.203744	0.156384	TPPP3/MAP1B/STMN1/HSPA1A	4
GO:0046902	regulation of mitochondrial membrane permeability	4/357	77/18866	0.0582177	0.203744	0.156384	HEBP2/ACAA2/HSPA1A/SFN	4
GO:0060411	cardiac septum morphogenesis	4/357	77/18866	0.0582177	0.203744	0.156384	HEYL/CITED2/SOX4/JAG1	4
GO:0044088	regulation of vacuole organization	3/357	47/18866	0.0591585	0.203744	0.156384	CHMP4B/NUPR1/ANXA2	3
GO:1904738	vascular associated smooth muscle cell migration	3/357	47/18866	0.0591585	0.203744	0.156384	ADAMTS1/MEF2C/IGFBP5	3
GO:1904752	regulation of vascular associated smooth muscle cell migration	3/357	47/18866	0.0591585	0.203744	0.156384	ADAMTS1/MEF2C/IGFBP5	3
GO:0003177	pulmonary valve development	2/357	21/18866	0.0591978	0.203744	0.156384	HEYL/JAG1	2
GO:0009110	vitamin biosynthetic process	2/357	21/18866	0.0591978	0.203744	0.156384	PDXK/SNAI2	2
GO:0009713	catechol-containing compound biosynthetic process	2/357	21/18866	0.0591978	0.203744	0.156384	NR4A2/GATA3	2
GO:0016137	glycoside metabolic process	2/357	21/18866	0.0591978	0.203744	0.156384	AKR1C3/AKR1B1	2
GO:0030220	platelet formation	2/357	21/18866	0.0591978	0.203744	0.156384	MEF2C/ACTN1	2
GO:0032288	myelin assembly	2/357	21/18866	0.0591978	0.203744	0.156384	ILK/CD9	2
GO:0032516	positive regulation of phosphoprotein phosphatase activity	2/357	21/18866	0.0591978	0.203744	0.156384	PDGFRB/ITGA1	2
GO:0035357	peroxisome proliferator activated receptor signaling pathway	2/357	21/18866	0.0591978	0.203744	0.156384	CITED2/PPARG	2
GO:0039702	viral budding via host ESCRT complex	2/357	21/18866	0.0591978	0.203744	0.156384	CHMP4B/CHMP2B	2
GO:0042276	error-prone translesion synthesis	2/357	21/18866	0.0591978	0.203744	0.156384	RPA3/PCNA	2
GO:0042402	cellular biogenic amine catabolic process	2/357	21/18866	0.0591978	0.203744	0.156384	SLC44A1/TDO2	2
GO:0042423	catecholamine biosynthetic process	2/357	21/18866	0.0591978	0.203744	0.156384	NR4A2/GATA3	2
GO:0046641	positive regulation of alpha-beta T cell proliferation	2/357	21/18866	0.0591978	0.203744	0.156384	HLA-A/CD55	2
GO:0046827	positive regulation of protein export from nucleus	2/357	21/18866	0.0591978	0.203744	0.156384	SFN/GAS6	2
GO:0048485	sympathetic nervous system development	2/357	21/18866	0.0591978	0.203744	0.156384	SOX4/GATA3	2
GO:0060008	Sertoli cell differentiation	2/357	21/18866	0.0591978	0.203744	0.156384	FLNA/CST3	2
GO:0061042	vascular wound healing	2/357	21/18866	0.0591978	0.203744	0.156384	SMOC2/MCAM	2
GO:0071498	cellular response to fluid shear stress	2/357	21/18866	0.0591978	0.203744	0.156384	KLF4/MEF2C	2
GO:0090330	regulation of platelet aggregation	2/357	21/18866	0.0591978	0.203744	0.156384	C1QTNF1/CD9	2
GO:2000737	negative regulation of stem cell differentiation	2/357	21/18866	0.0591978	0.203744	0.156384	LBH/JAG1	2
GO:0006986	response to unfolded protein	7/357	183/18866	0.059728	0.205053	0.15739	THBS1/CCL2/HSPB1/HSPA1A/DNAJA1/SERPINH1/CCND1	7
GO:0008154	actin polymerization or depolymerization	8/357	221/18866	0.0597781	0.205053	0.15739	MYADM/ESAM/DSTN/GMFG/GSN/EPS8/CAPG/ARF6	8
GO:0031669	cellular response to nutrient levels	8/357	221/18866	0.0597781	0.205053	0.15739	KRT20/AKR1C3/SNAI2/PPARG/PIM1/HMOX1/GAS6/COL1A1	8
GO:0042445	hormone metabolic process	8/357	221/18866	0.0597781	0.205053	0.15739	DKK3/AKR1C3/GATA3/ENPEP/EGR1/CPE/AKR1B1/ADM	8
GO:0042180	cellular ketone metabolic process	9/357	260/18866	0.0598547	0.205145	0.15746	DKK3/AKR1C3/TDO2/PPARG/OAZ2/HPGD/EGR1/AKR1B1/ADM	9
GO:0006909	phagocytosis	12/357	382/18866	0.0605684	0.207418	0.159204	RAB31/SPON2/THBS1/CCL2/PTK2/PTEN/PPARG/MFGE8/GSN/GAS6/CYBA/AXL	12
GO:0050953	sensory perception of light stimulus	8/357	222/18866	0.0610451	0.208876	0.160324	COL18A1/GJC1/TIMP3/TGFBI/RGS16/OAT/TACSTD2/COL1A1	8
GO:0002695	negative regulation of leukocyte activation	7/357	184/18866	0.0611349	0.209009	0.160426	PRDX2/SDC4/MDK/LGALS3/HMOX1/HMGB3/AXL	7
GO:0009409	response to cold	3/357	48/18866	0.0622524	0.212123	0.162816	UCP2/PPARG/ADM	3
GO:0055023	positive regulation of cardiac muscle tissue growth	3/357	48/18866	0.0622524	0.212123	0.162816	PIM1/MEF2C/EDN1	3
GO:0060324	face development	3/357	48/18866	0.0622524	0.212123	0.162816	CRISPLD2/DKK1/COL1A1	3
GO:2001239	regulation of extrinsic apoptotic signaling pathway in absence of ligand	3/357	48/18866	0.0622524	0.212123	0.162816	PRDX2/SNAI2/HSPA1A	3
GO:0061337	cardiac conduction	6/357	148/18866	0.0625775	0.213054	0.163531	KCNE4/GJC1/PLN/FXYD3/FLNA/CXADR	6
GO:0042246	tissue regeneration	4/357	79/18866	0.0628106	0.213494	0.163868	MDK/GSN/CD9/KLF5	4
GO:1900034	regulation of cellular response to heat	4/357	79/18866	0.0628106	0.213494	0.163868	RPA3/HSPA1A/CRYAB/BAG1	4
GO:0045637	regulation of myeloid cell differentiation	9/357	263/18866	0.0633756	0.215236	0.165205	MYL9/ZFP36/THBS1/MEF2C/LGALS3/HSPA1A/HMGB3/ZFP36L1/JAG1	9
GO:1903510	mucopolysaccharide metabolic process	5/357	113/18866	0.0635913	0.215612	0.165494	PRELP/PIM1/B4GALT1/CD44/BGN	5
GO:1903555	regulation of tumor necrosis factor superfamily cytokine production	5/357	113/18866	0.0635913	0.215612	0.165494	SPON2/ZFP36/GAS6/CYBA/AXL	5
GO:0014074	response to purine-containing compound	6/357	149/18866	0.0642191	0.216314	0.166033	SPARC/PTEN/PPARG/IGFBP5/COL1A1/ZFP36L1	6
GO:0001779	natural killer cell differentiation	2/357	22/18866	0.0643252	0.216314	0.166033	GAS6/AXL	2
GO:0006925	inflammatory cell apoptotic process	2/357	22/18866	0.0643252	0.216314	0.166033	MEF2C/CDKN2A	2
GO:0032069	regulation of nuclease activity	2/357	22/18866	0.0643252	0.216314	0.166033	PCNA/HSPA1A	2
GO:0036344	platelet morphogenesis	2/357	22/18866	0.0643252	0.216314	0.166033	MEF2C/ACTN1	2
GO:0051131	chaperone-mediated protein complex assembly	2/357	22/18866	0.0643252	0.216314	0.166033	HOPX/HSPA1A	2
GO:0070987	error-free translesion synthesis	2/357	22/18866	0.0643252	0.216314	0.166033	RPA3/PCNA	2
GO:0071379	cellular response to prostaglandin stimulus	2/357	22/18866	0.0643252	0.216314	0.166033	AKR1C3/PPARG	2
GO:1903019	negative regulation of glycoprotein metabolic process	2/357	22/18866	0.0643252	0.216314	0.166033	ITM2B/CST3	2
GO:2000114	regulation of establishment of cell polarity	2/357	22/18866	0.0643252	0.216314	0.166033	GSN/GATA3	2
GO:0042590	antigen processing and presentation of exogenous peptide antigen via MHC class I	4/357	80/18866	0.0651766	0.218032	0.167351	VAMP8/HLA-B/HLA-A/CYBA	4
GO:0002448	mast cell mediated immunity	3/357	49/18866	0.0654201	0.218032	0.167351	SPON2/VAMP8/HMOX1	3
GO:0006692	prostanoid metabolic process	3/357	49/18866	0.0654201	0.218032	0.167351	AKR1C3/HPGD/EDN1	3
GO:0006693	prostaglandin metabolic process	3/357	49/18866	0.0654201	0.218032	0.167351	AKR1C3/HPGD/EDN1	3
GO:0009395	phospholipid catabolic process	3/357	49/18866	0.0654201	0.218032	0.167351	GDPD3/PRDX6/IDH1	3
GO:0010171	body morphogenesis	3/357	49/18866	0.0654201	0.218032	0.167351	CRISPLD2/DKK1/COL1A1	3
GO:0030850	prostate gland development	3/357	49/18866	0.0654201	0.218032	0.167351	PTEN/SERPINF1/ID4	3
GO:0042059	negative regulation of epidermal growth factor receptor signaling pathway	3/357	49/18866	0.0654201	0.218032	0.167351	SPRY1/GPRC5A/ITGA1	3
GO:0048512	circadian behavior	3/357	49/18866	0.0654201	0.218032	0.167351	PTEN/EGR1/CST3	3
GO:0061383	trabecula morphogenesis	3/357	49/18866	0.0654201	0.218032	0.167351	ADAMTS1/FHL2/COL1A1	3
GO:0086009	membrane repolarization	3/357	49/18866	0.0654201	0.218032	0.167351	KCNE4/KCNJ8/FLNA	3
GO:0050821	protein stabilization	7/357	187/18866	0.0654768	0.218042	0.167359	SOX4/PTEN/PIM1/HSPA1A/FLNA/CRYAB/BAG1	7
GO:0003279	cardiac septum development	5/357	114/18866	0.0655293	0.218042	0.167359	HEYL/CITED2/SOX4/GATA3/JAG1	5
GO:0007265	Ras protein signal transduction	11/357	346/18866	0.0658193	0.218829	0.167963	PHACTR4/RHOD/SPRY1/PDGFRB/STMN1/F2R/EPS8/COL3A1/COL1A2/CDKN2A/ARF6	11
GO:0070665	positive regulation of leukocyte proliferation	6/357	150/18866	0.0658858	0.218873	0.167997	PTK2/MEF2C/IGFBP2/IGF2/HLA-A/CD55	6
GO:0043123	positive regulation of I-kappaB kinase/NF-kappaB signaling	7/357	188/18866	0.0669645	0.222097	0.170472	LURAP1L/S100A4/HMOX1/FLNA/F2R/ECM1/RHOC	7
GO:0051783	regulation of nuclear division	7/357	188/18866	0.0669645	0.222097	0.170472	CHMP4B/CHMP2B/UBE2C/PDGFRB/IGF2/HSPA1A/EDN1	7
GO:0060419	heart growth	5/357	115/18866	0.0675001	0.223086	0.171231	PTEN/PIM1/MEF2C/EDN1/CXADR	5
GO:2001056	positive regulation of cysteine-type endopeptidase activity	6/357	151/18866	0.0675777	0.223086	0.171231	PERP/UACA/PPARG/GSN/F2R/CTSH	6
GO:0001960	negative regulation of cytokine-mediated signaling pathway	4/357	81/18866	0.0675886	0.223086	0.171231	CCDC3/PPARG/GAS6/ECM1	4
GO:0021766	hippocampus development	4/357	81/18866	0.0675886	0.223086	0.171231	ZEB2/PTEN/MDK/ID4	4
GO:0043242	negative regulation of protein-containing complex disassembly	4/357	81/18866	0.0675886	0.223086	0.171231	MAP1B/GSN/EPS8/CAPG	4
GO:0051279	regulation of release of sequestered calcium ion into cytosol	4/357	81/18866	0.0675886	0.223086	0.171231	THY1/PLN/F2R/CYBA	4
GO:0072331	signal transduction by p53 class mediator	9/357	267/18866	0.0682711	0.22395	0.171893	MEAF6/PERP/NUPR1/SOX4/SNAI2/RPA3/PCNA/SFN/CD44	9
GO:0007369	gastrulation	7/357	189/18866	0.0684725	0.22395	0.171893	MYADM/DKK1/KLF4/COL6A1/COL5A2/COL5A1/COL4A2	7
GO:0010565	regulation of cellular ketone metabolic process	7/357	189/18866	0.0684725	0.22395	0.171893	DKK3/AKR1C3/PPARG/OAZ2/HPGD/EGR1/ADM	7
GO:0002711	positive regulation of T cell mediated immunity	3/357	50/18866	0.0686606	0.22395	0.171893	HLA-B/HLA-A/GATA3	3
GO:0007622	rhythmic behavior	3/357	50/18866	0.0686606	0.22395	0.171893	PTEN/EGR1/CST3	3
GO:0031648	protein destabilization	3/357	50/18866	0.0686606	0.22395	0.171893	ID1/GSN/CTSH	3
GO:0045646	regulation of erythrocyte differentiation	3/357	50/18866	0.0686606	0.22395	0.171893	ZFP36/HSPA1A/ZFP36L1	3
GO:0099054	presynapse assembly	3/357	50/18866	0.0686606	0.22395	0.171893	DKK1/PTEN/ARF6	3
GO:2000725	regulation of cardiac muscle cell differentiation	3/357	50/18866	0.0686606	0.22395	0.171893	DKK1/MEF2C/EDN1	3
GO:1903169	regulation of calcium ion transmembrane transport	6/357	152/18866	0.0692946	0.22395	0.171893	TSPAN13/THY1/PLN/GEM/F2R/CYBA	6
GO:0050808	synapse organization	13/357	433/18866	0.0693404	0.22395	0.171893	CHMP2B/DKK1/SPARCL1/SPARC/SNCG/PTK2/PTEN/MEF2C/MAP1B/F2R/COL4A1/ARF6/ACTN1	13
GO:0032640	tumor necrosis factor production	5/357	116/18866	0.0695036	0.22395	0.171893	SPON2/ZFP36/GAS6/CYBA/AXL	5
GO:1903828	negative regulation of cellular protein localization	5/357	116/18866	0.0695036	0.22395	0.171893	SVIP/PKIG/DNAJA1/GPM6B/ARF6	5
GO:0006297	nucleotide-excision repair, DNA gap filling	2/357	23/18866	0.0695956	0.22395	0.171893	RPA3/PCNA	2
GO:0009310	amine catabolic process	2/357	23/18866	0.0695956	0.22395	0.171893	SLC44A1/TDO2	2
GO:0022010	central nervous system myelination	2/357	23/18866	0.0695956	0.22395	0.171893	PTEN/ID4	2
GO:0031639	plasminogen activation	2/357	23/18866	0.0695956	0.22395	0.171893	THBS1/PLAT	2
GO:0032291	axon ensheathment in central nervous system	2/357	23/18866	0.0695956	0.22395	0.171893	PTEN/ID4	2
GO:0032703	negative regulation of interleukin-2 production	2/357	23/18866	0.0695956	0.22395	0.171893	ZFP36/GATA3	2
GO:0032799	low-density lipoprotein receptor particle metabolic process	2/357	23/18866	0.0695956	0.22395	0.171893	PPARG/ANXA2	2
GO:0035743	CD4-positive, alpha-beta T cell cytokine production	2/357	23/18866	0.0695956	0.22395	0.171893	GATA3/CD55	2
GO:0048714	positive regulation of oligodendrocyte differentiation	2/357	23/18866	0.0695956	0.22395	0.171893	PPARG/MDK	2
GO:0050860	negative regulation of T cell receptor signaling pathway	2/357	23/18866	0.0695956	0.22395	0.171893	THY1/LGALS3	2
GO:0051043	regulation of membrane protein ectodomain proteolysis	2/357	23/18866	0.0695956	0.22395	0.171893	TIMP3/TIMP1	2
GO:0060044	negative regulation of cardiac muscle cell proliferation	2/357	23/18866	0.0695956	0.22395	0.171893	PTEN/CXADR	2
GO:0060445	branching involved in salivary gland morphogenesis	2/357	23/18866	0.0695956	0.22395	0.171893	SNAI2/PDGFA	2
GO:0071305	cellular response to vitamin D	2/357	23/18866	0.0695956	0.22395	0.171893	SNAI2/PIM1	2
GO:0071404	cellular response to low-density lipoprotein particle stimulus	2/357	23/18866	0.0695956	0.22395	0.171893	PPARG/CD9	2
GO:0072677	eosinophil migration	2/357	23/18866	0.0695956	0.22395	0.171893	CCL2/LGALS3	2
GO:0090343	positive regulation of cell aging	2/357	23/18866	0.0695956	0.22395	0.171893	HMGA1/CDKN2A	2
GO:1902410	mitotic cytokinetic process	2/357	23/18866	0.0695956	0.22395	0.171893	CHMP4B/CHMP2B	2
GO:2000810	regulation of bicellular tight junction assembly	2/357	23/18866	0.0695956	0.22395	0.171893	SNAI2/CLDN3	2
GO:0021954	central nervous system neuron development	4/357	82/18866	0.0700463	0.225223	0.172871	ZEB2/PTK2/PTEN/NR4A2	4
GO:0090596	sensory organ morphogenesis	9/357	269/18866	0.0708055	0.227486	0.174608	PHACTR4/THY1/HMGN1/GATA3/FRZB/EDN1/COL5A2/COL5A1/JAG1	9
GO:0016202	regulation of striated muscle tissue development	6/357	153/18866	0.0710367	0.228051	0.175041	DKK1/PTEN/PIM1/MEF2C/EDN1/CXADR	6
GO:0031109	microtubule polymerization or depolymerization	5/357	117/18866	0.0715397	0.229486	0.176143	TPPP3/MAP1B/STMN1/HSPA1A/CRYAB	5
GO:0031113	regulation of microtubule polymerization	3/357	51/18866	0.0719725	0.230514	0.176932	MAP1B/STMN1/HSPA1A	3
GO:1903573	negative regulation of response to endoplasmic reticulum stress	3/357	51/18866	0.0719725	0.230514	0.176932	SVIP/MAGEA3/HSPA1A	3
GO:1901988	negative regulation of cell cycle phase transition	9/357	270/18866	0.0720944	0.230724	0.177094	KLF4/SOX4/CCL2/PTEN/PCNA/SFN/CDKN2A/ZFP36L1/CCND1	9
GO:0002718	regulation of cytokine production involved in immune response	4/357	83/18866	0.0725493	0.231819	0.177934	SPON2/HMOX1/HLA-A/GATA3	4
GO:0014855	striated muscle cell proliferation	4/357	83/18866	0.0725493	0.231819	0.177934	PTEN/PIM1/MEF2C/CXADR	4
GO:0002262	myeloid cell homeostasis	6/357	154/18866	0.0728039	0.232271	0.178281	ZFP36/HSPA1A/HMOX1/GATA3/ZFP36L1/AXL	6
GO:0051250	negative regulation of lymphocyte activation	6/357	154/18866	0.0728039	0.232271	0.178281	PRDX2/SDC4/MDK/LGALS3/HMGB3/AXL	6
GO:0021953	central nervous system neuron differentiation	7/357	192/18866	0.0731181	0.233092	0.178911	DKK1/ZEB2/SOX4/PTK2/PTEN/NR4A2/ID4	7
GO:0048638	regulation of developmental growth	11/357	353/18866	0.073509	0.233928	0.179553	TNFRSF12A/PTK2/PTEN/PIM1/MEF2C/MAP1B/ILK/IGF2/FOXS1/EDN1/CXADR	11
GO:0007052	mitotic spindle organization	5/357	118/18866	0.0736083	0.233928	0.179553	CHMP4B/CHMP2B/STMN1/HSPA1A/FLNA	5
GO:0007569	cell aging	5/357	118/18866	0.0736083	0.233928	0.179553	PTEN/PRELP/ILK/HMGA1/CDKN2A	5
GO:0008543	fibroblast growth factor receptor signaling pathway	5/357	118/18866	0.0736083	0.233928	0.179553	SMOC2/SPRY1/THBS1/HNRNPF/GATA3	5
GO:0050773	regulation of dendrite development	6/357	155/18866	0.0745961	0.235983	0.18113	SDC2/PTEN/MEF2C/ILK/ID1/ARF6	6
GO:0030041	actin filament polymerization	7/357	193/18866	0.0747071	0.235983	0.18113	MYADM/ESAM/GMFG/GSN/EPS8/CAPG/ARF6	7
GO:0001759	organ induction	2/357	24/18866	0.0750018	0.235983	0.18113	DKK1/SPRY1	2
GO:0003181	atrioventricular valve morphogenesis	2/357	24/18866	0.0750018	0.235983	0.18113	HEYL/SOX4	2
GO:0003272	endocardial cushion formation	2/357	24/18866	0.0750018	0.235983	0.18113	HEYL/SNAI2	2
GO:0010804	negative regulation of tumor necrosis factor-mediated signaling pathway	2/357	24/18866	0.0750018	0.235983	0.18113	CCDC3/GAS6	2
GO:0010869	regulation of receptor biosynthetic process	2/357	24/18866	0.0750018	0.235983	0.18113	PPARG/EDN1	2
GO:0019883	antigen processing and presentation of endogenous antigen	2/357	24/18866	0.0750018	0.235983	0.18113	HLA-B/HLA-A	2
GO:0031342	negative regulation of cell killing	2/357	24/18866	0.0750018	0.235983	0.18113	HLA-B/HLA-A	2
GO:0034505	tooth mineralization	2/357	24/18866	0.0750018	0.235983	0.18113	ASPN/COL1A1	2
GO:0098581	detection of external biotic stimulus	2/357	24/18866	0.0750018	0.235983	0.18113	HLA-B/HLA-A	2
GO:1904666	regulation of ubiquitin protein ligase activity	2/357	24/18866	0.0750018	0.235983	0.18113	UBE2C/PTEN	2
GO:2000209	regulation of anoikis	2/357	24/18866	0.0750018	0.235983	0.18113	SNAI2/PTK2	2
GO:0002704	negative regulation of leukocyte mediated immunity	3/357	52/18866	0.0753547	0.236008	0.181149	HMOX1/HLA-B/HLA-A	3
GO:0030514	negative regulation of BMP signaling pathway	3/357	52/18866	0.0753547	0.236008	0.181149	DKK1/TOB1/SKIL	3
GO:0032330	regulation of chondrocyte differentiation	3/357	52/18866	0.0753547	0.236008	0.181149	SNAI2/MDK/LOXL2	3
GO:0051496	positive regulation of stress fiber assembly	3/357	52/18866	0.0753547	0.236008	0.181149	SDC4/S100A10/RHOC	3
GO:0060421	positive regulation of heart growth	3/357	52/18866	0.0753547	0.236008	0.181149	PIM1/MEF2C/EDN1	3
GO:0060425	lung morphogenesis	3/357	52/18866	0.0753547	0.236008	0.181149	SPRY1/ID1/CTSH	3
GO:0051283	negative regulation of sequestering of calcium ion	5/357	119/18866	0.0757092	0.236757	0.181724	THY1/PLN/F2R/CYBA/ANXA6	5
GO:0071706	tumor necrosis factor superfamily cytokine production	5/357	119/18866	0.0757092	0.236757	0.181724	SPON2/ZFP36/GAS6/CYBA/AXL	5
GO:0046578	regulation of Ras protein signal transduction	7/357	194/18866	0.0763164	0.238474	0.183042	SPRY1/PDGFRB/STMN1/F2R/EPS8/COL3A1/ARF6	7
GO:0048592	eye morphogenesis	6/357	156/18866	0.0764133	0.238595	0.183135	PHACTR4/THY1/HMGN1/COL5A2/COL5A1/JAG1	6
GO:0006970	response to osmotic stress	4/357	85/18866	0.0776903	0.242398	0.186054	EFHD1/MYLK/ZFP36L1/AKR1B1	4
GO:0042098	T cell proliferation	7/357	195/18866	0.0779459	0.243011	0.186524	PRDX2/SDC4/LGALS3/IGFBP2/IGF2/HLA-A/CD55	7
GO:0048634	regulation of muscle organ development	6/357	157/18866	0.0782554	0.243791	0.187123	DKK1/PTEN/PIM1/MEF2C/EDN1/CXADR	6
GO:0045668	negative regulation of osteoblast differentiation	3/357	53/18866	0.0788061	0.245135	0.188154	TOB1/IGFBP5/ID1	3
GO:0099172	presynapse organization	3/357	53/18866	0.0788061	0.245135	0.188154	DKK1/PTEN/ARF6	3
GO:0050728	negative regulation of inflammatory response	7/357	196/18866	0.0795956	0.247403	0.189895	WFDC1/KLF4/TNFAIP6/PPARG/SERPINF1/MDK/GATA3	7
GO:0051282	regulation of sequestering of calcium ion	5/357	121/18866	0.0800077	0.248261	0.190554	THY1/PLN/F2R/CYBA/ANXA6	5
GO:0022898	regulation of transmembrane transporter activity	9/357	276/18866	0.0801326	0.248261	0.190554	KCNE4/CCL2/PTEN/PLN/FXYD3/PIM1/MEF2C/GEM/STOM	9
GO:0009791	post-embryonic development	4/357	86/18866	0.0803274	0.248261	0.190554	KLF4/NR4A2/HMGN1/GATA3	4
GO:1903901	negative regulation of viral life cycle	4/357	86/18866	0.0803274	0.248261	0.190554	IFITM2/IFITM3/IFITM1/GSN	4
GO:0032878	regulation of establishment or maintenance of cell polarity	2/357	25/18866	0.0805367	0.248261	0.190554	GSN/GATA3	2
GO:0045324	late endosome to vacuole transport	2/357	25/18866	0.0805367	0.248261	0.190554	CHMP4B/CHMP2B	2
GO:0046697	decidualization	2/357	25/18866	0.0805367	0.248261	0.190554	TPPP3/JUNB	2
GO:0061217	regulation of mesonephros development	2/357	25/18866	0.0805367	0.248261	0.190554	TACSTD2/GATA3	2
GO:0071677	positive regulation of mononuclear cell migration	2/357	25/18866	0.0805367	0.248261	0.190554	S100A14/LGALS3	2
GO:1905564	positive regulation of vascular endothelial cell proliferation	2/357	25/18866	0.0805367	0.248261	0.190554	MDK/IGF2	2
GO:2000679	positive regulation of transcription regulatory region DNA binding	2/357	25/18866	0.0805367	0.248261	0.190554	KLF4/GATA3	2
GO:1902107	positive regulation of leukocyte differentiation	6/357	159/18866	0.0820143	0.252259	0.193623	SOX4/MDK/GATA3/GAS6/ZFP36L1/AXL	6
GO:0006690	icosanoid metabolic process	5/357	122/18866	0.082205	0.252259	0.193623	AKR1C3/PON2/HPGD/GGT5/EDN1	5
GO:0043244	regulation of protein-containing complex disassembly	5/357	122/18866	0.082205	0.252259	0.193623	DSTN/MAP1B/GSN/EPS8/CAPG	5
GO:0000387	spliceosomal snRNP assembly	3/357	54/18866	0.0823253	0.252259	0.193623	SNRPG/SNRPF/SNRPE	3
GO:0006584	catecholamine metabolic process	3/357	54/18866	0.0823253	0.252259	0.193623	NR4A2/GATA3/AKR1B1	3
GO:0006749	glutathione metabolic process	3/357	54/18866	0.0823253	0.252259	0.193623	GGCT/IDH1/GGT5	3
GO:0009712	catechol-containing compound metabolic process	3/357	54/18866	0.0823253	0.252259	0.193623	NR4A2/GATA3/AKR1B1	3
GO:1901185	negative regulation of ERBB signaling pathway	3/357	54/18866	0.0823253	0.252259	0.193623	SPRY1/GPRC5A/ITGA1	3
GO:0045165	cell fate commitment	9/357	278/18866	0.0829283	0.253785	0.194794	DKK1/KLF4/TGFB1I1/NR2F2/PPARG/NOTCH3/MEF2C/GATA3/JAG1	9
GO:0043112	receptor metabolic process	7/357	198/18866	0.0829556	0.253785	0.194794	DKK1/RAB31/PPARG/EDN1/CD9/ANXA2/ADM	7
GO:0001942	hair follicle development	4/357	87/18866	0.0830086	0.253785	0.194794	DKK1/PDGFA/KRT17/IGFBP5	4
GO:0014068	positive regulation of phosphatidylinositol 3-kinase signaling	4/357	88/18866	0.0857333	0.259847	0.199446	PTK2/PDGFRB/PDGFA/F2R	4
GO:0032410	negative regulation of transporter activity	4/357	88/18866	0.0857333	0.259847	0.199446	KCNE4/PTEN/PLN/GEM	4
GO:0002720	positive regulation of cytokine production involved in immune response	3/357	55/18866	0.0859111	0.259847	0.199446	SPON2/HLA-A/GATA3	3
GO:0014888	striated muscle adaptation	3/357	55/18866	0.0859111	0.259847	0.199446	MEF2C/IGFBP5/GSN	3
GO:0032655	regulation of interleukin-12 production	3/357	55/18866	0.0859111	0.259847	0.199446	THBS1/MDK/HLA-B	3
GO:0045620	negative regulation of lymphocyte differentiation	3/357	55/18866	0.0859111	0.259847	0.199446	PRDX2/MDK/HMGB3	3
GO:0097345	mitochondrial outer membrane permeabilization	3/357	55/18866	0.0859111	0.259847	0.199446	ACAA2/HSPA1A/SFN	3
GO:0002347	response to tumor cell	2/357	26/18866	0.0861936	0.259847	0.199446	TXNIP/HLA-A	2
GO:0003171	atrioventricular valve development	2/357	26/18866	0.0861936	0.259847	0.199446	HEYL/SOX4	2
GO:0019430	removal of superoxide radicals	2/357	26/18866	0.0861936	0.259847	0.199446	PRDX2/SOD3	2
GO:0021952	central nervous system projection neuron axonogenesis	2/357	26/18866	0.0861936	0.259847	0.199446	ZEB2/NR4A2	2
GO:0030318	melanocyte differentiation	2/357	26/18866	0.0861936	0.259847	0.199446	ZEB2/MEF2C	2
GO:0031664	regulation of lipopolysaccharide-mediated signaling pathway	2/357	26/18866	0.0861936	0.259847	0.199446	PRDX2/CD55	2
GO:0042104	positive regulation of activated T cell proliferation	2/357	26/18866	0.0861936	0.259847	0.199446	IGFBP2/IGF2	2
GO:0046755	viral budding	2/357	26/18866	0.0861936	0.259847	0.199446	CHMP4B/CHMP2B	2
GO:0050926	regulation of positive chemotaxis	2/357	26/18866	0.0861936	0.259847	0.199446	PGF/ANGPT2	2
GO:0070633	transepithelial transport	2/357	26/18866	0.0861936	0.259847	0.199446	EDN1/CXADR	2
GO:0090023	positive regulation of neutrophil chemotaxis	2/357	26/18866	0.0861936	0.259847	0.199446	MDK/EDN1	2
GO:1904754	positive regulation of vascular associated smooth muscle cell migration	2/357	26/18866	0.0861936	0.259847	0.199446	ADAMTS1/IGFBP5	2
GO:0007204	positive regulation of cytosolic calcium ion concentration	10/357	322/18866	0.0866874	0.26072	0.200117	C1QTNF1/THY1/PTGIR/PLN/F2R/EDNRA/EDN1/CD55/CYBA/ADM	10
GO:0051101	regulation of DNA binding	5/357	124/18866	0.0866949	0.26072	0.200117	KLF4/PPARG/ID1/HMOX1/GATA3	5
GO:0051208	sequestering of calcium ion	5/357	124/18866	0.0866949	0.26072	0.200117	THY1/PLN/F2R/CYBA/ANXA6	5
GO:0070663	regulation of leukocyte proliferation	8/357	240/18866	0.0867374	0.26072	0.200117	SDC4/PTK2/MEF2C/LGALS3/IGFBP2/IGF2/HLA-A/CD55	8
GO:0006470	protein dephosphorylation	10/357	323/18866	0.088041	0.264445	0.202976	PPP1R14A/PHACTR4/DUSP23/PTP4A3/RCAN2/PTEN/PDGFRB/LGALS3/ITGA1/IGFBP3	10
GO:0022404	molting cycle process	4/357	89/18866	0.0885011	0.265245	0.20359	DKK1/PDGFA/KRT17/IGFBP5	4
GO:0022405	hair cycle process	4/357	89/18866	0.0885011	0.265245	0.20359	DKK1/PDGFA/KRT17/IGFBP5	4
GO:0043506	regulation of JUN kinase activity	4/357	89/18866	0.0885011	0.265245	0.20359	DKK1/ZEB2/DNAJA1/EDN1	4
GO:0001755	neural crest cell migration	3/357	56/18866	0.0895621	0.267254	0.205132	PHACTR4/ZEB2/ANXA6	3
GO:0006977	DNA damage response, signal transduction by p53 class mediator resulting in cell cycle arrest	3/357	56/18866	0.0895621	0.267254	0.205132	SOX4/PCNA/SFN	3
GO:0043113	receptor clustering	3/357	56/18866	0.0895621	0.267254	0.205132	THY1/GSN/FLNA	3
GO:0044273	sulfur compound catabolic process	3/357	56/18866	0.0895621	0.267254	0.205132	PRELP/GGT5/BGN	3
GO:0050732	negative regulation of peptidyl-tyrosine phosphorylation	3/357	56/18866	0.0895621	0.267254	0.205132	GPRC5A/THY1/SPINK1	3
GO:0086065	cell communication involved in cardiac conduction	3/357	56/18866	0.0895621	0.267254	0.205132	GJC1/FLNA/CXADR	3
GO:0006911	phagocytosis, engulfment	5/357	126/18866	0.0913108	0.272079	0.208836	RAB31/THBS1/PPARG/MFGE8/GSN	5
GO:0098773	skin epidermis development	4/357	90/18866	0.0913116	0.272079	0.208836	DKK1/PDGFA/KRT17/IGFBP5	4
GO:0002026	regulation of the force of heart contraction	2/357	27/18866	0.091966	0.272644	0.209269	PLN/ADM	2
GO:0003416	endochondral bone growth	2/357	27/18866	0.091966	0.272644	0.209269	ECM1/ANXA6	2
GO:0032201	telomere maintenance via semi-conservative replication	2/357	27/18866	0.091966	0.272644	0.209269	RPA3/PCNA	2
GO:0032897	negative regulation of viral transcription	2/357	27/18866	0.091966	0.272644	0.209269	IFITM3/ZFP36	2
GO:0042481	regulation of odontogenesis	2/357	27/18866	0.091966	0.272644	0.209269	ASPN/EDN1	2
GO:0048520	positive regulation of behavior	2/357	27/18866	0.091966	0.272644	0.209269	SGIP1/MEF2C	2
GO:1903319	positive regulation of protein maturation	2/357	27/18866	0.091966	0.272644	0.209269	SOX4/GSN	2
GO:0006644	phospholipid metabolic process	13/357	455/18866	0.0930547	0.275141	0.211186	SERINC2/GDPD3/SLC44A1/AGPAT2/PRDX6/KLF4/PTK2/PTEN/PDGFRB/PDGFA/IDI1/IDH1/DBI	13
GO:0019748	secondary metabolic process	3/357	57/18866	0.0932772	0.275141	0.211186	ZEB2/AKR1C3/AKR1B1	3
GO:0032615	interleukin-12 production	3/357	57/18866	0.0932772	0.275141	0.211186	THBS1/MDK/HLA-B	3
GO:0048016	inositol phosphate-mediated signaling	3/357	57/18866	0.0932772	0.275141	0.211186	RCAN2/FHL2/EDN1	3
GO:0071398	cellular response to fatty acid	3/357	57/18866	0.0932772	0.275141	0.211186	AKR1C3/PPARG/EDN1	3
GO:0072431	signal transduction involved in mitotic G1 DNA damage checkpoint	3/357	57/18866	0.0932772	0.275141	0.211186	SOX4/PCNA/SFN	3
GO:1902400	intracellular signal transduction involved in G1 DNA damage checkpoint	3/357	57/18866	0.0932772	0.275141	0.211186	SOX4/PCNA/SFN	3
GO:0060348	bone development	7/357	204/18866	0.0935177	0.275652	0.211578	SPARC/MEF2C/COL1A1/SERPINH1/BGN/ANXA6/ANXA2	7
GO:0045682	regulation of epidermis development	4/357	91/18866	0.0941644	0.276962	0.212583	ZFP36/KRT17/SFN/ZFP36L1	4
GO:0097306	cellular response to alcohol	4/357	91/18866	0.0941644	0.276962	0.212583	KLF4/AKR1C3/PTEN/PPARG	4
GO:1904063	negative regulation of cation transmembrane transport	4/357	91/18866	0.0941644	0.276962	0.212583	KCNE4/PTEN/PLN/GEM	4
GO:0140014	mitotic nuclear division	9/357	286/18866	0.0946926	0.278316	0.213623	CHMP4B/CHMP2B/UBE2C/PDGFRB/IGF2/HSPA1A/FLNA/EPS8/EDN1	9
GO:0035966	response to topologically incorrect protein	7/357	205/18866	0.0953479	0.280042	0.214947	THBS1/CCL2/HSPB1/HSPA1A/DNAJA1/SERPINH1/CCND1	7
GO:0006790	sulfur compound metabolic process	11/357	371/18866	0.095817	0.281218	0.21585	TSTD1/GGCT/PHGDH/TDO2/PRELP/MGST1/IDH1/GGT5/B4GALT1/DBI/BGN	11
GO:0060047	heart contraction	9/357	287/18866	0.0962284	0.282224	0.216622	KCNE4/GJC1/PLN/FXYD3/KCNJ8/FLNA/EDN1/CXADR/ADM	9
GO:0035306	positive regulation of dephosphorylation	3/357	58/18866	0.0970548	0.282533	0.216859	PDGFRB/MEF2C/ITGA1	3
GO:0043551	regulation of phosphatidylinositol 3-kinase activity	3/357	58/18866	0.0970548	0.282533	0.216859	KLF4/PTK2/PDGFRB	3
GO:1902373	negative regulation of mRNA catabolic process	3/357	58/18866	0.0970548	0.282533	0.216859	PABPC1/TOB1/ZFP36	3
GO:1903793	positive regulation of anion transport	3/357	58/18866	0.0970548	0.282533	0.216859	ARL6IP1/EDN1/DBI	3
GO:0031341	regulation of cell killing	4/357	92/18866	0.097059	0.282533	0.216859	HLA-B/HLA-A/CD55/CD59	4
GO:1905897	regulation of response to endoplasmic reticulum stress	4/357	92/18866	0.097059	0.282533	0.216859	SVIP/NUPR1/MAGEA3/HSPA1A	4
GO:0035637	multicellular organismal signaling	7/357	206/18866	0.097198	0.282533	0.216859	KCNE4/GJC1/PLN/FXYD3/FLNA/TYMP/CXADR	7
GO:0042594	response to starvation	7/357	206/18866	0.097198	0.282533	0.216859	KRT20/FSTL1/AKR1C3/ZFP36/PPARG/GAS6/ADM	7
GO:0001916	positive regulation of T cell mediated cytotoxicity	2/357	28/18866	0.0978473	0.282533	0.216859	HLA-B/HLA-A	2
GO:0006929	substrate-dependent cell migration	2/357	28/18866	0.0978473	0.282533	0.216859	TNFRSF12A/SNAI2	2
GO:0006972	hyperosmotic response	2/357	28/18866	0.0978473	0.282533	0.216859	EFHD1/AKR1B1	2
GO:0007205	protein kinase C-activating G protein-coupled receptor signaling pathway	2/357	28/18866	0.0978473	0.282533	0.216859	F2R/EDN1	2
GO:0008299	isoprenoid biosynthetic process	2/357	28/18866	0.0978473	0.282533	0.216859	AKR1C3/IDI1	2
GO:0010460	positive regulation of heart rate	2/357	28/18866	0.0978473	0.282533	0.216859	EDN1/ADM	2
GO:0010894	negative regulation of steroid biosynthetic process	2/357	28/18866	0.0978473	0.282533	0.216859	DKK3/SNAI2	2
GO:0018146	keratan sulfate biosynthetic process	2/357	28/18866	0.0978473	0.282533	0.216859	PRELP/B4GALT1	2
GO:0031069	hair follicle morphogenesis	2/357	28/18866	0.0978473	0.282533	0.216859	KRT17/IGFBP5	2
GO:0032800	receptor biosynthetic process	2/357	28/18866	0.0978473	0.282533	0.216859	PPARG/EDN1	2
GO:0033598	mammary gland epithelial cell proliferation	2/357	28/18866	0.0978473	0.282533	0.216859	GATA3/CCND1	2
GO:0071450	cellular response to oxygen radical	2/357	28/18866	0.0978473	0.282533	0.216859	PRDX2/SOD3	2
GO:0071451	cellular response to superoxide	2/357	28/18866	0.0978473	0.282533	0.216859	PRDX2/SOD3	2
GO:2000191	regulation of fatty acid transport	2/357	28/18866	0.0978473	0.282533	0.216859	THBS1/EDN1	2
GO:0034250	positive regulation of cellular amide metabolic process	6/357	167/18866	0.0980345	0.282675	0.216969	PABPC1/VIM/THBS1/SOX4/KRT17/EEF2	6
GO:0042129	regulation of T cell proliferation	6/357	167/18866	0.0980345	0.282675	0.216969	SDC4/LGALS3/IGFBP2/IGF2/HLA-A/CD55	6
GO:0008202	steroid metabolic process	10/357	332/18866	0.100795	0.289073	0.221879	DKK3/ACAA2/AKR1C3/SNAI2/IGFBP7/IDI1/EGR1/CYB5R3/AKR1B1/ADM	10
GO:0001658	branching involved in ureteric bud morphogenesis	3/357	59/18866	0.100894	0.289073	0.221879	PGF/TACSTD2/ILK	3
GO:0006636	unsaturated fatty acid biosynthetic process	3/357	59/18866	0.100894	0.289073	0.221879	AKR1C3/HPGD/EDN1	3
GO:0031663	lipopolysaccharide-mediated signaling pathway	3/357	59/18866	0.100894	0.289073	0.221879	PRDX2/CCL2/CD55	3
GO:0045454	cell redox homeostasis	3/357	59/18866	0.100894	0.289073	0.221879	PRDX6/PRDX2/CYBA	3
GO:0072413	signal transduction involved in mitotic cell cycle checkpoint	3/357	59/18866	0.100894	0.289073	0.221879	SOX4/PCNA/SFN	3
GO:1902402	signal transduction involved in mitotic DNA damage checkpoint	3/357	59/18866	0.100894	0.289073	0.221879	SOX4/PCNA/SFN	3
GO:1902403	signal transduction involved in mitotic DNA integrity checkpoint	3/357	59/18866	0.100894	0.289073	0.221879	SOX4/PCNA/SFN	3
GO:1902105	regulation of leukocyte differentiation	9/357	290/18866	0.100922	0.289073	0.221879	PRDX2/SOX4/MDK/HMGB3/HLA-B/GATA3/GAS6/ZFP36L1/AXL	9
GO:0061013	regulation of mRNA catabolic process	7/357	208/18866	0.100957	0.289073	0.221879	PABPC1/TOB1/ZFP36/VIM/HSPB1/HSPA1A/ZFP36L1	7
GO:0034308	primary alcohol metabolic process	4/357	94/18866	0.102972	0.29382	0.225523	GDPD3/DKK3/AKR1C3/AKR1B1	4
GO:0051591	response to cAMP	4/357	94/18866	0.102972	0.29382	0.225523	SPARC/IGFBP5/COL1A1/ZFP36L1	4
GO:0060349	bone morphogenesis	4/357	94/18866	0.102972	0.29382	0.225523	MEF2C/COL1A1/SERPINH1/ANXA6	4
GO:1905954	positive regulation of lipid localization	4/357	94/18866	0.102972	0.29382	0.225523	C1QTNF1/EDN1/DBI/ANXA2	4
GO:0006766	vitamin metabolic process	5/357	131/18866	0.103391	0.29382	0.225523	AKR1C3/PDXK/SNAI2/CYB5R3/CYB5A	5
GO:0044106	cellular amine metabolic process	5/357	131/18866	0.103391	0.29382	0.225523	GDPD3/SLC44A1/TDO2/OAZ2/NR4A2	5
GO:0001958	endochondral ossification	2/357	29/18866	0.103832	0.29382	0.225523	MEF2C/COL1A1	2
GO:0036075	replacement ossification	2/357	29/18866	0.103832	0.29382	0.225523	MEF2C/COL1A1	2
GO:0036336	dendritic cell migration	2/357	29/18866	0.103832	0.29382	0.225523	GAS6/EPS8	2
GO:0045577	regulation of B cell differentiation	2/357	29/18866	0.103832	0.29382	0.225523	HMGB3/ZFP36L1	2
GO:0048679	regulation of axon regeneration	2/357	29/18866	0.103832	0.29382	0.225523	KLF4/PTEN	2
GO:0060441	epithelial tube branching involved in lung morphogenesis	2/357	29/18866	0.103832	0.29382	0.225523	SPRY1/CTSH	2
GO:0061099	negative regulation of protein tyrosine kinase activity	2/357	29/18866	0.103832	0.29382	0.225523	GPRC5A/THY1	2
GO:0080154	regulation of fertilization	2/357	29/18866	0.103832	0.29382	0.225523	SPINK1/B4GALT1	2
GO:1901017	negative regulation of potassium ion transmembrane transporter activity	2/357	29/18866	0.103832	0.29382	0.225523	KCNE4/PTEN	2
GO:2000108	positive regulation of leukocyte apoptotic process	2/357	29/18866	0.103832	0.29382	0.225523	MEF2C/CDKN2A	2
GO:2000727	positive regulation of cardiac muscle cell differentiation	2/357	29/18866	0.103832	0.29382	0.225523	MEF2C/EDN1	2
GO:2000241	regulation of reproductive process	6/357	170/18866	0.104442	0.295318	0.226673	NUPR1/CITED2/TIMP1/SPINK1/SERPINF1/B4GALT1	6
GO:0019229	regulation of vasoconstriction	3/357	60/18866	0.104793	0.295318	0.226673	F2R/EDN1/ADM	3
GO:0043388	positive regulation of DNA binding	3/357	60/18866	0.104793	0.295318	0.226673	KLF4/PPARG/GATA3	3
GO:0061077	chaperone-mediated protein folding	3/357	60/18866	0.104793	0.295318	0.226673	HSPB1/HSPA1A/BAG1	3
GO:0097755	positive regulation of blood vessel diameter	3/357	60/18866	0.104793	0.295318	0.226673	ITGA1/HMOX1/ADM	3
GO:1903428	positive regulation of reactive oxygen species biosynthetic process	3/357	60/18866	0.104793	0.295318	0.226673	KLF4/EDN1/CYBA	3
GO:0048814	regulation of dendrite morphogenesis	4/357	95/18866	0.105989	0.298279	0.228945	SDC2/PTEN/ILK/ID1	4
GO:0051668	localization within membrane	4/357	95/18866	0.105989	0.298279	0.228945	THY1/MAL/GSN/FLNA	4
GO:0051170	import into nucleus	6/357	171/18866	0.106625	0.299658	0.230004	PKIG/TXNIP/SNRPG/SNRPF/SNRPE/FLNA	6
GO:1905952	regulation of lipid localization	6/357	171/18866	0.106625	0.299658	0.230004	C1QTNF1/THBS1/PPARG/EDN1/DBI/ANXA2	6
GO:0043122	regulation of I-kappaB kinase/NF-kappaB signaling	8/357	252/18866	0.1069	0.300227	0.23044	LURAP1L/S100A4/HSPB1/HMOX1/FLNA/F2R/ECM1/RHOC	8
GO:0034976	response to endoplasmic reticulum stress	9/357	294/18866	0.107382	0.301168	0.231163	SVIP/RCN3/NUPR1/THBS1/CCL2/MAGEA3/HSPA1A/EEF2/CCND1	9
GO:0044262	cellular carbohydrate metabolic process	9/357	294/18866	0.107382	0.301168	0.231163	C1QTNF1/NUPR1/PTEN/IGFBP4/IGFBP3/IGF2/IDH1/B4GALT1/AKR1B1	9
GO:0042770	signal transduction in response to DNA damage	5/357	133/18866	0.108435	0.303091	0.232639	SOX4/SNAI2/PCNA/SFN/CD44	5
GO:0033619	membrane protein proteolysis	3/357	61/18866	0.10875	0.303091	0.232639	TIMP3/TIMP1/CTSH	3
GO:0043954	cellular component maintenance	3/357	61/18866	0.10875	0.303091	0.232639	F2R/CLDN3/ARF6	3
GO:0045071	negative regulation of viral genome replication	3/357	61/18866	0.10875	0.303091	0.232639	IFITM2/IFITM3/IFITM1	3
GO:0045843	negative regulation of striated muscle tissue development	3/357	61/18866	0.10875	0.303091	0.232639	DKK1/PTEN/CXADR	3
GO:0051310	metaphase plate congression	3/357	61/18866	0.10875	0.303091	0.232639	CHMP4B/CHMP2B/GEM	3
GO:0090342	regulation of cell aging	3/357	61/18866	0.10875	0.303091	0.232639	PTEN/HMGA1/CDKN2A	3
GO:1902110	positive regulation of mitochondrial membrane permeability involved in apoptotic process	3/357	61/18866	0.10875	0.303091	0.232639	ACAA2/HSPA1A/SFN	3
GO:2000756	regulation of peptidyl-lysine acetylation	3/357	61/18866	0.10875	0.303091	0.232639	SOX4/SNAI2/GATA3	3
GO:0000303	response to superoxide	2/357	30/18866	0.109913	0.303091	0.232639	PRDX2/SOD3	2
GO:0001516	prostaglandin biosynthetic process	2/357	30/18866	0.109913	0.303091	0.232639	AKR1C3/EDN1	2
GO:0031116	positive regulation of microtubule polymerization	2/357	30/18866	0.109913	0.303091	0.232639	MAP1B/HSPA1A	2
GO:0033137	negative regulation of peptidyl-serine phosphorylation	2/357	30/18866	0.109913	0.303091	0.232639	DKK1/PTEN	2
GO:0034110	regulation of homotypic cell-cell adhesion	2/357	30/18866	0.109913	0.303091	0.232639	C1QTNF1/CD9	2
GO:0035066	positive regulation of histone acetylation	2/357	30/18866	0.109913	0.303091	0.232639	SNAI2/GATA3	2
GO:0036258	multivesicular body assembly	2/357	30/18866	0.109913	0.303091	0.232639	CHMP4B/CHMP2B	2
GO:0045939	negative regulation of steroid metabolic process	2/357	30/18866	0.109913	0.303091	0.232639	DKK3/SNAI2	2
GO:0046457	prostanoid biosynthetic process	2/357	30/18866	0.109913	0.303091	0.232639	AKR1C3/EDN1	2
GO:0048147	negative regulation of fibroblast proliferation	2/357	30/18866	0.109913	0.303091	0.232639	NUPR1/PPARG	2
GO:0048265	response to pain	2/357	30/18866	0.109913	0.303091	0.232639	THBS1/GJA4	2
GO:0051125	regulation of actin nucleation	2/357	30/18866	0.109913	0.303091	0.232639	GMFG/GSN	2
GO:0099625	ventricular cardiac muscle cell membrane repolarization	2/357	30/18866	0.109913	0.303091	0.232639	KCNE4/KCNJ8	2
GO:1900027	regulation of ruffle assembly	2/357	30/18866	0.109913	0.303091	0.232639	TACSTD2/EPS8	2
GO:1900746	regulation of vascular endothelial growth factor signaling pathway	2/357	30/18866	0.109913	0.303091	0.232639	SMOC2/PTP4A3	2
GO:1902186	regulation of viral release from host cell	2/357	30/18866	0.109913	0.303091	0.232639	CHMP4B/CHMP2B	2
GO:0005996	monosaccharide metabolic process	9/357	296/18866	0.110698	0.30505	0.234142	C1QTNF1/IGFBP4/IGFBP3/IGF2/B4GALT1/CYB5R3/CYB5A/CREM/AKR1B1	9
GO:0034754	cellular hormone metabolic process	5/357	134/18866	0.111001	0.305233	0.234283	DKK3/AKR1C3/EGR1/AKR1B1/ADM	5
GO:0043280	positive regulation of cysteine-type endopeptidase activity involved in apoptotic process	5/357	134/18866	0.111001	0.305233	0.234283	UACA/PPARG/GSN/F2R/CTSH	5
GO:0046683	response to organophosphorus	5/357	134/18866	0.111001	0.305233	0.234283	SPARC/PTEN/IGFBP5/COL1A1/ZFP36L1	5
GO:0021543	pallium development	6/357	173/18866	0.111061	0.305233	0.234283	ZEB2/PTEN/MDK/ID4/FLNA/COL3A1	6
GO:0002697	regulation of immune effector process	13/357	470/18866	0.11179	0.307031	0.235663	SPON2/VAMP8/LGALS3/HMOX1/HLA-B/HLA-A/GATA3/CD55/CD59/C1S/C1R/SERPING1/A2M	13
GO:1901216	positive regulation of neuron death	4/357	97/18866	0.112141	0.307789	0.236245	NUPR1/DKK1/ITGA1/EGR1	4
GO:0003015	heart process	9/357	297/18866	0.112377	0.308229	0.236582	KCNE4/GJC1/PLN/FXYD3/KCNJ8/FLNA/EDN1/CXADR/ADM	9
GO:0010803	regulation of tumor necrosis factor-mediated signaling pathway	3/357	62/18866	0.112765	0.308263	0.236609	CCDC3/HSPA1A/GAS6	3
GO:0048488	synaptic vesicle endocytosis	3/357	62/18866	0.112765	0.308263	0.236609	SYT8/SNCG/ARF6	3
GO:0048635	negative regulation of muscle organ development	3/357	62/18866	0.112765	0.308263	0.236609	DKK1/PTEN/CXADR	3
GO:0055025	positive regulation of cardiac muscle tissue development	3/357	62/18866	0.112765	0.308263	0.236609	PIM1/MEF2C/EDN1	3
GO:0140238	presynaptic endocytosis	3/357	62/18866	0.112765	0.308263	0.236609	SYT8/SNCG/ARF6	3
GO:0051099	positive regulation of binding	6/357	174/18866	0.113315	0.309561	0.237605	KLF4/S100A10/PPARG/STMN1/GATA3/ANXA2	6
GO:0099024	plasma membrane invagination	5/357	135/18866	0.113597	0.310125	0.238038	RAB31/THBS1/PPARG/MFGE8/GSN	5
GO:0008016	regulation of heart contraction	8/357	256/18866	0.114151	0.311431	0.23904	KCNE4/GJC1/PLN/FXYD3/FLNA/EDN1/CXADR/ADM	8
GO:0070374	positive regulation of ERK1 and ERK2 cascade	7/357	215/18866	0.114729	0.3128	0.240091	CCL2/PTEN/PDGFRB/PDGFA/GAS6/F2R/CD44	7
GO:0000305	response to oxygen radical	2/357	31/18866	0.116085	0.314157	0.241133	PRDX2/SOD3	2
GO:0002828	regulation of type 2 immune response	2/357	31/18866	0.116085	0.314157	0.241133	GATA3/ECM1	2
GO:0036257	multivesicular body organization	2/357	31/18866	0.116085	0.314157	0.241133	CHMP4B/CHMP2B	2
GO:0045737	positive regulation of cyclin-dependent protein serine/threonine kinase activity	2/357	31/18866	0.116085	0.314157	0.241133	CKS2/CCND1	2
GO:0045987	positive regulation of smooth muscle contraction	2/357	31/18866	0.116085	0.314157	0.241133	F2R/EDN1	2
GO:0050858	negative regulation of antigen receptor-mediated signaling pathway	2/357	31/18866	0.116085	0.314157	0.241133	THY1/LGALS3	2
GO:0051497	negative regulation of stress fiber assembly	2/357	31/18866	0.116085	0.314157	0.241133	TACSTD2/STMN1	2
GO:0061037	negative regulation of cartilage development	2/357	31/18866	0.116085	0.314157	0.241133	SNAI2/FRZB	2
GO:0098868	bone growth	2/357	31/18866	0.116085	0.314157	0.241133	ECM1/ANXA6	2
GO:0099623	regulation of cardiac muscle cell membrane repolarization	2/357	31/18866	0.116085	0.314157	0.241133	KCNE4/FLNA	2
GO:1902230	negative regulation of intrinsic apoptotic signaling pathway in response to DNA damage	2/357	31/18866	0.116085	0.314157	0.241133	SNAI2/CD44	2
GO:0090150	establishment of protein localization to membrane	10/357	342/18866	0.116167	0.314157	0.241133	CHMP4B/ZDHHC12/TRAM1/ARL6IP1/RAB31/RPL32/MAL/KRT18/SFN/STOM	10
GO:0050671	positive regulation of lymphocyte proliferation	5/357	136/18866	0.116221	0.314157	0.241133	MEF2C/IGFBP2/IGF2/HLA-A/CD55	5
GO:0046622	positive regulation of organ growth	3/357	63/18866	0.116835	0.3154	0.242087	PIM1/MEF2C/EDN1	3
GO:1902686	mitochondrial outer membrane permeabilization involved in programmed cell death	3/357	63/18866	0.116835	0.3154	0.242087	ACAA2/HSPA1A/SFN	3
GO:0002474	antigen processing and presentation of peptide antigen via MHC class I	4/357	99/18866	0.118449	0.319338	0.24511	VAMP8/HLA-B/HLA-A/CYBA	4
GO:0043473	pigmentation	4/357	99/18866	0.118449	0.319338	0.24511	ZEB2/SPARC/SNAI2/MEF2C	4
GO:0030534	adult behavior	5/357	137/18866	0.118874	0.319855	0.245506	SNCG/PTEN/NR4A2/EPS8/CSTB	5
GO:0032946	positive regulation of mononuclear cell proliferation	5/357	137/18866	0.118874	0.319855	0.245506	MEF2C/IGFBP2/IGF2/HLA-A/CD55	5
GO:1903038	negative regulation of leukocyte cell-cell adhesion	5/357	137/18866	0.118874	0.319855	0.245506	KLF4/PRDX2/SDC4/MDK/LGALS3	5
GO:0051926	negative regulation of calcium ion transport	3/357	64/18866	0.120959	0.325102	0.249534	SPINK1/PLN/GEM	3
GO:0090068	positive regulation of cell cycle process	9/357	302/18866	0.120983	0.325102	0.249534	UBE2C/ADAMTS1/SOX4/PDGFRB/PCNA/IGF2/SFN/EDN1/CCND1	9
GO:0001508	action potential	5/357	138/18866	0.121556	0.325561	0.249886	KCNE4/GJC1/KCNJ8/FLNA/CXADR	5
GO:0061640	cytoskeleton-dependent cytokinesis	4/357	100/18866	0.12166	0.325561	0.249886	CHMP4B/CHMP2B/STMN1/RHOC	4
GO:0002063	chondrocyte development	2/357	32/18866	0.122343	0.325561	0.249886	ECM1/SERPINH1	2
GO:0002082	regulation of oxidative phosphorylation	2/357	32/18866	0.122343	0.325561	0.249886	NUPR1/COX7A1	2
GO:0002724	regulation of T cell cytokine production	2/357	32/18866	0.122343	0.325561	0.249886	HLA-A/GATA3	2
GO:0010165	response to X-ray	2/357	32/18866	0.122343	0.325561	0.249886	GATA3/CCND1	2
GO:0043304	regulation of mast cell degranulation	2/357	32/18866	0.122343	0.325561	0.249886	VAMP8/HMOX1	2
GO:0046475	glycerophospholipid catabolic process	2/357	32/18866	0.122343	0.325561	0.249886	GDPD3/PRDX6	2
GO:0051085	chaperone cofactor-dependent protein refolding	2/357	32/18866	0.122343	0.325561	0.249886	HSPA1A/BAG1	2
GO:0061036	positive regulation of cartilage development	2/357	32/18866	0.122343	0.325561	0.249886	MDK/LOXL2	2
GO:0061157	mRNA destabilization	2/357	32/18866	0.122343	0.325561	0.249886	ZFP36/ZFP36L1	2
GO:0097106	postsynaptic density organization	2/357	32/18866	0.122343	0.325561	0.249886	PTEN/ARF6	2
GO:1902235	regulation of endoplasmic reticulum stress-induced intrinsic apoptotic signaling pathway	2/357	32/18866	0.122343	0.325561	0.249886	MAGEA3/HSPA1A	2
GO:1902547	regulation of cellular response to vascular endothelial growth factor stimulus	2/357	32/18866	0.122343	0.325561	0.249886	SMOC2/PTP4A3	2
GO:1903959	regulation of anion transmembrane transport	2/357	32/18866	0.122343	0.325561	0.249886	ARL6IP1/THBS1	2
GO:0006941	striated muscle contraction	6/357	178/18866	0.122558	0.32571	0.25	KCNE4/GJC1/PLN/KCNJ8/FLNA/EEF2	6
GO:0006956	complement activation	6/357	178/18866	0.122558	0.32571	0.25	CD55/CD59/C1S/C1R/SERPING1/A2M	6
GO:1903522	regulation of blood circulation	9/357	303/18866	0.122746	0.326	0.250223	KCNE4/GJC1/PLN/FXYD3/FLNA/F2R/EDN1/CXADR/ADM	9
GO:0050670	regulation of lymphocyte proliferation	7/357	219/18866	0.123019	0.326514	0.250617	SDC4/MEF2C/LGALS3/IGFBP2/IGF2/HLA-A/CD55	7
GO:0030900	forebrain development	11/357	391/18866	0.124889	0.330001	0.253294	DKK1/ZEB2/NR2F2/PTEN/NR4A2/NOTCH3/MDK/ID4/FLNA/COL3A1/AXL	11
GO:0010522	regulation of calcium ion transport into cytosol	4/357	101/18866	0.124907	0.330001	0.253294	THY1/PLN/F2R/CYBA	4
GO:0042102	positive regulation of T cell proliferation	4/357	101/18866	0.124907	0.330001	0.253294	IGFBP2/IGF2/HLA-A/CD55	4
GO:0044773	mitotic DNA damage checkpoint	4/357	101/18866	0.124907	0.330001	0.253294	SOX4/PCNA/SFN/CCND1	4
GO:0048469	cell maturation	6/357	179/18866	0.124925	0.330001	0.253294	SPINK1/PPARG/NR4A2/GATA3/AXL/AKR1B1	6
GO:0006940	regulation of smooth muscle contraction	3/357	65/18866	0.125137	0.330001	0.253294	F2R/EDN1/CNN1	3
GO:0007588	excretion	3/357	65/18866	0.125137	0.330001	0.253294	MDK/HMOX1/EDN1	3
GO:0045604	regulation of epidermal cell differentiation	3/357	65/18866	0.125137	0.330001	0.253294	ZFP36/SFN/ZFP36L1	3
GO:0048247	lymphocyte chemotaxis	3/357	65/18866	0.125137	0.330001	0.253294	CKLF/CCL2/GAS6	3
GO:0051205	protein insertion into membrane	3/357	65/18866	0.125137	0.330001	0.253294	TRAM1/MAL/SFN	3
GO:0009308	amine metabolic process	5/357	140/18866	0.127004	0.334494	0.256743	GDPD3/SLC44A1/TDO2/OAZ2/NR4A2	5
GO:0060048	cardiac muscle contraction	5/357	140/18866	0.127004	0.334494	0.256743	KCNE4/GJC1/PLN/KCNJ8/FLNA	5
GO:0032944	regulation of mononuclear cell proliferation	7/357	221/18866	0.127277	0.334998	0.25713	SDC4/MEF2C/LGALS3/IGFBP2/IGF2/HLA-A/CD55	7
GO:0050730	regulation of peptidyl-tyrosine phosphorylation	8/357	263/18866	0.127462	0.335272	0.25734	GPRC5A/THY1/SPINK1/PDGFRB/PDGFA/IGF2/GAS6/CD44	8
GO:0009615	response to virus	10/357	349/18866	0.127667	0.335596	0.257588	IFITM2/SPON2/IFITM3/IFITM1/STMN1/HSPB1/HMGA1/GATA3/FLNA/ACTA2	10
GO:0043502	regulation of muscle adaptation	4/357	102/18866	0.128191	0.335682	0.257655	KLF4/PTK2/IGFBP5/EDN1	4
GO:0010039	response to iron ion	2/357	33/18866	0.128681	0.335682	0.257655	HMOX1/CCND1	2
GO:0010955	negative regulation of protein processing	2/357	33/18866	0.128681	0.335682	0.257655	THBS1/MAGEA3	2
GO:0033006	regulation of mast cell activation involved in immune response	2/357	33/18866	0.128681	0.335682	0.257655	VAMP8/HMOX1	2
GO:0040018	positive regulation of multicellular organism growth	2/357	33/18866	0.128681	0.335682	0.257655	IGF2/FOXS1	2
GO:0042339	keratan sulfate metabolic process	2/357	33/18866	0.128681	0.335682	0.257655	PRELP/B4GALT1	2
GO:0043552	positive regulation of phosphatidylinositol 3-kinase activity	2/357	33/18866	0.128681	0.335682	0.257655	PTK2/PDGFRB	2
GO:0046640	regulation of alpha-beta T cell proliferation	2/357	33/18866	0.128681	0.335682	0.257655	HLA-A/CD55	2
GO:0090022	regulation of neutrophil chemotaxis	2/357	33/18866	0.128681	0.335682	0.257655	MDK/EDN1	2
GO:1901380	negative regulation of potassium ion transmembrane transport	2/357	33/18866	0.128681	0.335682	0.257655	KCNE4/PTEN	2
GO:1901797	negative regulation of signal transduction by p53 class mediator	2/357	33/18866	0.128681	0.335682	0.257655	SNAI2/CD44	2
GO:1903318	negative regulation of protein maturation	2/357	33/18866	0.128681	0.335682	0.257655	THBS1/MAGEA3	2
GO:0007585	respiratory gaseous exchange by respiratory system	3/357	66/18866	0.129366	0.335937	0.25785	NR4A2/EDNRA/EDN1	3
GO:0032922	circadian regulation of gene expression	3/357	66/18866	0.129366	0.335937	0.25785	ID4/ID1/EGR1	3
GO:0034394	protein localization to cell surface	3/357	66/18866	0.129366	0.335937	0.25785	GPM6B/FLNA/ARF6	3
GO:0046824	positive regulation of nucleocytoplasmic transport	3/357	66/18866	0.129366	0.335937	0.25785	SFN/GAS6/FLNA	3
GO:0050922	negative regulation of chemotaxis	3/357	66/18866	0.129366	0.335937	0.25785	THBS1/CCL2/ANGPT2	3
GO:1902108	regulation of mitochondrial membrane permeability involved in apoptotic process	3/357	66/18866	0.129366	0.335937	0.25785	ACAA2/HSPA1A/SFN	3
GO:1905207	regulation of cardiocyte differentiation	3/357	66/18866	0.129366	0.335937	0.25785	DKK1/MEF2C/EDN1	3
GO:0032388	positive regulation of intracellular transport	7/357	222/18866	0.129433	0.335937	0.25785	EHD2/OAZ2/SFN/GAS6/FLNA/STOM/ANXA2	7
GO:0010950	positive regulation of endopeptidase activity	6/357	181/18866	0.129726	0.336485	0.258271	PERP/UACA/PPARG/GSN/F2R/CTSH	6
GO:0032412	regulation of ion transmembrane transporter activity	8/357	265/18866	0.131408	0.340255	0.261165	KCNE4/CCL2/PTEN/PLN/FXYD3/MEF2C/GEM/STOM	8
GO:0002042	cell migration involved in sprouting angiogenesis	4/357	103/18866	0.131511	0.340255	0.261165	KLF4/THBS1/NR4A1/HMOX1	4
GO:1901570	fatty acid derivative biosynthetic process	4/357	103/18866	0.131511	0.340255	0.261165	AKR1C3/HPGD/GGT5/EDN1	4
GO:1901890	positive regulation of cell junction assembly	4/357	103/18866	0.131511	0.340255	0.261165	THY1/SDC4/S100A10/CLDN3	4
GO:0030879	mammary gland development	5/357	142/18866	0.132561	0.342616	0.262976	LBH/IGFBP5/GATA3/ELF3/CCND1	5
GO:0002548	monocyte chemotaxis	3/357	67/18866	0.133644	0.342616	0.262976	S100A14/CCL2/LGALS3	3
GO:0032890	regulation of organic acid transport	3/357	67/18866	0.133644	0.342616	0.262976	ARL6IP1/THBS1/EDN1	3
GO:0043550	regulation of lipid kinase activity	3/357	67/18866	0.133644	0.342616	0.262976	KLF4/PTK2/PDGFRB	3
GO:0050918	positive chemotaxis	3/357	67/18866	0.133644	0.342616	0.262976	PGF/LGALS3/ANGPT2	3
GO:0070613	regulation of protein processing	3/357	67/18866	0.133644	0.342616	0.262976	THBS1/MAGEA3/GSN	3
GO:0072678	T cell migration	3/357	67/18866	0.133644	0.342616	0.262976	CCL2/CD99/ECM1	3
GO:0043583	ear development	7/357	224/18866	0.1338	0.342616	0.262976	SPARC/SDC4/PDGFRB/GATA3/FRZB/EDN1/JAG1	7
GO:0042176	regulation of protein catabolic process	11/357	397/18866	0.134474	0.342616	0.262976	SVIP/NUPR1/TIMP3/TIMP1/PTK2/PTEN/OAZ2/HSPA1A/FLNA/CST3/ANXA2	11
GO:0001824	blastocyst development	4/357	104/18866	0.134866	0.342616	0.262976	HOPX/SKIL/JUNB/ELF3	4
GO:0002027	regulation of heart rate	4/357	104/18866	0.134866	0.342616	0.262976	KCNE4/PLN/EDN1/ADM	4
GO:0006892	post-Golgi vesicle-mediated transport	4/357	104/18866	0.134866	0.342616	0.262976	RAB31/VAMP8/MYO1B/KRT18	4
GO:0032649	regulation of interferon-gamma production	4/357	104/18866	0.134866	0.342616	0.262976	HLA-A/GATA3/GAS6/AXL	4
GO:0019076	viral release from host cell	2/357	34/18866	0.135094	0.342616	0.262976	CHMP4B/CHMP2B	2
GO:0031112	positive regulation of microtubule polymerization or depolymerization	2/357	34/18866	0.135094	0.342616	0.262976	MAP1B/HSPA1A	2
GO:0032232	negative regulation of actin filament bundle assembly	2/357	34/18866	0.135094	0.342616	0.262976	TACSTD2/STMN1	2
GO:0032814	regulation of natural killer cell activation	2/357	34/18866	0.135094	0.342616	0.262976	GAS6/AXL	2
GO:0035890	exit from host	2/357	34/18866	0.135094	0.342616	0.262976	CHMP4B/CHMP2B	2
GO:0035891	exit from host cell	2/357	34/18866	0.135094	0.342616	0.262976	CHMP4B/CHMP2B	2
GO:0043094	cellular metabolic compound salvage	2/357	34/18866	0.135094	0.342616	0.262976	PDXK/TYMP	2
GO:0043276	anoikis	2/357	34/18866	0.135094	0.342616	0.262976	SNAI2/PTK2	2
GO:0043516	regulation of DNA damage response, signal transduction by p53 class mediator	2/357	34/18866	0.135094	0.342616	0.262976	SNAI2/CD44	2
GO:0051482	positive regulation of cytosolic calcium ion concentration involved in phospholipase C-activating G protein-coupled signaling pathway	2/357	34/18866	0.135094	0.342616	0.262976	F2R/EDN1	2
GO:0055022	negative regulation of cardiac muscle tissue growth	2/357	34/18866	0.135094	0.342616	0.262976	PTEN/CXADR	2
GO:0055094	response to lipoprotein particle	2/357	34/18866	0.135094	0.342616	0.262976	PPARG/CD9	2
GO:0060795	cell fate commitment involved in formation of primary germ layer	2/357	34/18866	0.135094	0.342616	0.262976	DKK1/KLF4	2
GO:0061117	negative regulation of heart growth	2/357	34/18866	0.135094	0.342616	0.262976	PTEN/CXADR	2
GO:0061384	heart trabecula morphogenesis	2/357	34/18866	0.135094	0.342616	0.262976	ADAMTS1/FHL2	2
GO:0098901	regulation of cardiac muscle cell action potential	2/357	34/18866	0.135094	0.342616	0.262976	FLNA/CXADR	2
GO:0099084	postsynaptic specialization organization	2/357	34/18866	0.135094	0.342616	0.262976	PTEN/ARF6	2
GO:2000036	regulation of stem cell population maintenance	2/357	34/18866	0.135094	0.342616	0.262976	LBH/LOXL2	2
GO:2000352	negative regulation of endothelial cell apoptotic process	2/357	34/18866	0.135094	0.342616	0.262976	GATA3/GAS6	2
GO:0010324	membrane invagination	5/357	143/18866	0.135381	0.343131	0.263372	RAB31/THBS1/PPARG/MFGE8/GSN	5
GO:0007416	synapse assembly	6/357	184/18866	0.137092	0.347254	0.266537	DKK1/PTK2/PTEN/MEF2C/MAP1B/ARF6	6
GO:1902369	negative regulation of RNA catabolic process	3/357	68/18866	0.137972	0.348912	0.267809	PABPC1/TOB1/ZFP36	3
GO:0006720	isoprenoid metabolic process	5/357	144/18866	0.138227	0.348912	0.267809	AKR1C3/SDC4/SDC2/IDI1/AKR1B1	5
GO:0046434	organophosphate catabolic process	5/357	144/18866	0.138227	0.348912	0.267809	GDPD3/NUDT4/PRDX6/PTEN/IDH1	5
GO:0044070	regulation of anion transport	4/357	105/18866	0.138256	0.348912	0.267809	ARL6IP1/THBS1/EDN1/DBI	4
GO:0048259	regulation of receptor-mediated endocytosis	4/357	105/18866	0.138256	0.348912	0.267809	SGIP1/DKK1/ARF6/ANXA2	4
GO:0062014	negative regulation of small molecule metabolic process	4/357	105/18866	0.138256	0.348912	0.267809	DKK3/NUPR1/AKR1C3/SNAI2	4
GO:0070588	calcium ion transmembrane transport	9/357	312/18866	0.139232	0.35116	0.269534	TSPAN13/THY1/PLN/GEM/GAS6/F2R/CYBA/ANXA6/ANXA2	9
GO:2001257	regulation of cation channel activity	6/357	185/18866	0.13959	0.351846	0.270061	KCNE4/CCL2/PLN/MEF2C/GEM/STOM	6
GO:0071322	cellular response to carbohydrate stimulus	5/357	145/18866	0.141099	0.352311	0.270418	SOX4/SERPINF1/GAS6/CYBA/ZFP36L1	5
GO:0070661	leukocyte proliferation	9/357	313/18866	0.141132	0.352311	0.270418	PRDX2/SDC4/PTK2/MEF2C/LGALS3/IGFBP2/IGF2/HLA-A/CD55	9
GO:0051480	regulation of cytosolic calcium ion concentration	10/357	357/18866	0.141538	0.352311	0.270418	C1QTNF1/THY1/PTGIR/PLN/F2R/EDNRA/EDN1/CD55/CYBA/ADM	10
GO:0001914	regulation of T cell mediated cytotoxicity	2/357	35/18866	0.141576	0.352311	0.270418	HLA-B/HLA-A	2
GO:0003203	endocardial cushion morphogenesis	2/357	35/18866	0.141576	0.352311	0.270418	HEYL/SNAI2	2
GO:0007435	salivary gland morphogenesis	2/357	35/18866	0.141576	0.352311	0.270418	SNAI2/PDGFA	2
GO:0010259	multicellular organism aging	2/357	35/18866	0.141576	0.352311	0.270418	EDN1/CRYAB	2
GO:0014046	dopamine secretion	2/357	35/18866	0.141576	0.352311	0.270418	SYT8/SNCG	2
GO:0014059	regulation of dopamine secretion	2/357	35/18866	0.141576	0.352311	0.270418	SYT8/SNCG	2
GO:0016486	peptide hormone processing	2/357	35/18866	0.141576	0.352311	0.270418	ENPEP/CPE	2
GO:0032509	endosome transport via multivesicular body sorting pathway	2/357	35/18866	0.141576	0.352311	0.270418	CHMP4B/CHMP2B	2
GO:0033144	negative regulation of intracellular steroid hormone receptor signaling pathway	2/357	35/18866	0.141576	0.352311	0.270418	LBH/HEYL	2
GO:0048333	mesodermal cell differentiation	2/357	35/18866	0.141576	0.352311	0.270418	DKK1/KLF4	2
GO:0050779	RNA destabilization	2/357	35/18866	0.141576	0.352311	0.270418	ZFP36/ZFP36L1	2
GO:0051443	positive regulation of ubiquitin-protein transferase activity	2/357	35/18866	0.141576	0.352311	0.270418	UBE2C/PTEN	2
GO:0070884	regulation of calcineurin-NFAT signaling cascade	2/357	35/18866	0.141576	0.352311	0.270418	RCAN2/FHL2	2
GO:0072525	pyridine-containing compound biosynthetic process	2/357	35/18866	0.141576	0.352311	0.270418	PDXK/NNMT	2
GO:0140448	signaling receptor ligand precursor processing	2/357	35/18866	0.141576	0.352311	0.270418	ENPEP/CPE	2
GO:1901020	negative regulation of calcium ion transmembrane transporter activity	2/357	35/18866	0.141576	0.352311	0.270418	PLN/GEM	2
GO:1904031	positive regulation of cyclin-dependent protein kinase activity	2/357	35/18866	0.141576	0.352311	0.270418	CKS2/CCND1	2
GO:1905606	regulation of presynapse assembly	2/357	35/18866	0.141576	0.352311	0.270418	DKK1/ARF6	2
GO:0071156	regulation of cell cycle arrest	4/357	106/18866	0.14168	0.352356	0.270452	SOX4/PCNA/SFN/CCND1	4
GO:0043488	regulation of mRNA stability	6/357	186/18866	0.142109	0.353209	0.271107	PABPC1/ZFP36/VIM/HSPB1/HSPA1A/ZFP36L1	6
GO:0050807	regulation of synapse organization	7/357	229/18866	0.145033	0.359864	0.276215	CHMP2B/DKK1/SPARC/PTK2/PTEN/MEF2C/ARF6	7
GO:0014897	striated muscle hypertrophy	4/357	107/18866	0.145138	0.359864	0.276215	PTK2/MEF2C/IGFBP5/EDN1	4
GO:0048524	positive regulation of viral process	4/357	107/18866	0.145138	0.359864	0.276215	CHMP4B/PABPC1/CHMP2B/STOM	4
GO:0051963	regulation of synapse assembly	4/357	107/18866	0.145138	0.359864	0.276215	DKK1/PTK2/MEF2C/ARF6	4
GO:0050771	negative regulation of axonogenesis	3/357	70/18866	0.146767	0.363466	0.27898	THY1/PTK2/PTEN	3
GO:0050795	regulation of behavior	3/357	70/18866	0.146767	0.363466	0.27898	SGIP1/MEF2C/MDK	3
GO:0071478	cellular response to radiation	6/357	188/18866	0.147211	0.363754	0.279201	SNAI2/PCNA/GATA3/EGR1/CYBA/CRYAB	6
GO:0006417	regulation of translation	12/357	450/18866	0.148008	0.363754	0.279201	PABPC1/TOB1/ZFP36/VIM/THBS1/SOX4/KRT17/IGFBP5/HSPB1/EIF4G2/EEF2/ZFP36L1	12
GO:0009595	detection of biotic stimulus	2/357	36/18866	0.148124	0.363754	0.279201	HLA-B/HLA-A	2
GO:0031128	developmental induction	2/357	36/18866	0.148124	0.363754	0.279201	DKK1/SPRY1	2
GO:0033280	response to vitamin D	2/357	36/18866	0.148124	0.363754	0.279201	SNAI2/PIM1	2
GO:0042554	superoxide anion generation	2/357	36/18866	0.148124	0.363754	0.279201	EDN1/CYBA	2
GO:0046633	alpha-beta T cell proliferation	2/357	36/18866	0.148124	0.363754	0.279201	HLA-A/CD55	2
GO:0050931	pigment cell differentiation	2/357	36/18866	0.148124	0.363754	0.279201	ZEB2/MEF2C	2
GO:0071402	cellular response to lipoprotein particle stimulus	2/357	36/18866	0.148124	0.363754	0.279201	PPARG/CD9	2
GO:0099174	regulation of presynapse organization	2/357	36/18866	0.148124	0.363754	0.279201	DKK1/ARF6	2
GO:0106056	regulation of calcineurin-mediated signaling	2/357	36/18866	0.148124	0.363754	0.279201	RCAN2/FHL2	2
GO:1901661	quinone metabolic process	2/357	36/18866	0.148124	0.363754	0.279201	AKR1C3/AKR1B1	2
GO:1905332	positive regulation of morphogenesis of an epithelium	2/357	36/18866	0.148124	0.363754	0.279201	MDK/GATA3	2
GO:2000310	regulation of NMDA receptor activity	2/357	36/18866	0.148124	0.363754	0.279201	CCL2/MEF2C	2
GO:0001523	retinoid metabolic process	4/357	108/18866	0.148628	0.364555	0.279816	AKR1C3/SDC4/SDC2/AKR1B1	4
GO:0044774	mitotic DNA integrity checkpoint	4/357	108/18866	0.148628	0.364555	0.279816	SOX4/PCNA/SFN/CCND1	4
GO:0006367	transcription initiation from RNA polymerase II promoter	6/357	189/18866	0.149792	0.366944	0.28165	PTEN/PPARG/NR4A2/NOTCH3/NR4A1/CCND1	6
GO:0008277	regulation of G protein-coupled receptor signaling pathway	5/357	148/18866	0.14987	0.366944	0.28165	RGS5/RGS16/STMN1/EDN1/ADM	5
GO:0010675	regulation of cellular carbohydrate metabolic process	5/357	148/18866	0.14987	0.366944	0.28165	C1QTNF1/NUPR1/IGFBP4/IGFBP3/IGF2	5
GO:0007029	endoplasmic reticulum organization	3/357	71/18866	0.151232	0.369618	0.283702	SPTSSB/TRAM1/ARL6IP1	3
GO:0046579	positive regulation of Ras protein signal transduction	3/357	71/18866	0.151232	0.369618	0.283702	PDGFRB/F2R/COL3A1	3
GO:0061180	mammary gland epithelium development	3/357	71/18866	0.151232	0.369618	0.283702	LBH/GATA3/CCND1	3
GO:0018958	phenol-containing compound metabolic process	4/357	109/18866	0.15215	0.371199	0.284915	ZEB2/NR4A2/GATA3/AKR1B1	4
GO:0021761	limbic system development	4/357	109/18866	0.15215	0.371199	0.284915	ZEB2/PTEN/MDK/ID4	4
GO:0043618	regulation of transcription from RNA polymerase II promoter in response to stress	4/357	109/18866	0.15215	0.371199	0.284915	CITED2/HSPA1A/HMOX1/EGR1	4
GO:0030308	negative regulation of cell growth	6/357	190/18866	0.152394	0.371574	0.285204	WFDC1/PPARG/HSPA1A/FRZB/CRYAB/CDKN2A	6
GO:0006296	nucleotide-excision repair, DNA incision, 5'-to lesion	2/357	37/18866	0.154731	0.374603	0.287529	RPA3/PCNA	2
GO:0030212	hyaluronan metabolic process	2/357	37/18866	0.154731	0.374603	0.287529	PIM1/CD44	2
GO:0032941	secretion by tissue	2/357	37/18866	0.154731	0.374603	0.287529	VAMP8/CYBA	2
GO:0033120	positive regulation of RNA splicing	2/357	37/18866	0.154731	0.374603	0.287529	PRDX6/HSPA1A	2
GO:0045070	positive regulation of viral genome replication	2/357	37/18866	0.154731	0.374603	0.287529	PABPC1/STOM	2
GO:0051084	'de novo' posttranslational protein folding	2/357	37/18866	0.154731	0.374603	0.287529	HSPA1A/BAG1	2
GO:0060969	negative regulation of gene silencing	2/357	37/18866	0.154731	0.374603	0.287529	PPARG/HMGA1	2
GO:0062208	positive regulation of pattern recognition receptor signaling pathway	2/357	37/18866	0.154731	0.374603	0.287529	HSPA1A/CYBA	2
GO:0071542	dopaminergic neuron differentiation	2/357	37/18866	0.154731	0.374603	0.287529	DKK1/NR4A2	2
GO:0090218	positive regulation of lipid kinase activity	2/357	37/18866	0.154731	0.374603	0.287529	PTK2/PDGFRB	2
GO:1904994	regulation of leukocyte adhesion to vascular endothelial cell	2/357	37/18866	0.154731	0.374603	0.287529	KLF4/MDK	2
GO:2000785	regulation of autophagosome assembly	2/357	37/18866	0.154731	0.374603	0.287529	CHMP4B/NUPR1	2
GO:0006900	vesicle budding from membrane	4/357	110/18866	0.155704	0.376513	0.288994	CHMP4B/S100A10/CD59/ANXA2	4
GO:0090100	positive regulation of transmembrane receptor protein serine/threonine kinase signaling pathway	4/357	110/18866	0.155704	0.376513	0.288994	CITED2/THBS1/TGFB1I1/ILK	4
GO:0044272	sulfur compound biosynthetic process	6/357	192/18866	0.157658	0.381015	0.29245	GGCT/PRELP/MGST1/GGT5/B4GALT1/BGN	6
GO:0002526	acute inflammatory response	4/357	111/18866	0.159288	0.384502	0.295126	NUPR1/PPARG/B4GALT1/GATA3	4
GO:0032652	regulation of interleukin-1 production	4/357	111/18866	0.159288	0.384502	0.295126	HSPB1/GAS6/F2R/EGR1	4
GO:0051098	regulation of binding	10/357	367/18866	0.159932	0.385105	0.295589	DKK1/KLF4/S100A10/PPARG/PLN/STMN1/ID1/HMOX1/GATA3/ANXA2	10
GO:0002709	regulation of T cell mediated immunity	3/357	73/18866	0.160289	0.385105	0.295589	HLA-B/HLA-A/GATA3	3
GO:0006283	transcription-coupled nucleotide-excision repair	3/357	73/18866	0.160289	0.385105	0.295589	RPA3/PCNA/HMGN1	3
GO:0051155	positive regulation of striated muscle cell differentiation	3/357	73/18866	0.160289	0.385105	0.295589	EHD2/MEF2C/EDN1	3
GO:0051966	regulation of synaptic transmission, glutamatergic	3/357	73/18866	0.160289	0.385105	0.295589	DKK1/CCL2/MEF2C	3
GO:0072401	signal transduction involved in DNA integrity checkpoint	3/357	73/18866	0.160289	0.385105	0.295589	SOX4/PCNA/SFN	3
GO:0072422	signal transduction involved in DNA damage checkpoint	3/357	73/18866	0.160289	0.385105	0.295589	SOX4/PCNA/SFN	3
GO:1903779	regulation of cardiac conduction	3/357	73/18866	0.160289	0.385105	0.295589	FXYD3/FLNA/CXADR	3
GO:0006298	mismatch repair	2/357	38/18866	0.161395	0.386631	0.296761	RPA3/PCNA	2
GO:0051930	regulation of sensory perception of pain	2/357	38/18866	0.161395	0.386631	0.296761	F2R/EDN1	2
GO:0060045	positive regulation of cardiac muscle cell proliferation	2/357	38/18866	0.161395	0.386631	0.296761	PIM1/MEF2C	2
GO:0060306	regulation of membrane repolarization	2/357	38/18866	0.161395	0.386631	0.296761	KCNE4/FLNA	2
GO:0086005	ventricular cardiac muscle cell action potential	2/357	38/18866	0.161395	0.386631	0.296761	KCNE4/KCNJ8	2
GO:0030098	lymphocyte differentiation	10/357	368/18866	0.161834	0.387457	0.297394	TPD52/PRDX2/SOX4/MDK/HMGB3/GATA3/GAS6/EGR1/ZFP36L1/AXL	10
GO:0051235	maintenance of location	9/357	324/18866	0.162882	0.388326	0.298061	SMIM22/THY1/PPARG/PLN/GSN/FLNA/F2R/CYBA/ANXA6	9
GO:0006275	regulation of DNA replication	4/357	112/18866	0.162903	0.388326	0.298061	CACYBP/S100A11/PCNA/CST3	4
GO:0046822	regulation of nucleocytoplasmic transport	4/357	112/18866	0.162903	0.388326	0.298061	PKIG/SFN/GAS6/FLNA	4
GO:0036465	synaptic vesicle recycling	3/357	74/18866	0.164878	0.388326	0.298061	SYT8/SNCG/ARF6	3
GO:0043507	positive regulation of JUN kinase activity	3/357	74/18866	0.164878	0.388326	0.298061	DKK1/ZEB2/EDN1	3
GO:0072395	signal transduction involved in cell cycle checkpoint	3/357	74/18866	0.164878	0.388326	0.298061	SOX4/PCNA/SFN	3
GO:0045834	positive regulation of lipid metabolic process	5/357	153/18866	0.164982	0.388326	0.298061	CCDC3/PTK2/PPARG/PDGFRB/ADM	5
GO:0002460	adaptive immune response based on somatic recombination of immune receptors built from immunoglobulin superfamily domains	10/357	370/18866	0.165671	0.388326	0.298061	MEF2C/HLA-B/HLA-A/GATA3/CD55/CTSH/C1S/C1R/SERPING1/JAG1	10
GO:0043487	regulation of RNA stability	6/357	195/18866	0.165701	0.388326	0.298061	PABPC1/ZFP36/VIM/HSPB1/HSPA1A/ZFP36L1	6
GO:1905475	regulation of protein localization to membrane	6/357	195/18866	0.165701	0.388326	0.298061	VAMP8/LGALS3/GSN/SFN/STOM/ARF6	6
GO:0001662	behavioral fear response	2/357	39/18866	0.168109	0.388326	0.298061	MEF2C/MDK	2
GO:0016601	Rac protein signal transduction	2/357	39/18866	0.168109	0.388326	0.298061	EPS8/ARF6	2
GO:0030866	cortical actin cytoskeleton organization	2/357	39/18866	0.168109	0.388326	0.298061	EHD2/ARF6	2
GO:0031111	negative regulation of microtubule polymerization or depolymerization	2/357	39/18866	0.168109	0.388326	0.298061	MAP1B/STMN1	2
GO:0032506	cytokinetic process	2/357	39/18866	0.168109	0.388326	0.298061	CHMP4B/CHMP2B	2
GO:0033683	nucleotide-excision repair, DNA incision	2/357	39/18866	0.168109	0.388326	0.298061	RPA3/PCNA	2
GO:0042092	type 2 immune response	2/357	39/18866	0.168109	0.388326	0.298061	GATA3/ECM1	2
GO:0051931	regulation of sensory perception	2/357	39/18866	0.168109	0.388326	0.298061	F2R/EDN1	2
GO:1902116	negative regulation of organelle assembly	2/357	39/18866	0.168109	0.388326	0.298061	CHMP4B/NUPR1	2
GO:0002040	sprouting angiogenesis	6/357	196/18866	0.16842	0.388326	0.298061	KLF4/THBS1/PGF/LOXL2/NR4A1/HMOX1	6
GO:0009566	fertilization	6/357	196/18866	0.16842	0.388326	0.298061	SYT8/NR2F2/SPINK1/MFGE8/B4GALT1/CD9	6
GO:0071897	DNA biosynthetic process	6/357	196/18866	0.16842	0.388326	0.298061	SMOC2/KLF4/RPA3/PPARG/PDGFRB/PCNA	6
GO:0006353	DNA-templated transcription, termination	3/357	75/18866	0.169505	0.388326	0.298061	SNRPG/SNRPF/SNRPE	3
GO:0006695	cholesterol biosynthetic process	3/357	75/18866	0.169505	0.388326	0.298061	ACAA2/IDI1/CYB5R3	3
GO:0035019	somatic stem cell population maintenance	3/357	75/18866	0.169505	0.388326	0.298061	LBH/KLF4/SOX4	3
GO:0038034	signal transduction in absence of ligand	3/357	75/18866	0.169505	0.388326	0.298061	PRDX2/SNAI2/HSPA1A	3
GO:0097192	extrinsic apoptotic signaling pathway in absence of ligand	3/357	75/18866	0.169505	0.388326	0.298061	PRDX2/SNAI2/HSPA1A	3
GO:1901983	regulation of protein acetylation	3/357	75/18866	0.169505	0.388326	0.298061	SOX4/SNAI2/GATA3	3
GO:1902653	secondary alcohol biosynthetic process	3/357	75/18866	0.169505	0.388326	0.298061	ACAA2/IDI1/CYB5R3	3
GO:0032868	response to insulin	8/357	283/18866	0.169634	0.388326	0.298061	RAB31/PTEN/PPARG/PLN/IGF2/EGR1/ZFP36L1/ADM	8
GO:0046651	lymphocyte proliferation	8/357	283/18866	0.169634	0.388326	0.298061	PRDX2/SDC4/MEF2C/LGALS3/IGFBP2/IGF2/HLA-A/CD55	8
GO:0016101	diterpenoid metabolic process	4/357	114/18866	0.170221	0.388326	0.298061	AKR1C3/SDC4/SDC2/AKR1B1	4
GO:0048839	inner ear development	6/357	197/18866	0.171158	0.388326	0.298061	SPARC/SDC4/PDGFRB/GATA3/FRZB/JAG1	6
GO:0006898	receptor-mediated endocytosis	9/357	328/18866	0.171169	0.388326	0.298061	SGIP1/DKK1/RAB31/PDLIM7/SPARC/CD9/ARF6/ANXA2/ADM	9
GO:0050803	regulation of synapse structure or activity	7/357	240/18866	0.171248	0.388326	0.298061	CHMP2B/DKK1/SPARC/PTK2/PTEN/MEF2C/ARF6	7
GO:0018108	peptidyl-tyrosine phosphorylation	10/357	374/18866	0.173476	0.388326	0.298061	GPRC5A/THY1/SPINK1/PTK2/PDGFRB/PDGFA/IGF2/GAS6/CD44/AXL	10
GO:0007626	locomotory behavior	6/357	198/18866	0.173914	0.388326	0.298061	SNCG/PTEN/NR4A2/EPS8/EGR1/CSTB	6
GO:0031623	receptor internalization	4/357	115/18866	0.173923	0.388326	0.298061	DKK1/RAB31/CD9/ADM	4
GO:0032609	interferon-gamma production	4/357	115/18866	0.173923	0.388326	0.298061	HLA-A/GATA3/GAS6/AXL	4
GO:0043620	regulation of DNA-templated transcription in response to stress	4/357	115/18866	0.173923	0.388326	0.298061	CITED2/HSPA1A/HMOX1/EGR1	4
GO:0051225	spindle assembly	4/357	115/18866	0.173923	0.388326	0.298061	CHMP4B/CHMP2B/HSPA1A/FLNA	4
GO:0002291	T cell activation via T cell receptor contact with antigen bound to MHC molecule on antigen presenting cell	1/357	10/18866	0.173941	0.388326	0.298061	LGALS3	1
GO:0002524	hypersensitivity	1/357	10/18866	0.173941	0.388326	0.298061	GATA3	1
GO:0002664	regulation of T cell tolerance induction	1/357	10/18866	0.173941	0.388326	0.298061	HLA-B	1
GO:0002887	negative regulation of myeloid leukocyte mediated immunity	1/357	10/18866	0.173941	0.388326	0.298061	HMOX1	1
GO:0003129	heart induction	1/357	10/18866	0.173941	0.388326	0.298061	DKK1	1
GO:0003183	mitral valve morphogenesis	1/357	10/18866	0.173941	0.388326	0.298061	SOX4	1
GO:0003307	regulation of Wnt signaling pathway involved in heart development	1/357	10/18866	0.173941	0.388326	0.298061	DKK1	1
GO:0006560	proline metabolic process	1/357	10/18866	0.173941	0.388326	0.298061	OAT	1
GO:0006569	tryptophan catabolic process	1/357	10/18866	0.173941	0.388326	0.298061	TDO2	1
GO:0006971	hypotonic response	1/357	10/18866	0.173941	0.388326	0.298061	MYLK	1
GO:0008300	isoprenoid catabolic process	1/357	10/18866	0.173941	0.388326	0.298061	AKR1C3	1
GO:0010887	negative regulation of cholesterol storage	1/357	10/18866	0.173941	0.388326	0.298061	PPARG	1
GO:0010986	positive regulation of lipoprotein particle clearance	1/357	10/18866	0.173941	0.388326	0.298061	ANXA2	1
GO:0010992	ubiquitin recycling	1/357	10/18866	0.173941	0.388326	0.298061	UBE2C	1
GO:0015886	heme transport	1/357	10/18866	0.173941	0.388326	0.298061	PGRMC2	1
GO:0018242	protein O-linked glycosylation via serine	1/357	10/18866	0.173941	0.388326	0.298061	GALNT1	1
GO:0019062	virion attachment to host cell	1/357	10/18866	0.173941	0.388326	0.298061	GAS6	1
GO:0021932	hindbrain radial glia guided cell migration	1/357	10/18866	0.173941	0.388326	0.298061	FLNA	1
GO:0031943	regulation of glucocorticoid metabolic process	1/357	10/18866	0.173941	0.388326	0.298061	DKK3	1
GO:0032025	response to cobalt ion	1/357	10/18866	0.173941	0.388326	0.298061	SERPINF1	1
GO:0032070	regulation of deoxyribonuclease activity	1/357	10/18866	0.173941	0.388326	0.298061	PCNA	1
GO:0032308	positive regulation of prostaglandin secretion	1/357	10/18866	0.173941	0.388326	0.298061	EDN1	1
GO:0032341	aldosterone metabolic process	1/357	10/18866	0.173941	0.388326	0.298061	DKK3	1
GO:0032342	aldosterone biosynthetic process	1/357	10/18866	0.173941	0.388326	0.298061	DKK3	1
GO:0032377	regulation of intracellular lipid transport	1/357	10/18866	0.173941	0.388326	0.298061	ANXA2	1
GO:0032380	regulation of intracellular sterol transport	1/357	10/18866	0.173941	0.388326	0.298061	ANXA2	1
GO:0032383	regulation of intracellular cholesterol transport	1/357	10/18866	0.173941	0.388326	0.298061	ANXA2	1
GO:0032836	glomerular basement membrane development	1/357	10/18866	0.173941	0.388326	0.298061	NID1	1
GO:0034135	regulation of toll-like receptor 2 signaling pathway	1/357	10/18866	0.173941	0.388326	0.298061	CYBA	1
GO:0034651	cortisol biosynthetic process	1/357	10/18866	0.173941	0.388326	0.298061	DKK3	1
GO:0035860	glial cell-derived neurotrophic factor receptor signaling pathway	1/357	10/18866	0.173941	0.388326	0.298061	GATA3	1
GO:0042436	indole-containing compound catabolic process	1/357	10/18866	0.173941	0.388326	0.298061	TDO2	1
GO:0042541	hemoglobin biosynthetic process	1/357	10/18866	0.173941	0.388326	0.298061	KLF4	1
GO:0042989	sequestering of actin monomers	1/357	10/18866	0.173941	0.388326	0.298061	GSN	1
GO:0045713	low-density lipoprotein particle receptor biosynthetic process	1/357	10/18866	0.173941	0.388326	0.298061	PPARG	1
GO:0045792	negative regulation of cell size	1/357	10/18866	0.173941	0.388326	0.298061	PTEN	1
GO:0045793	positive regulation of cell size	1/357	10/18866	0.173941	0.388326	0.298061	EDN1	1
GO:0046218	indolalkylamine catabolic process	1/357	10/18866	0.173941	0.388326	0.298061	TDO2	1
GO:0046487	glyoxylate metabolic process	1/357	10/18866	0.173941	0.388326	0.298061	IDH1	1
GO:0048251	elastic fiber assembly	1/357	10/18866	0.173941	0.388326	0.298061	MYH11	1
GO:0051409	response to nitrosative stress	1/357	10/18866	0.173941	0.388326	0.298061	DNAJA1	1
GO:0051541	elastin metabolic process	1/357	10/18866	0.173941	0.388326	0.298061	CST3	1
GO:0051918	negative regulation of fibrinolysis	1/357	10/18866	0.173941	0.388326	0.298061	THBS1	1
GO:0060068	vagina development	1/357	10/18866	0.173941	0.388326	0.298061	AXL	1
GO:0060346	bone trabecula formation	1/357	10/18866	0.173941	0.388326	0.298061	COL1A1	1
GO:0060600	dichotomous subdivision of an epithelial terminal unit	1/357	10/18866	0.173941	0.388326	0.298061	CTSH	1
GO:0060768	regulation of epithelial cell proliferation involved in prostate gland development	1/357	10/18866	0.173941	0.388326	0.298061	SERPINF1	1
GO:0060923	cardiac muscle cell fate commitment	1/357	10/18866	0.173941	0.388326	0.298061	DKK1	1
GO:0070099	regulation of chemokine-mediated signaling pathway	1/357	10/18866	0.173941	0.388326	0.298061	EDN1	1
GO:0070170	regulation of tooth mineralization	1/357	10/18866	0.173941	0.388326	0.298061	ASPN	1
GO:0070314	G1 to G0 transition	1/357	10/18866	0.173941	0.388326	0.298061	PHGDH	1
GO:0070424	regulation of nucleotide-binding oligomerization domain containing signaling pathway	1/357	10/18866	0.173941	0.388326	0.298061	HSPA1A	1
GO:0070862	negative regulation of protein exit from endoplasmic reticulum	1/357	10/18866	0.173941	0.388326	0.298061	SVIP	1
GO:0071863	regulation of cell proliferation in bone marrow	1/357	10/18866	0.173941	0.388326	0.298061	MEF2C	1
GO:0072070	loop of Henle development	1/357	10/18866	0.173941	0.388326	0.298061	JAG1	1
GO:0072124	regulation of glomerular mesangial cell proliferation	1/357	10/18866	0.173941	0.388326	0.298061	EGR1	1
GO:0086070	SA node cell to atrial cardiac muscle cell communication	1/357	10/18866	0.173941	0.388326	0.298061	GJC1	1
GO:0090527	actin filament reorganization	1/357	10/18866	0.173941	0.388326	0.298061	GSN	1
GO:0097105	presynaptic membrane assembly	1/357	10/18866	0.173941	0.388326	0.298061	PTEN	1
GO:0099612	protein localization to axon	1/357	10/18866	0.173941	0.388326	0.298061	MAL	1
GO:0110096	cellular response to aldehyde	1/357	10/18866	0.173941	0.388326	0.298061	AKR1B1	1
GO:0120252	hydrocarbon metabolic process	1/357	10/18866	0.173941	0.388326	0.298061	AKR1B1	1
GO:0140042	lipid droplet formation	1/357	10/18866	0.173941	0.388326	0.298061	SMIM22	1
GO:1900426	positive regulation of defense response to bacterium	1/357	10/18866	0.173941	0.388326	0.298061	CYBA	1
GO:1901748	leukotriene D4 metabolic process	1/357	10/18866	0.173941	0.388326	0.298061	GGT5	1
GO:1901750	leukotriene D4 biosynthetic process	1/357	10/18866	0.173941	0.388326	0.298061	GGT5	1
GO:1901894	regulation of ATPase-coupled calcium transmembrane transporter activity	1/357	10/18866	0.173941	0.388326	0.298061	PLN	1
GO:1902645	tertiary alcohol biosynthetic process	1/357	10/18866	0.173941	0.388326	0.298061	DKK3	1
GO:1903862	positive regulation of oxidative phosphorylation	1/357	10/18866	0.173941	0.388326	0.298061	NUPR1	1
GO:1904338	regulation of dopaminergic neuron differentiation	1/357	10/18866	0.173941	0.388326	0.298061	DKK1	1
GO:1904672	regulation of somatic stem cell population maintenance	1/357	10/18866	0.173941	0.388326	0.298061	LBH	1
GO:1904684	negative regulation of metalloendopeptidase activity	1/357	10/18866	0.173941	0.388326	0.298061	TIMP3	1
GO:1904896	ESCRT complex disassembly	1/357	10/18866	0.173941	0.388326	0.298061	CHMP2B	1
GO:1904903	ESCRT III complex disassembly	1/357	10/18866	0.173941	0.388326	0.298061	CHMP2B	1
GO:1905031	regulation of membrane repolarization during cardiac muscle cell action potential	1/357	10/18866	0.173941	0.388326	0.298061	FLNA	1
GO:1990416	cellular response to brain-derived neurotrophic factor stimulus	1/357	10/18866	0.173941	0.388326	0.298061	EEF2	1
GO:2000018	regulation of male gonad development	1/357	10/18866	0.173941	0.388326	0.298061	CITED2	1
GO:2000048	negative regulation of cell-cell adhesion mediated by cadherin	1/357	10/18866	0.173941	0.388326	0.298061	EPCAM	1
GO:2000425	regulation of apoptotic cell clearance	1/357	10/18866	0.173941	0.388326	0.298061	CCL2	1
GO:2000644	regulation of receptor catabolic process	1/357	10/18866	0.173941	0.388326	0.298061	ANXA2	1
GO:0014743	regulation of muscle hypertrophy	3/357	76/18866	0.17417	0.388326	0.298061	PTK2/IGFBP5/EDN1	3
GO:0060193	positive regulation of lipase activity	3/357	76/18866	0.17417	0.388326	0.298061	PDGFRB/EDNRA/RHOC	3
GO:1903524	positive regulation of blood circulation	3/357	76/18866	0.17417	0.388326	0.298061	F2R/EDN1/ADM	3
GO:0002209	behavioral defense response	2/357	40/18866	0.17487	0.388326	0.298061	MEF2C/MDK	2
GO:0010613	positive regulation of cardiac muscle hypertrophy	2/357	40/18866	0.17487	0.388326	0.298061	PTK2/EDN1	2
GO:0019068	virion assembly	2/357	40/18866	0.17487	0.388326	0.298061	CHMP4B/CHMP2B	2
GO:0030501	positive regulation of bone mineralization	2/357	40/18866	0.17487	0.388326	0.298061	MEF2C/GPM6B	2
GO:0032892	positive regulation of organic acid transport	2/357	40/18866	0.17487	0.388326	0.298061	ARL6IP1/EDN1	2
GO:0043001	Golgi to plasma membrane protein transport	2/357	40/18866	0.17487	0.388326	0.298061	RAB31/KRT18	2
GO:0043403	skeletal muscle tissue regeneration	2/357	40/18866	0.17487	0.388326	0.298061	CD9/KLF5	2
GO:0051281	positive regulation of release of sequestered calcium ion into cytosol	2/357	40/18866	0.17487	0.388326	0.298061	THY1/F2R	2
GO:0072210	metanephric nephron development	2/357	40/18866	0.17487	0.388326	0.298061	PDGFRB/EGR1	2
GO:0140353	lipid export from cell	2/357	40/18866	0.17487	0.388326	0.298061	C1QTNF1/EDN1	2
GO:0032984	protein-containing complex disassembly	9/357	330/18866	0.175385	0.389261	0.298779	CHMP2B/DSTN/VAMP8/MAP1B/STMN1/HMGA1/GSN/EPS8/CAPG	9
GO:0007249	I-kappaB kinase/NF-kappaB signaling	8/357	286/18866	0.176454	0.39121	0.300275	LURAP1L/S100A4/HSPB1/HMOX1/FLNA/F2R/ECM1/RHOC	8
GO:0032943	mononuclear cell proliferation	8/357	286/18866	0.176454	0.39121	0.300275	PRDX2/SDC4/MEF2C/LGALS3/IGFBP2/IGF2/HLA-A/CD55	8
GO:0010256	endomembrane system organization	12/357	468/18866	0.178742	0.394335	0.302674	SPTSSB/CHMP4B/DMKN/EHD2/CHMP2B/TRAM1/ARL6IP1/PTEN/GSN/F2R/COL5A1/ANXA6	12
GO:0055074	calcium ion homeostasis	12/357	468/18866	0.178742	0.394335	0.302674	C1QTNF1/S100A14/THY1/PTGIR/PLN/F2R/EDNRA/EDN1/CD55/CYBA/ANXA6/ADM	12
GO:0021700	developmental maturation	8/357	287/18866	0.178755	0.394335	0.302674	SPINK1/PTEN/PPARG/NR4A2/MAP1B/GATA3/AXL/AKR1B1	8
GO:0014015	positive regulation of gliogenesis	3/357	77/18866	0.178871	0.394335	0.302674	SPINT1/PPARG/MDK	3
GO:0018212	peptidyl-tyrosine modification	10/357	377/18866	0.179442	0.394335	0.302674	GPRC5A/THY1/SPINK1/PTK2/PDGFRB/PDGFA/IGF2/GAS6/CD44/AXL	10
GO:1903707	negative regulation of hemopoiesis	5/357	158/18866	0.180672	0.394335	0.302674	ZFP36/PRDX2/MDK/HMGB3/ZFP36L1	5
GO:0014902	myotube differentiation	4/357	117/18866	0.181408	0.394335	0.302674	EHD2/MEF2C/CD9/KLF5	4
GO:0006458	'de novo' protein folding	2/357	41/18866	0.181673	0.394335	0.302674	HSPA1A/BAG1	2
GO:0014742	positive regulation of muscle hypertrophy	2/357	41/18866	0.181673	0.394335	0.302674	PTK2/EDN1	2
GO:0042269	regulation of natural killer cell mediated cytotoxicity	2/357	41/18866	0.181673	0.394335	0.302674	HLA-B/HLA-A	2
GO:0042596	fear response	2/357	41/18866	0.181673	0.394335	0.302674	MEF2C/MDK	2
GO:0043267	negative regulation of potassium ion transport	2/357	41/18866	0.181673	0.394335	0.302674	KCNE4/PTEN	2
GO:0046825	regulation of protein export from nucleus	2/357	41/18866	0.181673	0.394335	0.302674	SFN/GAS6	2
GO:0048286	lung alveolus development	2/357	41/18866	0.181673	0.394335	0.302674	PDGFA/IGFBP5	2
GO:0071985	multivesicular body sorting pathway	2/357	41/18866	0.181673	0.394335	0.302674	CHMP4B/CHMP2B	2
GO:0072524	pyridine-containing compound metabolic process	2/357	41/18866	0.181673	0.394335	0.302674	PDXK/NNMT	2
GO:1903170	negative regulation of calcium ion transmembrane transport	2/357	41/18866	0.181673	0.394335	0.302674	PLN/GEM	2
GO:1905209	positive regulation of cardiocyte differentiation	2/357	41/18866	0.181673	0.394335	0.302674	MEF2C/EDN1	2
GO:2000008	regulation of protein localization to cell surface	2/357	41/18866	0.181673	0.394335	0.302674	GPM6B/ARF6	2
GO:0043900	regulation of multi-organism process	3/357	78/18866	0.183606	0.394335	0.302674	TIMP1/SPINK1/B4GALT1	3
GO:0051057	positive regulation of small GTPase mediated signal transduction	3/357	78/18866	0.183606	0.394335	0.302674	PDGFRB/F2R/COL3A1	3
GO:0060998	regulation of dendritic spine development	3/357	78/18866	0.183606	0.394335	0.302674	PTEN/MEF2C/ARF6	3
GO:0072332	intrinsic apoptotic signaling pathway by p53 class mediator	3/357	78/18866	0.183606	0.394335	0.302674	PERP/NUPR1/CD44	3
GO:0032675	regulation of interleukin-6 production	5/357	159/18866	0.183875	0.394335	0.302674	SPON2/HLA-B/GAS6/F2R/CYBA	5
GO:1902600	proton transmembrane transport	5/357	159/18866	0.183875	0.394335	0.302674	COX4I2/NDUFA4L2/UCP2/CYB5A/COX7A1	5
GO:0050868	negative regulation of T cell activation	4/357	118/18866	0.185191	0.394335	0.302674	PRDX2/SDC4/MDK/LGALS3	4
GO:0051209	release of sequestered calcium ion into cytosol	4/357	118/18866	0.185191	0.394335	0.302674	THY1/PLN/F2R/CYBA	4
GO:2000736	regulation of stem cell differentiation	4/357	118/18866	0.185191	0.394335	0.302674	LBH/TACSTD2/GATA3/JAG1	4
GO:0010976	positive regulation of neuron projection development	8/357	290/18866	0.185735	0.394335	0.302674	TNFRSF12A/ZEB2/SKIL/SERPINI1/SERPINF1/MDK/MAP1B/ILK	8
GO:0006473	protein acetylation	6/357	203/18866	0.187964	0.394335	0.302674	MEAF6/NUPR1/SRCAP/SOX4/SNAI2/GATA3	6
GO:0043462	regulation of ATPase activity	3/357	79/18866	0.188375	0.394335	0.302674	TPM2/PLN/DNAJA1	3
GO:0043536	positive regulation of blood vessel endothelial cell migration	3/357	79/18866	0.188375	0.394335	0.302674	THBS1/HSPB1/HMOX1	3
GO:0050000	chromosome localization	3/357	79/18866	0.188375	0.394335	0.302674	CHMP4B/CHMP2B/GEM	3
GO:0051303	establishment of chromosome localization	3/357	79/18866	0.188375	0.394335	0.302674	CHMP4B/CHMP2B/GEM	3
GO:0099601	regulation of neurotransmitter receptor activity	3/357	79/18866	0.188375	0.394335	0.302674	PSCA/CCL2/MEF2C	3
GO:0002707	negative regulation of lymphocyte mediated immunity	2/357	42/18866	0.188515	0.394335	0.302674	HLA-B/HLA-A	2
GO:0006509	membrane protein ectodomain proteolysis	2/357	42/18866	0.188515	0.394335	0.302674	TIMP3/TIMP1	2
GO:0019985	translesion synthesis	2/357	42/18866	0.188515	0.394335	0.302674	RPA3/PCNA	2
GO:0034383	low-density lipoprotein particle clearance	2/357	42/18866	0.188515	0.394335	0.302674	HMOX1/ANXA2	2
GO:0046006	regulation of activated T cell proliferation	2/357	42/18866	0.188515	0.394335	0.302674	IGFBP2/IGF2	2
GO:0016358	dendrite development	7/357	247/18866	0.188932	0.394335	0.302674	SDC2/PTEN/MEF2C/MAP1B/ILK/ID1/ARF6	7
GO:0046660	female sex differentiation	4/357	119/18866	0.188999	0.394335	0.302674	NUPR1/ADAMTS1/IDH1/AXL	4
GO:0051153	regulation of striated muscle cell differentiation	4/357	119/18866	0.188999	0.394335	0.302674	EHD2/DKK1/MEF2C/EDN1	4
GO:1901222	regulation of NIK/NF-kappaB signaling	4/357	119/18866	0.188999	0.394335	0.302674	UACA/PTP4A3/ILK/EDN1	4
GO:0002328	pro-B cell differentiation	1/357	11/18866	0.18958	0.394335	0.302674	SOX4	1
GO:0002604	regulation of dendritic cell antigen processing and presentation	1/357	11/18866	0.18958	0.394335	0.302674	THBS1	1
GO:0003139	secondary heart field specification	1/357	11/18866	0.18958	0.394335	0.302674	MEF2C	1
GO:0003174	mitral valve development	1/357	11/18866	0.18958	0.394335	0.302674	SOX4	1
GO:0003263	cardioblast proliferation	1/357	11/18866	0.18958	0.394335	0.302674	PIM1	1
GO:0003264	regulation of cardioblast proliferation	1/357	11/18866	0.18958	0.394335	0.302674	PIM1	1
GO:0005984	disaccharide metabolic process	1/357	11/18866	0.18958	0.394335	0.302674	B4GALT1	1
GO:0006182	cGMP biosynthetic process	1/357	11/18866	0.18958	0.394335	0.302674	GUCY1A2	1
GO:0006527	arginine catabolic process	1/357	11/18866	0.18958	0.394335	0.302674	OAT	1
GO:0006751	glutathione catabolic process	1/357	11/18866	0.18958	0.394335	0.302674	GGT5	1
GO:0008655	pyrimidine-containing compound salvage	1/357	11/18866	0.18958	0.394335	0.302674	TYMP	1
GO:0009629	response to gravity	1/357	11/18866	0.18958	0.394335	0.302674	SPARC	1
GO:0014889	muscle atrophy	1/357	11/18866	0.18958	0.394335	0.302674	GSN	1
GO:0017085	response to insecticide	1/357	11/18866	0.18958	0.394335	0.302674	MAP1B	1
GO:0019042	viral latency	1/357	11/18866	0.18958	0.394335	0.302674	HMGA1	1
GO:0019371	cyclooxygenase pathway	1/357	11/18866	0.18958	0.394335	0.302674	AKR1C3	1
GO:0031284	positive regulation of guanylate cyclase activity	1/357	11/18866	0.18958	0.394335	0.302674	GUCA2A	1
GO:0031915	positive regulation of synaptic plasticity	1/357	11/18866	0.18958	0.394335	0.302674	MAP1B	1
GO:0032306	regulation of prostaglandin secretion	1/357	11/18866	0.18958	0.394335	0.302674	EDN1	1
GO:0032754	positive regulation of interleukin-5 production	1/357	11/18866	0.18958	0.394335	0.302674	GATA3	1
GO:0032908	regulation of transforming growth factor beta1 production	1/357	11/18866	0.18958	0.394335	0.302674	THBS1	1
GO:0033860	regulation of NAD(P)H oxidase activity	1/357	11/18866	0.18958	0.394335	0.302674	CYBA	1
GO:0034650	cortisol metabolic process	1/357	11/18866	0.18958	0.394335	0.302674	DKK3	1
GO:0035747	natural killer cell chemotaxis	1/357	11/18866	0.18958	0.394335	0.302674	CCL2	1
GO:0042482	positive regulation of odontogenesis	1/357	11/18866	0.18958	0.394335	0.302674	EDN1	1
GO:0042670	retinal cone cell differentiation	1/357	11/18866	0.18958	0.394335	0.302674	THY1	1
GO:0042789	mRNA transcription by RNA polymerase II	1/357	11/18866	0.18958	0.394335	0.302674	FLNA	1
GO:0042985	negative regulation of amyloid precursor protein biosynthetic process	1/357	11/18866	0.18958	0.394335	0.302674	ITM2B	1
GO:0043097	pyrimidine nucleoside salvage	1/357	11/18866	0.18958	0.394335	0.302674	TYMP	1
GO:0043455	regulation of secondary metabolic process	1/357	11/18866	0.18958	0.394335	0.302674	ZEB2	1
GO:0043619	regulation of transcription from RNA polymerase II promoter in response to oxidative stress	1/357	11/18866	0.18958	0.394335	0.302674	HMOX1	1
GO:0044803	multi-organism membrane organization	1/357	11/18866	0.18958	0.394335	0.302674	GAS6	1
GO:0045657	positive regulation of monocyte differentiation	1/357	11/18866	0.18958	0.394335	0.302674	ZFP36L1	1
GO:0046549	retinal cone cell development	1/357	11/18866	0.18958	0.394335	0.302674	THY1	1
GO:0046643	regulation of gamma-delta T cell activation	1/357	11/18866	0.18958	0.394335	0.302674	SOX4	1
GO:0048021	regulation of melanin biosynthetic process	1/357	11/18866	0.18958	0.394335	0.302674	ZEB2	1
GO:0048103	somatic stem cell division	1/357	11/18866	0.18958	0.394335	0.302674	LBH	1
GO:0048703	embryonic viscerocranium morphogenesis	1/357	11/18866	0.18958	0.394335	0.302674	MEF2C	1
GO:0048853	forebrain morphogenesis	1/357	11/18866	0.18958	0.394335	0.302674	PTEN	1
GO:0051610	serotonin uptake	1/357	11/18866	0.18958	0.394335	0.302674	GPM6B	1
GO:0051974	negative regulation of telomerase activity	1/357	11/18866	0.18958	0.394335	0.302674	PPARG	1
GO:0060174	limb bud formation	1/357	11/18866	0.18958	0.394335	0.302674	SOX4	1
GO:0060767	epithelial cell proliferation involved in prostate gland development	1/357	11/18866	0.18958	0.394335	0.302674	SERPINF1	1
GO:0061085	regulation of histone H3-K27 methylation	1/357	11/18866	0.18958	0.394335	0.302674	GATA3	1
GO:0061299	retina vasculature morphogenesis in camera-type eye	1/357	11/18866	0.18958	0.394335	0.302674	COL4A1	1
GO:0061307	cardiac neural crest cell differentiation involved in heart development	1/357	11/18866	0.18958	0.394335	0.302674	JAG1	1
GO:0061308	cardiac neural crest cell development involved in heart development	1/357	11/18866	0.18958	0.394335	0.302674	JAG1	1
GO:0070189	kynurenine metabolic process	1/357	11/18866	0.18958	0.394335	0.302674	TDO2	1
GO:0071281	cellular response to iron ion	1/357	11/18866	0.18958	0.394335	0.302674	HMOX1	1
GO:0071838	cell proliferation in bone marrow	1/357	11/18866	0.18958	0.394335	0.302674	MEF2C	1
GO:0072205	metanephric collecting duct development	1/357	11/18866	0.18958	0.394335	0.302674	AKR1B1	1
GO:0086016	AV node cell action potential	1/357	11/18866	0.18958	0.394335	0.302674	CXADR	1
GO:0086023	adenylate cyclase-activating adrenergic receptor signaling pathway involved in heart process	1/357	11/18866	0.18958	0.394335	0.302674	PLN	1
GO:0086027	AV node cell to bundle of His cell signaling	1/357	11/18866	0.18958	0.394335	0.302674	CXADR	1
GO:0090030	regulation of steroid hormone biosynthetic process	1/357	11/18866	0.18958	0.394335	0.302674	DKK3	1
GO:0090084	negative regulation of inclusion body assembly	1/357	11/18866	0.18958	0.394335	0.302674	HSPA1A	1
GO:0090193	positive regulation of glomerulus development	1/357	11/18866	0.18958	0.394335	0.302674	EGR1	1
GO:0097090	presynaptic membrane organization	1/357	11/18866	0.18958	0.394335	0.302674	PTEN	1
GO:0098883	synapse pruning	1/357	11/18866	0.18958	0.394335	0.302674	DKK1	1
GO:0099624	atrial cardiac muscle cell membrane repolarization	1/357	11/18866	0.18958	0.394335	0.302674	FLNA	1
GO:0106049	regulation of cellular response to osmotic stress	1/357	11/18866	0.18958	0.394335	0.302674	EFHD1	1
GO:1900003	regulation of serine-type endopeptidase activity	1/357	11/18866	0.18958	0.394335	0.302674	SPINK1	1
GO:1900376	regulation of secondary metabolite biosynthetic process	1/357	11/18866	0.18958	0.394335	0.302674	ZEB2	1
GO:1901077	regulation of relaxation of muscle	1/357	11/18866	0.18958	0.394335	0.302674	PLN	1
GO:1902033	regulation of hematopoietic stem cell proliferation	1/357	11/18866	0.18958	0.394335	0.302674	PIM1	1
GO:1902065	response to L-glutamate	1/357	11/18866	0.18958	0.394335	0.302674	PCNA	1
GO:1902571	regulation of serine-type peptidase activity	1/357	11/18866	0.18958	0.394335	0.302674	SPINK1	1
GO:1903265	positive regulation of tumor necrosis factor-mediated signaling pathway	1/357	11/18866	0.18958	0.394335	0.302674	HSPA1A	1
GO:1905383	protein localization to presynapse	1/357	11/18866	0.18958	0.394335	0.302674	HSPB1	1
GO:1905902	regulation of mesoderm formation	1/357	11/18866	0.18958	0.394335	0.302674	DKK1	1
GO:2000035	regulation of stem cell division	1/357	11/18866	0.18958	0.394335	0.302674	LBH	1
GO:2000392	regulation of lamellipodium morphogenesis	1/357	11/18866	0.18958	0.394335	0.302674	CD44	1
GO:2000480	negative regulation of cAMP-dependent protein kinase activity	1/357	11/18866	0.18958	0.394335	0.302674	PKIG	1
GO:2000551	regulation of T-helper 2 cell cytokine production	1/357	11/18866	0.18958	0.394335	0.302674	GATA3	1
GO:2000615	regulation of histone H3-K9 acetylation	1/357	11/18866	0.18958	0.394335	0.302674	GATA3	1
GO:2001138	regulation of phospholipid transport	1/357	11/18866	0.18958	0.394335	0.302674	DBI	1
GO:2001140	positive regulation of phospholipid transport	1/357	11/18866	0.18958	0.394335	0.302674	DBI	1
GO:2001269	positive regulation of cysteine-type endopeptidase activity involved in apoptotic signaling pathway	1/357	11/18866	0.18958	0.394335	0.302674	GSN	1
GO:0034767	positive regulation of ion transmembrane transport	5/357	161/18866	0.190343	0.395721	0.303738	ARL6IP1/THY1/CCL2/FLNA/F2R	5
GO:0043543	protein acylation	7/357	248/18866	0.191518	0.397962	0.305457	ZDHHC12/MEAF6/NUPR1/SRCAP/SOX4/SNAI2/GATA3	7
GO:0009988	cell-cell recognition	3/357	80/18866	0.193175	0.400593	0.307477	LGALS3/B4GALT1/CD9	3
GO:0031397	negative regulation of protein ubiquitination	3/357	80/18866	0.193175	0.400593	0.307477	SOX4/HSPA1A/DNAJA1	3
GO:0070828	heterochromatin organization	3/357	80/18866	0.193175	0.400593	0.307477	LOXL2/HMGA1/CDKN2A	3
GO:1901224	positive regulation of NIK/NF-kappaB signaling	3/357	80/18866	0.193175	0.400593	0.307477	PTP4A3/ILK/EDN1	3
GO:0007338	single fertilization	5/357	162/18866	0.193608	0.401087	0.307856	SYT8/SPINK1/MFGE8/B4GALT1/CD9	5
GO:0019827	stem cell population maintenance	5/357	162/18866	0.193608	0.401087	0.307856	LBH/KLF4/SOX4/LOXL2/JAG1	5
GO:0045823	positive regulation of heart contraction	2/357	43/18866	0.195392	0.403967	0.310067	EDN1/ADM	2
GO:0050856	regulation of T cell receptor signaling pathway	2/357	43/18866	0.195392	0.403967	0.310067	THY1/LGALS3	2
GO:0086004	regulation of cardiac muscle cell contraction	2/357	43/18866	0.195392	0.403967	0.310067	PLN/FLNA	2
GO:0090317	negative regulation of intracellular protein transport	2/357	43/18866	0.195392	0.403967	0.310067	SVIP/PKIG	2
GO:0006066	alcohol metabolic process	10/357	385/18866	0.195806	0.40462	0.310568	GDPD3/DKK3/NUDT4/ACAA2/AKR1C3/PTEN/IDI1/IDH1/CYB5R3/AKR1B1	10
GO:0010906	regulation of glucose metabolic process	4/357	121/18866	0.196689	0.405628	0.311341	C1QTNF1/IGFBP4/IGFBP3/IGF2	4
GO:0030218	erythrocyte differentiation	4/357	121/18866	0.196689	0.405628	0.311341	ZFP36/HSPA1A/GATA3/ZFP36L1	4
GO:0032612	interleukin-1 production	4/357	121/18866	0.196689	0.405628	0.311341	HSPB1/GAS6/F2R/EGR1	4
GO:0120254	olefinic compound metabolic process	4/357	121/18866	0.196689	0.405628	0.311341	DKK3/AKR1C3/EGR1/ADM	4
GO:0016050	vesicle organization	9/357	340/18866	0.197161	0.406397	0.311932	CHMP4B/CHMP2B/ZEB2/VAMP8/SDC4/S100A10/F2R/CD59/ANXA2	9
GO:0016126	sterol biosynthetic process	3/357	81/18866	0.198005	0.407727	0.312953	ACAA2/IDI1/CYB5R3	3
GO:0071158	positive regulation of cell cycle arrest	3/357	81/18866	0.198005	0.407727	0.312953	SOX4/PCNA/SFN	3
GO:0045930	negative regulation of mitotic cell cycle	9/357	341/18866	0.1994	0.409053	0.31397	KLF4/SOX4/CCL2/PTEN/PCNA/SFN/CDKN2A/ZFP36L1/CCND1	9
GO:0046165	alcohol biosynthetic process	5/357	164/18866	0.200195	0.409053	0.31397	DKK3/ACAA2/IDI1/CYB5R3/AKR1B1	5
GO:0098727	maintenance of cell number	5/357	164/18866	0.200195	0.409053	0.31397	LBH/KLF4/SOX4/LOXL2/JAG1	5
GO:0010824	regulation of centrosome duplication	2/357	44/18866	0.2023	0.409053	0.31397	CHMP4B/CHMP2B	2
GO:0033003	regulation of mast cell activation	2/357	44/18866	0.2023	0.409053	0.31397	VAMP8/HMOX1	2
[truncated: 2,107 more rows]

## Sheet: GO_MF
ID	Description	GeneRatio	BgRatio	pvalue	p.adjust	qvalue	geneID	Count
GO:0005201	extracellular matrix structural constituent	26/357	169/18352	2.90519e-16	1.59495e-13	1.31498e-13	COL18A1/ASPN/THBS1/TGFBI/SPARC/PRELP/PCOLCE/NID1/MGP/MFGE8/LAMC1/LAMA4/IGFBP7/FBLN1/ECM1/COL6A3/COL6A2/COL6A1/COL5A2/COL5A1/COL4A2/COL4A1/COL3A1/COL1A2/COL1A1/BGN	26
GO:0048407	platelet-derived growth factor binding	8/357	11/18352	2.97511e-12	8.16669e-10	6.73315e-10	PDGFRB/PDGFA/COL6A1/COL5A1/COL4A1/COL3A1/COL1A2/COL1A1	8
GO:0050840	extracellular matrix binding	13/357	57/18352	5.20042e-11	8.54101e-09	7.04177e-09	OLFML2A/SMOC2/CD248/LYPD3/SPARCL1/THBS1/TGFBI/SPARC/NID1/LGALS3/ECM1/BGN/ANXA2	13
GO:0005518	collagen binding	14/357	70/18352	6.22296e-11	8.54101e-09	7.04177e-09	C1QTNF1/ASPN/SPARCL1/THBS1/TGFBI/SPARC/PDGFA/PCOLCE/NID1/ITGA1/COL6A2/COL6A1/CD44/SERPINH1	14
GO:0004857	enzyme inhibitor activity	30/357	383/18352	1.0357e-10	1.1372e-08	9.37578e-09	PPP1R14A/WFDC1/PKIG/SPINT2/TXNIP/GMFG/TIMP3/TIMP1/TFPI/SPINT1/SPINK1/PLN/SERPINI1/SERPINF1/PEBP1/OAZ2/LGALS3/HSPB1/SFN/GAS6/CSTB/CST6/CST3/COL6A3/CDKN2A/SERPINH1/SERPING1/ANXA5/ANXA2/A2M	30
GO:0061134	peptidase regulator activity	23/357	229/18352	1.33807e-10	1.22433e-08	1.00942e-08	WFDC1/SPINT2/TIMP3/TIMP1/TFPI/SPINT1/SPINK1/SERPINI1/SERPINF1/PCOLCE/PEBP1/MAL/GAS6/FBLN1/CTSH/CSTB/CST6/CST3/COL6A3/SERPINH1/SERPING1/ANXA2/A2M	23
GO:0030020	extracellular matrix structural constituent conferring tensile strength	11/357	41/18352	2.42745e-10	1.90382e-08	1.56963e-08	COL18A1/COL6A3/COL6A2/COL6A1/COL5A2/COL5A1/COL4A2/COL4A1/COL3A1/COL1A2/COL1A1	11
GO:0004866	endopeptidase inhibitor activity	19/357	183/18352	3.20246e-09	2.19769e-07	1.81192e-07	WFDC1/SPINT2/TIMP3/TIMP1/TFPI/SPINT1/SPINK1/SERPINI1/SERPINF1/PEBP1/GAS6/CSTB/CST6/CST3/COL6A3/SERPINH1/SERPING1/ANXA2/A2M	19
GO:0030414	peptidase inhibitor activity	19/357	189/18352	5.48846e-09	3.34796e-07	2.76028e-07	WFDC1/SPINT2/TIMP3/TIMP1/TFPI/SPINT1/SPINK1/SERPINI1/SERPINF1/PEBP1/GAS6/CSTB/CST6/CST3/COL6A3/SERPINH1/SERPING1/ANXA2/A2M	19
GO:0061135	endopeptidase regulator activity	19/357	192/18352	7.12766e-09	3.91309e-07	3.2262e-07	WFDC1/SPINT2/TIMP3/TIMP1/TFPI/SPINT1/SPINK1/SERPINI1/SERPINF1/PEBP1/GAS6/CSTB/CST6/CST3/COL6A3/SERPINH1/SERPING1/ANXA2/A2M	19
GO:0004867	serine-type endopeptidase inhibitor activity	13/357	98/18352	5.56591e-08	2.77789e-06	2.29028e-06	WFDC1/SPINT2/TFPI/SPINT1/SPINK1/SERPINI1/SERPINF1/PEBP1/COL6A3/SERPINH1/SERPING1/ANXA2/A2M	13
GO:0019838	growth factor binding	15/357	136/18352	6.62016e-08	3.02872e-06	2.49708e-06	THBS1/PDGFRB/PDGFA/IGFBP7/IGFBP5/IGFBP4/IGFBP3/IGFBP2/COL6A1/COL5A1/COL4A1/COL3A1/COL1A2/COL1A1/A2M	15
GO:0003779	actin binding	27/357	437/18352	1.37173e-07	5.79294e-06	4.77608e-06	PHACTR4/PDLIM2/PDLIM3/PALLD/DSTN/GMFG/PDLIM7/PDLIM1/TPM4/TPM3/TPM2/TAGLN/S100A4/PTK2/MYLK/MYH11/MYO1B/MAP1B/GSN/FLNA/EPS8/EEF2/CNN1/CAPG/CALD1/ANXA6/ACTN1	27
GO:0042805	actinin binding	8/357	36/18352	3.56608e-07	1.39841e-05	1.15294e-05	PDLIM2/PDLIM3/PALLD/PDLIM7/PDLIM1/PPARG/CSRP2/CSRP1	8
GO:0045296	cadherin binding	22/357	332/18352	6.34952e-07	2.32393e-05	1.916e-05	CHMP4B/CHMP2B/PRDX6/PDLIM1/GPRC5A/S100P/S100A11/NOTCH3/MYO1B/EPCAM/KTN1/KRT18/IDH1/HSPA1A/SFN/FLNA/EIF4G2/EEF2/CDH6/CAPG/CALD1/ANXA2	22
GO:0048306	calcium-dependent protein binding	11/357	85/18352	7.63326e-07	2.61916e-05	2.15941e-05	S100A16/SYT8/S100A14/S100P/S100A11/S100A10/S100A6/S100A4/ANXA6/ANXA2/A2M	11
GO:0008307	structural constituent of muscle	8/357	43/18352	1.51756e-06	4.90082e-05	4.04056e-05	PDLIM3/MYL9/TPM4/TPM2/MYH11/KRT19/CSRP2/CSRP1	8
GO:0098631	cell adhesion mediator activity	9/357	60/18352	2.22421e-06	6.78385e-05	5.59305e-05	ESAM/PALLD/PDLIM1/S100A11/EPCAM/KRT18/ITGA1/CXADR/ANXA2	9
GO:0002020	protease binding	13/357	137/18352	2.80027e-06	8.09131e-05	6.67101e-05	ADAMTS4/TIMP3/TIMP1/PTEN/MAGEA3/ECM1/CSTB/CST3/COL3A1/COL1A2/COL1A1/ANXA2/A2M	13
GO:0005178	integrin binding	13/357	144/18352	4.8785e-06	0.000133915	0.000110408	EGFL6/THY1/THBS1/TGFBI/PTK2/MFGE8/ILK/IGF2/CXADR/COL5A1/COL3A1/CD9/ACTN1	13
GO:0098632	cell-cell adhesion mediator activity	8/357	51/18352	5.81945e-06	0.000152137	0.000125432	ESAM/PALLD/PDLIM1/S100A11/EPCAM/KRT18/CXADR/ANXA2	8
GO:0051371	muscle alpha-actinin binding	5/357	15/18352	6.92847e-06	0.000172897	0.000142547	PDLIM2/PDLIM3/PALLD/PDLIM7/PDLIM1	5
GO:0051393	alpha-actinin binding	6/357	27/18352	1.08866e-05	0.000259859	0.000214245	PDLIM2/PDLIM3/PALLD/PDLIM7/PDLIM1/PPARG	6
GO:0098641	cadherin binding involved in cell-cell adhesion	5/357	18/18352	1.88392e-05	0.000430946	0.0003553	PDLIM1/S100A11/EPCAM/KRT18/ANXA2	5
GO:0005539	glycosaminoglycan binding	15/357	232/18352	5.19892e-05	0.00114168	0.000941279	CRISPLD2/SMOC2/FSTL1/ADAMTS1/TNFAIP6/THBS1/SOD3/PRELP/PGF/PCOLCE/MDK/COL5A1/CD44/BGN/ANXA6	15
GO:0031994	insulin-like growth factor I binding	4/357	13/18352	8.76166e-05	0.00185006	0.00152531	IGFBP5/IGFBP4/IGFBP3/IGFBP2	4
GO:0044548	S100 protein binding	4/357	14/18352	0.000120786	0.00245598	0.00202487	CACYBP/S100A11/S100A6/ANXA2	4
GO:0001786	phosphatidylserine binding	7/357	58/18352	0.000127386	0.00249768	0.00205925	SYT8/THBS1/MFGE8/GAS6/AXL/ANXA6/ANXA2	7
GO:0046332	SMAD binding	8/357	79/18352	0.000148643	0.00281279	0.00231904	TOB1/ZEB2/TGFB1I1/SKIL/FLNA/COL5A2/COL3A1/COL1A2	8
GO:0001968	fibronectin binding	5/357	27/18352	0.000153704	0.00281279	0.00231904	THBS1/SDC4/IGFBP5/IGFBP3/FBLN1	5
GO:0051015	actin filament binding	13/357	206/18352	0.000206926	0.00364334	0.00300381	DSTN/TPM4/TPM3/TPM2/TAGLN/MYH11/MYO1B/GSN/FLNA/EEF2/CAPG/ANXA6/ACTN1	13
GO:0005520	insulin-like growth factor binding	5/357	29/18352	0.000218999	0.00364334	0.00300381	IGFBP7/IGFBP5/IGFBP4/IGFBP3/IGFBP2	5
GO:0043236	laminin binding	5/357	29/18352	0.000218999	0.00364334	0.00300381	LYPD3/THBS1/NID1/LGALS3/ECM1	5
GO:0046965	retinoid X receptor binding	4/357	18/18352	0.000347177	0.00560589	0.00462186	ARID5A/PPARG/NR4A2/HMGA1	4
GO:0072341	modified amino acid binding	8/357	90/18352	0.000367111	0.0057584	0.0047476	SYT8/THBS1/MGST1/MFGE8/GAS6/AXL/ANXA6/ANXA2	8
GO:0008201	heparin binding	11/357	169/18352	0.000484668	0.00739119	0.00609378	CRISPLD2/SMOC2/FSTL1/ADAMTS1/THBS1/SOD3/PRELP/PGF/PCOLCE/MDK/COL5A1	11
GO:1901681	sulfur compound binding	14/357	262/18352	0.000648531	0.0096228	0.00793367	CRISPLD2/SMOC2/FSTL1/ADAMTS1/THBS1/SOD3/PRELP/PGF/PCOLCE/MGST1/MDK/DBI/COL5A1/ANXA6	14
GO:0004955	prostaglandin receptor activity	3/357	10/18352	0.000791344	0.0114328	0.00942598	PTGIR/PPARG/HPGD	3
GO:0004954	prostanoid receptor activity	3/357	11/18352	0.00107246	0.0150969	0.0124469	PTGIR/PPARG/HPGD	3
GO:0140297	DNA-binding transcription factor binding	16/357	347/18352	0.0013296	0.0182488	0.0150455	ARID5A/KLF4/TGFB1I1/TCF4/PPARG/PCNA/NR4A2/MEF2C/HSPB1/DNAJA1/NR4A1/HMGA1/FHL2/CREM/CDKN2A/KLF5	16
GO:0009055	electron transfer activity	8/357	111/18352	0.00147121	0.0196999	0.0162419	COX4I2/NDUFA4L2/PHGDH/LOXL2/CYBA/CYB5A/COX7A1/AKR1B1	8
GO:0042974	retinoic acid receptor binding	4/357	27/18352	0.00173448	0.0226721	0.0186924	ARID5A/PPARG/NR4A2/HMGA1	4
GO:0004129	cytochrome-c oxidase activity	4/357	28/18352	0.00199286	0.0243129	0.0200452	COX4I2/NDUFA4L2/CYB5A/COX7A1	4
GO:0015002	heme-copper terminal oxidase activity	4/357	28/18352	0.00199286	0.0243129	0.0200452	COX4I2/NDUFA4L2/CYB5A/COX7A1	4
GO:0016676	oxidoreductase activity, acting on a heme group of donors, oxygen as acceptor	4/357	28/18352	0.00199286	0.0243129	0.0200452	COX4I2/NDUFA4L2/CYB5A/COX7A1	4
GO:0016675	oxidoreductase activity, acting on a heme group of donors	4/357	29/18352	0.00227668	0.0271717	0.0224021	COX4I2/NDUFA4L2/CYB5A/COX7A1	4
GO:0004953	icosanoid receptor activity	3/357	15/18352	0.00279138	0.0319264	0.0263222	PTGIR/PPARG/HPGD	3
GO:0005161	platelet-derived growth factor receptor binding	3/357	15/18352	0.00279138	0.0319264	0.0263222	PTEN/PDGFRB/PDGFA	3
GO:0030291	protein serine/threonine kinase inhibitor activity	4/357	31/18352	0.00292547	0.0327772	0.0270237	PKIG/HSPB1/SFN/CDKN2A	4
GO:0004601	peroxidase activity	5/357	52/18352	0.00332764	0.0365375	0.0301239	CYGB/PRDX6/PRDX2/MGST1/GPX3	5
GO:0019887	protein kinase regulator activity	10/357	185/18352	0.00343347	0.0366496	0.0302163	PKIG/GMFG/GPRC5A/IGF2/HSPB1/SFN/GAS6/CKS2/CDKN2A/CCND1	10
GO:0019207	kinase regulator activity	11/357	216/18352	0.00347136	0.0366496	0.0302163	PKIG/GMFG/KLF4/GPRC5A/IGF2/HSPB1/SFN/GAS6/CKS2/CDKN2A/CCND1	11
GO:0016922	nuclear receptor binding	7/357	101/18352	0.00358076	0.0370913	0.0305805	ARID5A/TGFB1I1/PPARG/PCNA/NR4A2/NR4A1/HMGA1	7
GO:0008083	growth factor activity	9/357	162/18352	0.0045119	0.0458371	0.0377911	DKK1/GMFG/TIMP1/PGF/PDGFA/MDK/IGF2/TYMP/JAG1	9
GO:0016684	oxidoreductase activity, acting on peroxide as acceptor	5/357	56/18352	0.00459206	0.0458371	0.0377911	CYGB/PRDX6/PRDX2/MGST1/GPX3	5
GO:0035258	steroid hormone receptor binding	6/357	81/18352	0.00495712	0.0485975	0.040067	ARID5A/TGFB1I1/PPARG/PCNA/NR4A2/NR4A1	6
GO:0020037	heme binding	8/357	138/18352	0.0056408	0.0543298	0.044793	CYGB/HEBP2/PGRMC2/TDO2/HMOX1/GUCY1A2/CYBA/CYB5A	8
GO:0003713	transcription coactivator activity	12/357	267/18352	0.00626869	0.0593364	0.0489208	CITED4/VGLL1/NUPR1/SRCAP/CITED2/PDLIM1/TGFB1I1/SOX4/ID1/HMGA1/GATA3/ACTN1	12
GO:0016209	antioxidant activity	6/357	86/18352	0.0066262	0.0616574	0.0508344	CYGB/PRDX6/PRDX2/SOD3/MGST1/GPX3	6
GO:0016504	peptidase activator activity	4/357	40/18352	0.00741063	0.0673679	0.0555425	PCOLCE/MAL/FBLN1/CTSH	4
GO:0004602	glutathione peroxidase activity	3/357	21/18352	0.00748533	0.0673679	0.0555425	PRDX6/MGST1/GPX3	3
GO:0005543	phospholipid binding	17/357	454/18352	0.00793334	0.0702485	0.0579174	SYT8/SGIP1/PHLDA1/THY1/THBS1/PEBP1/MYO1B/MFGE8/MAP1B/GSN/GAS6/CAPG/AXL/ANXA6/ANXA5/ANXA2/JAG1	17
GO:0046906	tetrapyrrole binding	8/357	148/18352	0.00848524	0.0722551	0.0595719	CYGB/HEBP2/PGRMC2/TDO2/HMOX1/GUCY1A2/CYBA/CYB5A	8
GO:0030021	extracellular matrix structural constituent conferring compression resistance	3/357	22/18352	0.00854399	0.0722551	0.0595719	ASPN/PRELP/BGN	3
GO:0004860	protein kinase inhibitor activity	5/357	65/18352	0.00862106	0.0722551	0.0595719	PKIG/GMFG/HSPB1/SFN/CDKN2A	5
GO:0099106	ion channel regulator activity	7/357	119/18352	0.00868641	0.0722551	0.0595719	TSPAN13/KCNE4/VAMP8/PLN/FXYD3/GEM/FLNA	7
GO:0003712	transcription coregulator activity	18/357	498/18352	0.00904479	0.0741133	0.0611038	CITED4/VGLL1/HEYL/NUPR1/ARID5A/SRCAP/CITED2/TOB1/PDLIM1/TGFB1I1/SOX4/ID1/HSPA1A/HMGA1/GATA3/FHL2/CCND1/ACTN1	18
GO:0019210	kinase inhibitor activity	5/357	69/18352	0.0110182	0.0889559	0.0733411	PKIG/GMFG/HSPB1/SFN/CDKN2A	5
GO:0019208	phosphatase regulator activity	6/357	99/18352	0.0128219	0.102018	0.0841102	PPP1R14A/PHACTR4/RCAN2/ZEB2/LGALS3/IGFBP3	6
GO:0017022	myosin binding	5/357	72/18352	0.0130894	0.102658	0.0846381	RAB25/MYL9/GSN/CALD1/AXL	5
GO:0048018	receptor ligand activity	17/357	487/18352	0.015062	0.115183	0.0949648	CKLF/DKK1/GMFG/TIMP1/CCL2/PGF/PDGFA/MDK/LGALS3/IGF2/GUCA2A/CXCL2/GAS6/EDN1/TYMP/JAG1/ADM	17
GO:0019911	structural constituent of myelin sheath	2/357	10/18352	0.0153158	0.115183	0.0949648	MAL2/MAL	2
GO:0035374	chondroitin sulfate binding	2/357	10/18352	0.0153158	0.115183	0.0949648	MDK/ANXA6	2
GO:0061629	RNA polymerase II-specific DNA-binding transcription factor binding	11/357	267/18352	0.0158176	0.117349	0.0967505	ARID5A/KLF4/TGFB1I1/PPARG/PCNA/NR4A2/HSPB1/DNAJA1/NR4A1/HMGA1/CDKN2A	11
GO:0070888	E-box binding	4/357	50/18352	0.0160577	0.117542	0.0969095	TCF4/SNAI2/PPARG/GATA3	4
GO:0030546	signaling receptor activator activity	17/357	492/18352	0.0164799	0.118955	0.0980746	CKLF/DKK1/GMFG/TIMP1/CCL2/PGF/PDGFA/MDK/LGALS3/IGF2/GUCA2A/CXCL2/GAS6/EDN1/TYMP/JAG1/ADM	17
GO:0035035	histone acetyltransferase binding	3/357	28/18352	0.0166841	0.118955	0.0980746	CITED2/PCNA/EGR1	3
GO:0004879	nuclear receptor activity	4/357	52/18352	0.0183173	0.123733	0.102013	NR2F2/PPARG/NR4A2/NR4A1	4
GO:0098531	ligand-activated transcription factor activity	4/357	52/18352	0.0183173	0.123733	0.102013	NR2F2/PPARG/NR4A2/NR4A1	4
GO:0043425	bHLH transcription factor binding	3/357	29/18352	0.0183465	0.123733	0.102013	TCF4/FHL2/KLF5	3
GO:0008429	phosphatidylethanolamine binding	2/357	11/18352	0.018481	0.123733	0.102013	PEBP1/MFGE8	2
GO:0050786	RAGE receptor binding	2/357	11/18352	0.018481	0.123733	0.102013	S100P/S100A4	2
GO:0005544	calcium-dependent phospholipid binding	4/357	54/18352	0.0207648	0.137348	0.113239	SYT8/ANXA6/ANXA5/ANXA2	4
GO:0004032	alditol:NADP+ 1-oxidoreductase activity	2/357	12/18352	0.0218953	0.139208	0.114772	AKR1C3/AKR1B1	2
GO:0052650	NADP-retinol dehydrogenase activity	2/357	12/18352	0.0218953	0.139208	0.114772	AKR1C3/AKR1B1	2
GO:1902282	voltage-gated potassium channel activity involved in ventricular cardiac muscle cell action potential repolarization	2/357	12/18352	0.0218953	0.139208	0.114772	KCNE4/KCNJ8	2
GO:0051287	NAD binding	4/357	55/18352	0.0220603	0.139208	0.114772	PHGDH/IDH1/HPGD/CYB5R3	4
GO:0035257	nuclear hormone receptor binding	7/357	144/18352	0.0226961	0.141593	0.116738	ARID5A/TGFB1I1/PPARG/PCNA/NR4A2/NR4A1/HMGA1	7
GO:0019888	protein phosphatase regulator activity	5/357	85/18352	0.0250706	0.150815	0.124342	PPP1R14A/PHACTR4/RCAN2/LGALS3/IGFBP3	5
GO:0004859	phospholipase inhibitor activity	2/357	13/18352	0.025548	0.150815	0.124342	ANXA5/ANXA2	2
GO:0032036	myosin heavy chain binding	2/357	13/18352	0.025548	0.150815	0.124342	MYL9/AXL	2
GO:0039706	co-receptor binding	2/357	13/18352	0.025548	0.150815	0.124342	DKK3/DKK1	2
GO:0072542	protein phosphatase activator activity	2/357	13/18352	0.025548	0.150815	0.124342	PHACTR4/IGFBP3	2
GO:0016247	channel regulator activity	7/357	148/18352	0.0258788	0.151143	0.124612	TSPAN13/KCNE4/VAMP8/PLN/FXYD3/GEM/FLNA	7
GO:0003924	GTPase activity	12/357	326/18352	0.026423	0.152697	0.125893	RAB25/RHOF/RASD1/RHOD/RAB31/RGS5/RGS16/GEM/GBP2/EEF2/RHOC/ARF6	12
GO:0004869	cysteine-type endopeptidase inhibitor activity	4/357	59/18352	0.0277284	0.158417	0.13061	GAS6/CSTB/CST6/CST3	4
GO:0000217	DNA secondary structure binding	3/357	34/18352	0.0279899	0.158417	0.13061	MEF2C/HMGA1/HMGB3	3
GO:0043394	proteoglycan binding	3/357	36/18352	0.0324672	0.180451	0.148775	THBS1/NID1/COL5A1	3
GO:0005525	GTP binding	13/357	376/18352	0.033225	0.180451	0.148775	RAB25/RHOF/RASD1/EHD2/RHOD/RAB31/GUCY1A2/GEM/GBP2/EEF2/RHOC/ARF6/ANXA6	13
GO:0019215	intermediate filament binding	2/357	15/18352	0.0335264	0.180451	0.148775	VIM/KRT14	2
GO:0035259	glucocorticoid receptor binding	2/357	15/18352	0.0335264	0.180451	0.148775	NR4A2/NR4A1	2
GO:0086008	voltage-gated potassium channel activity involved in cardiac muscle cell action potential repolarization	2/357	15/18352	0.0335264	0.180451	0.148775	KCNE4/KCNJ8	2
GO:0032550	purine ribonucleoside binding	13/357	380/18352	0.0357041	0.190306	0.156901	RAB25/RHOF/RASD1/EHD2/RHOD/RAB31/GUCY1A2/GEM/GBP2/EEF2/RHOC/ARF6/ANXA6	13
GO:0001883	purine nucleoside binding	13/357	383/18352	0.0376485	0.190549	0.157101	RAB25/RHOF/RASD1/EHD2/RHOD/RAB31/GUCY1A2/GEM/GBP2/EEF2/RHOC/ARF6/ANXA6	13
GO:0032549	ribonucleoside binding	13/357	383/18352	0.0376485	0.190549	0.157101	RAB25/RHOF/RASD1/EHD2/RHOD/RAB31/GUCY1A2/GEM/GBP2/EEF2/RHOC/ARF6/ANXA6	13
GO:0005523	tropomyosin binding	2/357	16/18352	0.0378321	0.190549	0.157101	S100A6/CALD1	2
GO:0008191	metalloendopeptidase inhibitor activity	2/357	16/18352	0.0378321	0.190549	0.157101	TIMP3/TIMP1	2
GO:0019211	phosphatase activator activity	2/357	16/18352	0.0378321	0.190549	0.157101	PHACTR4/IGFBP3	2
GO:0071837	HMG box domain binding	2/357	16/18352	0.0378321	0.190549	0.157101	MEF2C/GATA3	2
GO:0001882	nucleoside binding	13/357	389/18352	0.0417615	0.208428	0.171842	RAB25/RHOF/RASD1/EHD2/RHOD/RAB31/GUCY1A2/GEM/GBP2/EEF2/RHOC/ARF6/ANXA6	13
GO:1990782	protein tyrosine kinase binding	5/357	98/18352	0.042471	0.210059	0.173187	TOB1/PTEN/PCNA/GAS6/ANGPT2	5
GO:0030547	receptor inhibitor activity	3/357	41/18352	0.0451817	0.219511	0.180979	DKK3/DKK1/LY6E	3
GO:0060590	ATPase regulator activity	3/357	41/18352	0.0451817	0.219511	0.180979	PLN/DNAJA1/BAG1	3
GO:0016755	transferase activity, transferring amino-acyl groups	2/357	18/18352	0.0470286	0.221352	0.182497	QPCT/GGT5	2
GO:0055102	lipase inhibitor activity	2/357	18/18352	0.0470286	0.221352	0.182497	ANXA5/ANXA2	2
GO:0042379	chemokine receptor binding	4/357	70/18352	0.0474293	0.221352	0.182497	S100A14/CKLF/CCL2/CXCL2	4
GO:0019001	guanyl nucleotide binding	13/357	397/18352	0.0477246	0.221352	0.182497	RAB25/RHOF/RASD1/EHD2/RHOD/RAB31/GUCY1A2/GEM/GBP2/EEF2/RHOC/ARF6/ANXA6	13
GO:0032561	guanyl ribonucleotide binding	13/357	397/18352	0.0477246	0.221352	0.182497	RAB25/RHOF/RASD1/EHD2/RHOD/RAB31/GUCY1A2/GEM/GBP2/EEF2/RHOC/ARF6/ANXA6	13
GO:0030331	estrogen receptor binding	3/357	42/18352	0.0479798	0.221352	0.182497	ARID5A/PPARG/PCNA	3
GO:0030971	receptor tyrosine kinase binding	4/357	72/18352	0.0516653	0.236369	0.194878	TOB1/PCNA/GAS6/ANGPT2	4
GO:0001618	virus receptor activity	4/357	74/18352	0.0561014	0.250101	0.2062	HSPA1A/CD55/CXADR/AXL	4
GO:0140272	exogenous protein binding	4/357	74/18352	0.0561014	0.250101	0.2062	HSPA1A/CD55/CXADR/AXL	4
GO:0008138	protein tyrosine/serine/threonine phosphatase activity	3/357	45/18352	0.056869	0.250101	0.2062	DUSP23/PTP4A3/PTEN	3
GO:0016408	C-acyltransferase activity	2/357	20/18352	0.0569447	0.250101	0.2062	SPTSSB/ACAA2	2
GO:0016505	peptidase activator activity involved in apoptotic process	2/357	20/18352	0.0569447	0.250101	0.2062	MAL/CTSH	2
GO:0070851	growth factor receptor binding	6/357	141/18352	0.057674	0.251294	0.207183	PTEN/PGF/PDGFRB/PDGFA/GATA3/ECM1	6
GO:0051427	hormone receptor binding	7/357	177/18352	0.0582318	0.251726	0.20754	ARID5A/TGFB1I1/PPARG/PCNA/NR4A2/NR4A1/HMGA1	7
GO:0005243	gap junction channel activity	2/357	21/18352	0.062151	0.262468	0.216396	GJC1/GJA4	2
GO:0008106	alcohol dehydrogenase (NADP+) activity	2/357	21/18352	0.062151	0.262468	0.216396	AKR1C3/AKR1B1	2
GO:0050750	low-density lipoprotein particle receptor binding	2/357	21/18352	0.062151	0.262468	0.216396	DKK1/DNAJA1	2
GO:0005246	calcium channel regulator activity	3/357	47/18352	0.0631968	0.264848	0.218358	TSPAN13/PLN/GEM	3
GO:0005540	hyaluronic acid binding	2/357	22/18352	0.0675117	0.280787	0.231499	TNFAIP6/CD44	2
GO:0008009	chemokine activity	3/357	49/18352	0.0698353	0.288267	0.237666	CKLF/CCL2/CXCL2	3
GO:0016538	cyclin-dependent protein serine/threonine kinase regulator activity	3/357	50/18352	0.0732679	0.30018	0.247488	CKS2/CDKN2A/CCND1	3
GO:0005546	phosphatidylinositol-4,5-bisphosphate binding	4/357	82/18352	0.0758093	0.306025	0.252307	MYO1B/GSN/CAPG/ANXA2	4
GO:0030295	protein kinase activator activity	4/357	82/18352	0.0758093	0.306025	0.252307	GPRC5A/IGF2/GAS6/CKS2	4
GO:0008022	protein C-terminus binding	7/357	189/18352	0.076738	0.307512	0.253533	PABPC1/TCF4/PPARG/PCNA/ID1/FBLN1/ECM1	7
GO:0005212	structural constituent of eye lens	2/357	24/18352	0.0786649	0.312949	0.258016	VIM/CRYAB	2
GO:0008013	beta-catenin binding	4/357	85/18352	0.0839876	0.331721	0.273492	KLF4/TCF4/NR4A2/CXADR	4
GO:0016616	oxidoreductase activity, acting on the CH-OH group of donors, NAD or NADP as acceptor	5/357	120/18352	0.0851922	0.332351	0.274012	PHGDH/AKR1C3/IDH1/HPGD/AKR1B1	5
GO:0003714	transcription corepressor activity	7/357	194/18352	0.085358	0.332351	0.274012	HEYL/ARID5A/CITED2/TOB1/HSPA1A/FHL2/CCND1	7
GO:0035925	mRNA 3'-UTR AU-rich region binding	2/357	26/18352	0.0903438	0.346844	0.285961	ZFP36/ZFP36L1	2
GO:0070325	lipoprotein particle receptor binding	2/357	26/18352	0.0903438	0.346844	0.285961	DKK1/DNAJA1	2
GO:0019209	kinase activator activity	4/357	89/18352	0.0955321	0.3576	0.294829	GPRC5A/IGF2/GAS6/CKS2	4
GO:0004033	aldo-keto reductase (NADP) activity	2/357	27/18352	0.0963625	0.3576	0.294829	AKR1C3/AKR1B1	2
GO:0017091	AU-rich element binding	2/357	27/18352	0.0963625	0.3576	0.294829	ZFP36/ZFP36L1	2
GO:0044183	protein folding chaperone	2/357	27/18352	0.0963625	0.3576	0.294829	HSPB1/HSPA1A	2
GO:0005516	calmodulin binding	7/357	200/18352	0.0964021	0.3576	0.294829	RGS16/MYLK/MYH11/MYO1B/GEM/CNN1/CALD1	7
GO:0043621	protein self-association	3/357	57/18352	0.0992874	0.365831	0.301615	SVIP/PPARG/ID1	3
GO:0050681	androgen receptor binding	2/357	28/18352	0.102492	0.375119	0.309273	ARID5A/TGFB1I1	2
GO:1901567	fatty acid derivative binding	2/357	29/18352	0.108725	0.395297	0.325908	PPARG/DBI	2
GO:0016614	oxidoreductase activity, acting on CH-OH group of donors	5/357	130/18352	0.110022	0.39723	0.327502	PHGDH/AKR1C3/IDH1/HPGD/AKR1B1	5
GO:0005507	copper ion binding	3/357	60/18352	0.111427	0.39723	0.327502	SOD3/SNCG/LOXL2	3
GO:0097110	scaffold protein binding	3/357	60/18352	0.111427	0.39723	0.327502	VIM/KRT18/KRT8	3
GO:0022829	wide pore channel activity	2/357	30/18352	0.115055	0.404905	0.333831	GJC1/GJA4	2
GO:0043548	phosphatidylinositol 3-kinase binding	2/357	30/18352	0.115055	0.404905	0.333831	PDGFRB/AXL	2
GO:0001664	G protein-coupled receptor binding	9/357	293/18352	0.119535	0.417993	0.344621	S100A14/CKLF/CCL2/HSPA1A/DNAJA1/CXCL2/FLNA/EDN1/ADM	9
GO:0042605	peptide antigen binding	2/357	31/18352	0.121477	0.422094	0.348002	HLA-B/HLA-A	2
GO:0048019	receptor antagonist activity	2/357	32/18352	0.127984	0.437963	0.361085	DKK3/DKK1	2
GO:0071889	14-3-3 protein binding	2/357	32/18352	0.127984	0.437963	0.361085	ZFP36/ZFP36L1	2
GO:0030145	manganese ion binding	3/357	64/18352	0.128437	0.437963	0.361085	PIM1/B4GALT1/GALNT1	3
GO:0016746	transferase activity, transferring acyl groups	8/357	259/18352	0.133857	0.45325	0.373689	SPTSSB/ZDHHC12/MEAF6/QPCT/SRCAP/AGPAT2/ACAA2/GGT5	8
GO:0019956	chemokine binding	2/357	33/18352	0.134572	0.45325	0.373689	ZFP36/A2M	2
GO:0005200	structural constituent of cytoskeleton	4/357	104/18352	0.144786	0.484678	0.399601	KRT20/VIM/KRT19/KRT14	4
GO:0016620	oxidoreductase activity, acting on the aldehyde or oxo group of donors, NAD or NADP as acceptor	2/357	35/18352	0.147963	0.490698	0.404564	AKR1C3/AKR1B1	2
GO:0004620	phospholipase activity	4/357	105/18352	0.148371	0.490698	0.404564	GDPD3/PRDX6/HMOX1/EDNRA	4
GO:0019825	oxygen binding	2/357	36/18352	0.154757	0.508752	0.419448	CYGB/TDO2	2
GO:0042056	chemoattractant activity	2/357	37/18352	0.161609	0.528117	0.435414	PGF/LGALS3	2
GO:0016651	oxidoreductase activity, acting on NAD(P)H	4/357	109/18352	0.163049	0.529667	0.436692	AKR1C3/NDUFS5/CYB5R3/CYBA	4
GO:0033293	monocarboxylic acid binding	3/357	72/18352	0.164914	0.531235	0.437985	AKR1C3/NR2F2/PPARG	3
GO:0019903	protein phosphatase binding	5/357	149/18352	0.165467	0.531235	0.437985	PHACTR4/PTK2/PPARG/LGALS3/ITGA1	5
GO:0043539	protein serine/threonine kinase activator activity	2/357	38/18352	0.168516	0.537879	0.443463	IGF2/CKS2	2
GO:0016409	palmitoyltransferase activity	2/357	39/18352	0.175471	0.54387	0.448402	SPTSSB/ZDHHC12	2
GO:0000774	adenyl-nucleotide exchange factor activity	1/357	10/18352	0.178394	0.54387	0.448402	BAG1	1
GO:0008603	cAMP-dependent protein kinase regulator activity	1/357	10/18352	0.178394	0.54387	0.448402	PKIG	1
GO:0010851	cyclase regulator activity	1/357	10/18352	0.178394	0.54387	0.448402	GUCA2A	1
GO:0016783	sulfurtransferase activity	1/357	10/18352	0.178394	0.54387	0.448402	TSTD1	1
GO:0019869	chloride channel inhibitor activity	1/357	10/18352	0.178394	0.54387	0.448402	VAMP8	1
GO:0030957	Tat protein binding	1/357	10/18352	0.178394	0.54387	0.448402	DNAJA1	1
GO:0032052	bile acid binding	1/357	10/18352	0.178394	0.54387	0.448402	AKR1C3	1
GO:0005254	chloride channel activity	3/357	75/18352	0.179309	0.54387	0.448402	CLIC3/FXYD3/CLDN4	3
GO:0042826	histone deacetylase binding	4/357	115/18352	0.185987	0.557157	0.459357	KLF4/MEF2C/HSPA1A/CCND1	4
GO:0001540	amyloid-beta binding	3/357	77/18352	0.189089	0.557157	0.459357	ITM2B/CST3/CRYAB	3
GO:0004865	protein serine/threonine phosphatase inhibitor activity	1/357	11/18352	0.194386	0.557157	0.459357	PPP1R14A	1
GO:0008097	5S rRNA binding	1/357	11/18352	0.194386	0.557157	0.459357	EEF2	1
GO:0017166	vinculin binding	1/357	11/18352	0.194386	0.557157	0.459357	ACTN1	1
GO:0031996	thioesterase binding	1/357	11/18352	0.194386	0.557157	0.459357	ARF6	1
GO:0032404	mismatch repair complex binding	1/357	11/18352	0.194386	0.557157	0.459357	PCNA	1
GO:0097493	structural molecule activity conferring elasticity	1/357	11/18352	0.194386	0.557157	0.459357	LAMC1	1
GO:0140299	small molecule sensor activity	1/357	11/18352	0.194386	0.557157	0.459357	EFHD1	1
GO:0051082	unfolded protein binding	4/357	118/18352	0.19783	0.557157	0.459357	HSPA1A/DNAJA1/CRYAB/SERPINH1	4
GO:1902936	phosphatidylinositol bisphosphate binding	4/357	119/18352	0.201828	0.557157	0.459357	MYO1B/GSN/CAPG/ANXA2	4
GO:0016903	oxidoreductase activity, acting on the aldehyde or oxo group of donors	2/357	43/18352	0.203697	0.557157	0.459357	AKR1C3/AKR1B1	2
GO:0043028	cysteine-type endopeptidase regulator activity involved in apoptotic process	2/357	43/18352	0.203697	0.557157	0.459357	GAS6/CTSH	2
GO:0004861	cyclin-dependent protein serine/threonine kinase inhibitor activity	1/357	12/18352	0.210067	0.557157	0.459357	CDKN2A	1
GO:0030955	potassium ion binding	1/357	12/18352	0.210067	0.557157	0.459357	PDXK	1
GO:0033130	acetylcholine receptor binding	1/357	12/18352	0.210067	0.557157	0.459357	PSCA	1
GO:0042975	peroxisome proliferator activated receptor binding	1/357	12/18352	0.210067	0.557157	0.459357	HMGA1	1
GO:0043295	glutathione binding	1/357	12/18352	0.210067	0.557157	0.459357	MGST1	1
GO:0046790	virion binding	1/357	12/18352	0.210067	0.557157	0.459357	ANXA2	1
GO:0089720	caspase binding	1/357	12/18352	0.210067	0.557157	0.459357	MAGEA3	1
GO:0099186	structural constituent of postsynapse	1/357	12/18352	0.210067	0.557157	0.459357	ACTN1	1
GO:0102991	myristoyl-CoA hydrolase activity	1/357	12/18352	0.210067	0.557157	0.459357	ACAA2	1
GO:0004864	protein phosphatase inhibitor activity	2/357	44/18352	0.210834	0.557157	0.459357	PPP1R14A/LGALS3	2
GO:0140296	general transcription initiation factor binding	2/357	44/18352	0.210834	0.557157	0.459357	TCF4/HNRNPF	2
GO:0005179	hormone activity	4/357	122/18352	0.213963	0.557157	0.459357	IGF2/GUCA2A/EDN1/ADM	4
GO:0004177	aminopeptidase activity	2/357	46/18352	0.225177	0.557157	0.459357	ENPEP/CTSH	2
GO:0003906	DNA-(apurinic or apyrimidinic site) endonuclease activity	1/357	13/18352	0.225443	0.557157	0.459357	HMGA1	1
GO:0016175	superoxide-generating NAD(P)H oxidase activity	1/357	13/18352	0.225443	0.557157	0.459357	CYBA	1
GO:0016653	oxidoreductase activity, acting on NAD(P)H, heme protein as acceptor	1/357	13/18352	0.225443	0.557157	0.459357	CYB5R3	1
GO:0016840	carbon-nitrogen lyase activity	1/357	13/18352	0.225443	0.557157	0.459357	GGCT	1
GO:0019104	DNA N-glycosylase activity	1/357	13/18352	0.225443	0.557157	0.459357	PCNA	1
GO:0030548	acetylcholine receptor regulator activity	1/357	13/18352	0.225443	0.557157	0.459357	LY6E	1
GO:0045159	myosin II binding	1/357	13/18352	0.225443	0.557157	0.459357	GSN	1
GO:0052745	inositol phosphate phosphatase activity	1/357	13/18352	0.225443	0.557157	0.459357	PTEN	1
GO:0086080	protein binding involved in heterotypic cell-cell adhesion	1/357	13/18352	0.225443	0.557157	0.459357	CXADR	1
GO:0099602	neurotransmitter receptor regulator activity	1/357	13/18352	0.225443	0.557157	0.459357	LY6E	1
GO:1900750	oligopeptide binding	1/357	13/18352	0.225443	0.557157	0.459357	MGST1	1
GO:0030165	PDZ domain binding	3/357	85/18352	0.229425	0.557157	0.459357	SDC2/PTEN/CXADR	3
GO:0031406	carboxylic acid binding	6/357	212/18352	0.232299	0.557157	0.459357	AKR1C3/TNFAIP6/NR2F2/TDO2/PPARG/CD44	6
GO:0005044	scavenger receptor activity	2/357	47/18352	0.232376	0.557157	0.459357	LOXL2/LGALS3BP	2
GO:0019212	phosphatase inhibitor activity	2/357	47/18352	0.232376	0.557157	0.459357	PPP1R14A/LGALS3	2
GO:0004252	serine-type endopeptidase activity	5/357	169/18352	0.233236	0.557157	0.459357	PRSS22/PLAT/CTSH/C1S/C1R	5
GO:0015078	proton transmembrane transporter activity	4/357	127/18352	0.234614	0.557157	0.459357	COX4I2/NDUFA4L2/CYB5A/COX7A1	4
GO:0031072	heat shock protein binding	4/357	127/18352	0.234614	0.557157	0.459357	ZFP36/HSPA1A/DNAJA1/BAG1	4
GO:0005253	anion channel activity	3/357	87/18352	0.239755	0.557157	0.459357	CLIC3/FXYD3/CLDN4	3
GO:0005172	vascular endothelial growth factor receptor binding	1/357	14/18352	0.240521	0.557157	0.459357	PGF	1
GO:0005344	oxygen carrier activity	1/357	14/18352	0.240521	0.557157	0.459357	CYGB	1
GO:0008494	translation activator activity	1/357	14/18352	0.240521	0.557157	0.459357	PABPC1	1
GO:0016208	AMP binding	1/357	14/18352	0.240521	0.557157	0.459357	CYB5R3	1
GO:0016290	palmitoyl-CoA hydrolase activity	1/357	14/18352	0.240521	0.557157	0.459357	ACAA2	1
GO:0016863	intramolecular oxidoreductase activity, transposing C=C bonds	1/357	14/18352	0.240521	0.557157	0.459357	IDI1	1
GO:0030983	mismatched DNA binding	1/357	14/18352	0.240521	0.557157	0.459357	PCNA	1
GO:0042043	neurexin family protein binding	1/357	14/18352	0.240521	0.557157	0.459357	CPE	1
GO:0070403	NAD+ binding	1/357	14/18352	0.240521	0.557157	0.459357	HPGD	1
GO:0070411	I-SMAD binding	1/357	14/18352	0.240521	0.557157	0.459357	TGFB1I1	1
GO:0071933	Arp2/3 complex binding	1/357	14/18352	0.240521	0.557157	0.459357	GMFG	1
GO:0016298	lipase activity	4/357	130/18352	0.247228	0.568379	0.468609	GDPD3/PRDX6/HMOX1/EDNRA	4
GO:0008081	phosphoric diester hydrolase activity	3/357	89/18352	0.250162	0.568379	0.468609	GDPD3/HMOX1/EDNRA	3
GO:0017124	SH3 domain binding	4/357	131/18352	0.251466	0.568379	0.468609	SGIP1/SH3BGRL/ILK/CYBA	4
GO:0042277	peptide binding	8/357	308/18352	0.252266	0.568379	0.468609	ITM2B/PPARG/MGST1/HLA-B/HLA-A/ENPEP/CST3/CRYAB	8
GO:0003841	1-acylglycerol-3-phosphate O-acyltransferase activity	1/357	15/18352	0.255307	0.568379	0.468609	AGPAT2	1
GO:0017160	Ral GTPase binding	1/357	15/18352	0.255307	0.568379	0.468609	FLNA	1
GO:0036041	long-chain fatty acid binding	1/357	15/18352	0.255307	0.568379	0.468609	PPARG	1
GO:0070492	oligosaccharide binding	1/357	15/18352	0.255307	0.568379	0.468609	LOXL2	1
GO:0070742	C2H2 zinc finger domain binding	1/357	15/18352	0.255307	0.568379	0.468609	EBF1	1
GO:0044325	ion channel binding	4/357	132/18352	0.255719	0.568379	0.468609	KCNE4/S100A10/FLNA/ACTN1	4
GO:1901981	phosphatidylinositol phosphate binding	5/357	179/18352	0.269702	0.583608	0.481165	PHLDA1/MYO1B/GSN/CAPG/ANXA2	5
GO:0005159	insulin-like growth factor receptor binding	1/357	16/18352	0.269805	0.583608	0.481165	IGF2	1
GO:0016641	oxidoreductase activity, acting on the CH-NH2 group of donors, oxygen as acceptor	1/357	16/18352	0.269805	0.583608	0.481165	LOXL2	1
GO:0017070	U6 snRNA binding	1/357	16/18352	0.269805	0.583608	0.481165	LSM3	1
GO:0043177	organic acid binding	6/357	224/18352	0.27117	0.583608	0.481165	AKR1C3/TNFAIP6/NR2F2/TDO2/PPARG/CD44	6
GO:0015459	potassium channel regulator activity	2/357	53/18352	0.275752	0.583608	0.481165	KCNE4/FLNA	2
GO:0005126	cytokine receptor binding	7/357	271/18352	0.276563	0.583608	0.481165	S100A14/CKLF/CCL2/PGF/CXCL2/GATA3/ECM1	7
GO:0008238	exopeptidase activity	3/357	95/18352	0.281737	0.583608	0.481165	ENPEP/CTSH/CPE	3
GO:0030374	nuclear receptor transcription coactivator activity	2/357	54/18352	0.282984	0.583608	0.481165	HMGA1/ACTN1	2
GO:0000400	four-way junction DNA binding	1/357	17/18352	0.284022	0.583608	0.481165	HMGB3	1
GO:0004438	phosphatidylinositol-3-phosphatase activity	1/357	17/18352	0.284022	0.583608	0.481165	PTEN	1
GO:0008656	cysteine-type endopeptidase activator activity involved in apoptotic process	1/357	17/18352	0.284022	0.583608	0.481165	CTSH	1
GO:0017081	chloride channel regulator activity	1/357	17/18352	0.284022	0.583608	0.481165	VAMP8	1
GO:0030169	low-density lipoprotein particle binding	1/357	17/18352	0.284022	0.583608	0.481165	THBS1	1
GO:0031420	alkali metal ion binding	1/357	17/18352	0.284022	0.583608	0.481165	PDXK	1
GO:0031489	myosin V binding	1/357	17/18352	0.284022	0.583608	0.481165	RAB25	1
GO:0042171	lysophosphatidic acid acyltransferase activity	1/357	17/18352	0.284022	0.583608	0.481165	AGPAT2	1
GO:0043024	ribosomal small subunit binding	1/357	17/18352	0.284022	0.583608	0.481165	PIM1	1
GO:0070122	isopeptidase activity	1/357	17/18352	0.284022	0.583608	0.481165	GGT5	1
GO:0070628	proteasome binding	1/357	17/18352	0.284022	0.583608	0.481165	ID1	1
GO:0016747	transferase activity, transferring acyl groups other than amino-acyl groups	6/357	229/18352	0.287822	0.583608	0.481165	SPTSSB/ZDHHC12/MEAF6/SRCAP/AGPAT2/ACAA2	6
GO:0046982	protein heterodimerization activity	8/357	321/18352	0.288237	0.583608	0.481165	TPM4/TPM2/TCF4/PDGFA/NR4A2/MEF2C/NR4A1/CYBA	8
GO:0004402	histone acetyltransferase activity	2/357	55/18352	0.29021	0.583608	0.481165	MEAF6/SRCAP	2
GO:0005080	protein kinase C binding	2/357	55/18352	0.29021	0.583608	0.481165	SDC4/HSPB1	2
GO:0030170	pyridoxal phosphate binding	2/357	55/18352	0.29021	0.583608	0.481165	PDXK/OAT	2
GO:0070279	vitamin B6 binding	2/357	55/18352	0.29021	0.583608	0.481165	PDXK/OAT	2
GO:0001085	RNA polymerase II transcription factor binding	2/357	56/18352	0.297426	0.586314	0.483395	KLF4/ID4	2
GO:0008301	DNA binding, bending	1/357	18/18352	0.297963	0.586314	0.483395	HMGB3	1
GO:0045236	CXCR chemokine receptor binding	1/357	18/18352	0.297963	0.586314	0.483395	CXCL2	1
GO:0052744	phosphatidylinositol monophosphate phosphatase activity	1/357	18/18352	0.297963	0.586314	0.483395	PTEN	1
GO:0070064	proline-rich region binding	1/357	18/18352	0.297963	0.586314	0.483395	CCND1	1
GO:0098918	structural constituent of synapse	1/357	18/18352	0.297963	0.586314	0.483395	ACTN1	1
GO:0008236	serine-type peptidase activity	5/357	187/18352	0.29971	0.587645	0.484493	PRSS22/PLAT/CTSH/C1S/C1R	5
GO:0061733	peptide-lysine-N-acetyltransferase activity	2/357	57/18352	0.304631	0.590312	0.486692	MEAF6/SRCAP	2
GO:0001091	RNA polymerase II general transcription initiation factor binding	1/357	19/18352	0.311633	0.590312	0.486692	TCF4	1
GO:0003746	translation elongation factor activity	1/357	19/18352	0.311633	0.590312	0.486692	EEF2	1
GO:0004551	nucleotide diphosphatase activity	1/357	19/18352	0.311633	0.590312	0.486692	NUDT4	1
GO:0004653	polypeptide N-acetylgalactosaminyltransferase activity	1/357	19/18352	0.311633	0.590312	0.486692	GALNT1	1
GO:0030296	protein tyrosine kinase activator activity	1/357	19/18352	0.311633	0.590312	0.486692	GAS6	1
GO:0030676	Rac guanyl-nucleotide exchange factor activity	1/357	19/18352	0.311633	0.590312	0.486692	EPS8	1
GO:0050664	oxidoreductase activity, acting on NAD(P)H, oxygen as acceptor	1/357	19/18352	0.311633	0.590312	0.486692	CYBA	1
GO:0071617	lysophospholipid acyltransferase activity	1/357	19/18352	0.311633	0.590312	0.486692	AGPAT2	1
GO:1990841	promoter-specific chromatin binding	2/357	58/18352	0.311822	0.590312	0.486692	KLF4/EGR1	2
GO:0004725	protein tyrosine phosphatase activity	3/357	101/18352	0.313637	0.590879	0.487159	DUSP23/PTP4A3/PTEN	3
GO:0017171	serine hydrolase activity	5/357	191/18352	0.314914	0.590879	0.487159	PRSS22/PLAT/CTSH/C1S/C1R	5
GO:0015108	chloride transmembrane transporter activity	3/357	102/18352	0.318968	0.590879	0.487159	CLIC3/FXYD3/CLDN4	3
GO:0033218	amide binding	9/357	381/18352	0.324241	0.590879	0.487159	ITM2B/PPARG/MGST1/HLA-B/HLA-A/ENPEP/DBI/CST3/CRYAB	9
GO:0001972	retinoic acid binding	1/357	20/18352	0.325037	0.590879	0.487159	NR2F2	1
GO:0004745	retinol dehydrogenase activity	1/357	20/18352	0.325037	0.590879	0.487159	AKR1C3	1
GO:0016638	oxidoreductase activity, acting on the CH-NH2 group of donors	1/357	20/18352	0.325037	0.590879	0.487159	LOXL2	1
GO:0031681	G-protein beta-subunit binding	1/357	20/18352	0.325037	0.590879	0.487159	F2R	1
GO:0035014	phosphatidylinositol 3-kinase regulator activity	1/357	20/18352	0.325037	0.590879	0.487159	KLF4	1
GO:0047617	acyl-CoA hydrolase activity	1/357	20/18352	0.325037	0.590879	0.487159	ACAA2	1
GO:0070182	DNA polymerase binding	1/357	20/18352	0.325037	0.590879	0.487159	PCNA	1
GO:1990381	ubiquitin-specific protease binding	1/357	20/18352	0.325037	0.590879	0.487159	PTEN	1
GO:0019902	phosphatase binding	5/357	194/18352	0.326383	0.591367	0.487562	PHACTR4/PTK2/PPARG/LGALS3/ITGA1	5
GO:0001227	DNA-binding transcription repressor activity, RNA polymerase II-specific	8/357	335/18352	0.328295	0.592875	0.488805	HEYL/ZEB2/SNAI2/SKIL/PPARG/GATA3/FOXS1/CREM	8
GO:0051087	chaperone binding	3/357	104/18352	0.329632	0.593338	0.489187	DNAJA1/HLA-B/BAG1	3
GO:0001217	DNA-binding transcription repressor activity	8/357	336/18352	0.331196	0.594085	0.489802	HEYL/ZEB2/SNAI2/SKIL/PPARG/GATA3/FOXS1/CREM	8
GO:0004714	transmembrane receptor protein tyrosine kinase activity	2/357	61/18352	0.333293	0.594085	0.489802	PDGFRB/AXL	2
GO:0016655	oxidoreductase activity, acting on NAD(P)H, quinone or similar compound as acceptor	2/357	61/18352	0.333293	0.594085	0.489802	AKR1C3/NDUFS5	2
GO:0016407	acetyltransferase activity	3/357	105/18352	0.334963	0.595129	0.490663	MEAF6/SRCAP/ACAA2	3
GO:0001848	complement binding	1/357	21/18352	0.338182	0.596983	0.492192	CD59	1
GO:0008483	transaminase activity	1/357	21/18352	0.338182	0.596983	0.492192	OAT	1
GO:0005496	steroid binding	3/357	106/18352	0.340293	0.598784	0.493677	PGRMC2/AKR1C3/ANXA6	3
GO:0047485	protein N-terminus binding	3/357	107/18352	0.345619	0.603252	0.497361	ID1/HSPA1A/ARF6	3
GO:0000062	fatty-acyl-CoA binding	1/357	22/18352	0.351071	0.603252	0.497361	DBI	1
GO:0005242	inward rectifier potassium channel activity	1/357	22/18352	0.351071	0.603252	0.497361	KCNJ8	1
GO:0009975	cyclase activity	1/357	22/18352	0.351071	0.603252	0.497361	GUCY1A2	1
GO:0016289	CoA hydrolase activity	1/357	22/18352	0.351071	0.603252	0.497361	ACAA2	1
GO:0016849	phosphorus-oxygen lyase activity	1/357	22/18352	0.351071	0.603252	0.497361	GUCY1A2	1
GO:0008235	metalloexopeptidase activity	2/357	64/18352	0.354568	0.603252	0.497361	ENPEP/CPE	2
GO:0090079	translation regulator activity, nucleic acid binding	3/357	109/18352	0.356259	0.603252	0.497361	PABPC1/EIF4G2/EEF2	3
GO:0003684	damaged DNA binding	2/357	65/18352	0.361607	0.603252	0.497361	RPA3/PCNA	2
GO:0034212	peptide N-acetyltransferase activity	2/357	65/18352	0.361607	0.603252	0.497361	MEAF6/SRCAP	2
GO:0005158	insulin receptor binding	1/357	23/18352	0.363709	0.603252	0.497361	IGF2	1
GO:0008143	poly(A) binding	1/357	23/18352	0.363709	0.603252	0.497361	PABPC1	1
GO:0016411	acylglycerol O-acyltransferase activity	1/357	23/18352	0.363709	0.603252	0.497361	AGPAT2	1
GO:0016769	transferase activity, transferring nitrogenous groups	1/357	23/18352	0.363709	0.603252	0.497361	OAT	1
GO:0017134	fibroblast growth factor binding	1/357	23/18352	0.363709	0.603252	0.497361	THBS1	1
GO:0034593	phosphatidylinositol bisphosphate phosphatase activity	1/357	23/18352	0.363709	0.603252	0.497361	PTEN	1
GO:0035250	UDP-galactosyltransferase activity	1/357	23/18352	0.363709	0.603252	0.497361	B4GALT1	1
GO:0050431	transforming growth factor beta binding	1/357	23/18352	0.363709	0.603252	0.497361	THBS1	1
GO:0070412	R-SMAD binding	1/357	23/18352	0.363709	0.603252	0.497361	ZEB2	1
GO:0060589	nucleoside-triphosphatase regulator activity	8/357	348/18352	0.366295	0.605711	0.499388	ARHGAP15/RGS5/THY1/RGS16/PLN/DNAJA1/CHN1/BAG1	8
GO:0004622	lysophospholipase activity	1/357	24/18352	0.376103	0.610889	0.503657	GDPD3	1
GO:0015101	organic cation transmembrane transporter activity	1/357	24/18352	0.376103	0.610889	0.503657	SLC44A1	1
GO:0019865	immunoglobulin binding	1/357	24/18352	0.376103	0.610889	0.503657	LGALS3	1
GO:0019957	C-C chemokine binding	1/357	24/18352	0.376103	0.610889	0.503657	ZFP36	1
GO:0030898	actin-dependent ATPase activity	1/357	24/18352	0.376103	0.610889	0.503657	MYO1B	1
GO:0070006	metalloaminopeptidase activity	1/357	24/18352	0.376103	0.610889	0.503657	ENPEP	1
GO:0000149	SNARE binding	3/357	115/18352	0.388014	0.617053	0.508739	SYT8/VAMP8/TNFAIP2	3
GO:0001671	ATPase activator activity	1/357	25/18352	0.388255	0.617053	0.508739	DNAJA1	1
GO:0004364	glutathione transferase activity	1/357	25/18352	0.388255	0.617053	0.508739	MGST1	1
GO:0016702	oxidoreductase activity, acting on single donors with incorporation of molecular oxygen, incorporation of two atoms of oxygen	1/357	25/18352	0.388255	0.617053	0.508739	TDO2	1
GO:0043027	cysteine-type endopeptidase inhibitor activity involved in apoptotic process	1/357	25/18352	0.388255	0.617053	0.508739	GAS6	1
GO:0051861	glycolipid binding	1/357	25/18352	0.388255	0.617053	0.508739	THY1	1
GO:0120227	acyl-CoA binding	1/357	25/18352	0.388255	0.617053	0.508739	DBI	1
GO:0003730	mRNA 3'-UTR binding	3/357	117/18352	0.398522	0.617053	0.508739	PABPC1/ZFP36/ZFP36L1	3
GO:0001965	G-protein alpha-subunit binding	1/357	26/18352	0.400172	0.617053	0.508739	F2R	1
GO:0003707	steroid hormone receptor activity	1/357	26/18352	0.400172	0.617053	0.508739	PGRMC2	1
GO:0004435	phosphatidylinositol phospholipase C activity	1/357	26/18352	0.400172	0.617053	0.508739	EDNRA	1
GO:0005112	Notch binding	1/357	26/18352	0.400172	0.617053	0.508739	JAG1	1
GO:0008266	poly(U) RNA binding	1/357	26/18352	0.400172	0.617053	0.508739	PABPC1	1
GO:0016628	oxidoreductase activity, acting on the CH-CH group of donors, NAD or NADP as acceptor	1/357	26/18352	0.400172	0.617053	0.508739	AKR1C3	1
GO:0016701	oxidoreductase activity, acting on single donors with incorporation of molecular oxygen	1/357	26/18352	0.400172	0.617053	0.508739	TDO2	1
GO:0017025	TBP-class protein binding	1/357	26/18352	0.400172	0.617053	0.508739	HNRNPF	1
GO:0102567	phospholipase A2 activity (consuming 1,2-dipalmitoylphosphatidylcholine)	1/357	26/18352	0.400172	0.617053	0.508739	PRDX6	1
GO:0102568	phospholipase A2 activity consuming 1,2-dioleoylphosphatidylethanolamine)	1/357	26/18352	0.400172	0.617053	0.508739	PRDX6	1
GO:0035091	phosphatidylinositol binding	6/357	262/18352	0.401253	0.617053	0.508739	PHLDA1/THY1/MYO1B/GSN/CAPG/ANXA2	6
GO:0008378	galactosyltransferase activity	1/357	27/18352	0.411857	0.628081	0.517831	B4GALT1	1
GO:0046875	ephrin receptor binding	1/357	27/18352	0.411857	0.628081	0.517831	CHN1	1
GO:0051787	misfolded protein binding	1/357	27/18352	0.411857	0.628081	0.517831	HSPA1A	1
GO:0038024	cargo receptor activity	2/357	73/18352	0.416765	0.631757	0.520862	LOXL2/LGALS3BP	2
GO:0048365	Rac GTPase binding	2/357	73/18352	0.416765	0.631757	0.520862	FLNA/EPS8	2
GO:0044389	ubiquitin-like protein ligase binding	7/357	316/18352	0.417719	0.631757	0.520862	CACYBP/UBE2C/TXNIP/PRDX6/HSPA1A/DNAJA1/BAG1	7
GO:0004629	phospholipase C activity	1/357	28/18352	0.423315	0.63179	0.520889	EDNRA	1
GO:0019706	protein-cysteine S-palmitoyltransferase activity	1/357	28/18352	0.423315	0.63179	0.520889	ZDHHC12	1
GO:0019707	protein-cysteine S-acyltransferase activity	1/357	28/18352	0.423315	0.63179	0.520889	ZDHHC12	1
GO:0035255	ionotropic glutamate receptor binding	1/357	28/18352	0.423315	0.63179	0.520889	PTEN	1
GO:0019003	GDP binding	2/357	74/18352	0.423495	0.63179	0.520889	RAB31/GEM	2
GO:0000146	microfilament motor activity	1/357	29/18352	0.43455	0.641235	0.528676	MYO1B	1
GO:0004181	metallocarboxypeptidase activity	1/357	29/18352	0.43455	0.641235	0.528676	CPE	1
GO:0008187	poly-pyrimidine tract binding	1/357	29/18352	0.43455	0.641235	0.528676	PABPC1	1
GO:0070717	poly-purine tract binding	1/357	29/18352	0.43455	0.641235	0.528676	PABPC1	1
GO:0003725	double-stranded RNA binding	2/357	76/18352	0.436834	0.641235	0.528676	VIM/ACTN1	2
GO:0043130	ubiquitin binding	2/357	76/18352	0.436834	0.641235	0.528676	HSPB1/CKS2	2
GO:0008157	protein phosphatase 1 binding	1/357	30/18352	0.445567	0.647133	0.533539	PHACTR4	1
GO:0017147	Wnt-protein binding	1/357	30/18352	0.445567	0.647133	0.533539	FRZB	1
GO:0033764	steroid dehydrogenase activity, acting on the CH-OH group of donors, NAD or NADP as acceptor	1/357	30/18352	0.445567	0.647133	0.533539	AKR1C3	1
GO:0046966	thyroid hormone receptor binding	1/357	30/18352	0.445567	0.647133	0.533539	ARID5A	1
GO:0019905	syntaxin binding	2/357	78/18352	0.450004	0.651852	0.53743	SYT8/VAMP8	2
GO:0051059	NF-kappaB binding	1/357	31/18352	0.45637	0.656103	0.540934	CDKN2A	1
GO:0070003	threonine-type peptidase activity	1/357	31/18352	0.45637	0.656103	0.540934	GGT5	1
GO:0070063	RNA polymerase binding	2/357	79/18352	0.456523	0.656103	0.540934	ZFP36/STOM	2
GO:0019199	transmembrane receptor protein kinase activity	2/357	80/18352	0.462998	0.661943	0.545749	PDGFRB/AXL	2
GO:0033613	activating transcription factor binding	2/357	80/18352	0.462998	0.661943	0.545749	PPARG/MEF2C	2
GO:0016417	S-acyltransferase activity	1/357	32/18352	0.466963	0.664152	0.547571	ZDHHC12	1
GO:0030515	snoRNA binding	1/357	32/18352	0.466963	0.664152	0.547571	NUDT4	1
GO:0001530	lipopolysaccharide binding	1/357	33/18352	0.47735	0.666833	0.549781	SPON2	1
GO:0004623	phospholipase A2 activity	1/357	33/18352	0.47735	0.666833	0.549781	PRDX6	1
GO:0005251	delayed rectifier potassium channel activity	1/357	33/18352	0.47735	0.666833	0.549781	KCNE4	1
GO:0035198	miRNA binding	1/357	33/18352	0.47735	0.666833	0.549781	SOX4	1
GO:0052866	phosphatidylinositol phosphate phosphatase activity	1/357	33/18352	0.47735	0.666833	0.549781	PTEN	1
GO:0071855	neuropeptide receptor binding	1/357	33/18352	0.47735	0.666833	0.549781	EDN1	1
GO:0071949	FAD binding	1/357	33/18352	0.47735	0.666833	0.549781	CYB5R3	1
GO:0005125	cytokine activity	5/357	235/18352	0.483132	0.66947	0.551955	CKLF/TIMP1/CCL2/CXCL2/EDN1	5
GO:0016229	steroid dehydrogenase activity	1/357	34/18352	0.487536	0.66947	0.551955	AKR1C3	1
GO:0016799	hydrolase activity, hydrolyzing N-glycosyl compounds	1/357	34/18352	0.487536	0.66947	0.551955	PCNA	1
GO:0071813	lipoprotein particle binding	1/357	34/18352	0.487536	0.66947	0.551955	THBS1	1
GO:0071814	protein-lipid complex binding	1/357	34/18352	0.487536	0.66947	0.551955	THBS1	1
GO:0008080	N-acetyltransferase activity	2/357	84/18352	0.488436	0.66947	0.551955	MEAF6/SRCAP	2
GO:0008135	translation factor activity, RNA binding	2/357	84/18352	0.488436	0.66947	0.551955	EIF4G2/EEF2	2
GO:0004713	protein tyrosine kinase activity	3/357	135/18352	0.490213	0.66947	0.551955	PTK2/PDGFRB/AXL	3
GO:0019955	cytokine binding	3/357	135/18352	0.490213	0.66947	0.551955	ZFP36/THBS1/A2M	3
GO:0051219	phosphoprotein binding	2/357	85/18352	0.494678	0.673891	0.5556	PLAT/SFN	2
GO:0001103	RNA polymerase II repressing transcription factor binding	1/357	35/18352	0.497523	0.67609	0.557413	PPARG	1
GO:0008237	metallopeptidase activity	4/357	189/18352	0.503066	0.681934	0.562231	ADAMTS1/ADAMTS4/ENPEP/CPE	4
GO:0005484	SNAP receptor activity	1/357	36/18352	0.507316	0.682639	0.562812	VAMP8	1
GO:0005501	retinoid binding	1/357	36/18352	0.507316	0.682639	0.562812	NR2F2	1
GO:0097718	disordered domain specific binding	1/357	36/18352	0.507316	0.682639	0.562812	HSPA1A	1
GO:0045182	translation regulator activity	3/357	139/18352	0.50968	0.684143	0.564052	PABPC1/EIF4G2/EEF2	3
GO:0005249	voltage-gated potassium channel activity	2/357	88/18352	0.513109	0.685394	0.565083	KCNE4/KCNJ8	2
GO:0051117	ATPase binding	2/357	88/18352	0.513109	0.685394	0.565083	SVIP/PLN	2
GO:0019840	isoprenoid binding	1/357	37/18352	0.516919	0.688808	0.567898	NR2F2	1
GO:0031625	ubiquitin protein ligase binding	6/357	297/18352	0.520264	0.691586	0.570189	CACYBP/TXNIP/PRDX6/HSPA1A/DNAJA1/BAG1	6
GO:0003727	single-stranded RNA binding	2/357	90/18352	0.525148	0.694611	0.572683	PABPC1/HNRNPF	2
GO:0008200	ion channel inhibitor activity	1/357	38/18352	0.526336	0.694611	0.572683	VAMP8	1
GO:0043531	ADP binding	1/357	38/18352	0.526336	0.694611	0.572683	CYB5R3	1
GO:0052689	carboxylic ester hydrolase activity	3/357	143/18352	0.528752	0.696126	0.573932	GDPD3/PRDX6/PON2	3
GO:0005504	fatty acid binding	1/357	39/18352	0.535569	0.700065	0.57718	PPARG	1
GO:0005547	phosphatidylinositol-3,4,5-trisphosphate binding	1/357	39/18352	0.535569	0.700065	0.57718	MYO1B	1
GO:0016248	channel inhibitor activity	1/357	39/18352	0.535569	0.700065	0.57718	VAMP8	1
GO:0015103	inorganic anion transmembrane transporter activity	3/357	145/18352	0.538132	0.701744	0.578564	CLIC3/FXYD3/CLDN4	3
GO:0016790	thiolester hydrolase activity	1/357	40/18352	0.544623	0.705184	0.5814	ACAA2	1
GO:0017080	sodium channel regulator activity	1/357	40/18352	0.544623	0.705184	0.5814	FXYD3	1
GO:0031492	nucleosomal DNA binding	1/357	40/18352	0.544623	0.705184	0.5814	HMGN1	1
GO:0032182	ubiquitin-like protein binding	2/357	94/18352	0.548619	0.708686	0.584288	HSPB1/CKS2	2
GO:0042169	SH2 domain binding	1/357	41/18352	0.553501	0.713314	0.588103	PTK2	1
GO:0030544	Hsp70 protein binding	1/357	42/18352	0.562206	0.721147	0.594561	DNAJA1	1
GO:0061631	ubiquitin conjugating enzyme activity	1/357	42/18352	0.562206	0.721147	0.594561	UBE2C	1
GO:0004180	carboxypeptidase activity	1/357	43/18352	0.570742	0.728691	0.600781	CPE	1
GO:0019894	kinesin binding	1/357	43/18352	0.570742	0.728691	0.600781	KTN1	1
GO:0061650	ubiquitin-like protein conjugating enzyme activity	1/357	44/18352	0.579112	0.737662	0.608177	UBE2C	1
GO:0016709	oxidoreductase activity, acting on paired donors, with incorporation or reduction of molecular oxygen, NAD(P)H as one donor, and incorporation of one atom of oxygen	1/357	45/18352	0.587319	0.742855	0.612458	AKR1C3	1
GO:0061980	regulatory RNA binding	1/357	45/18352	0.587319	0.742855	0.612458	SOX4	1
GO:0015267	channel activity	9/357	479/18352	0.589281	0.742855	0.612458	KCNE4/GJC1/CLIC3/FXYD3/KCNJ8/GJA4/CLDN4/ANXA6/ANXA2	9
GO:0022803	passive transmembrane transporter activity	9/357	480/18352	0.59179	0.742855	0.612458	KCNE4/GJC1/CLIC3/FXYD3/KCNJ8/GJA4/CLDN4/ANXA6/ANXA2	9
GO:0003954	NADH dehydrogenase activity	1/357	46/18352	0.595366	0.742855	0.612458	NDUFS5	1
GO:0004715	non-membrane spanning protein tyrosine kinase activity	1/357	46/18352	0.595366	0.742855	0.612458	PTK2	1
GO:0008137	NADH dehydrogenase (ubiquinone) activity	1/357	46/18352	0.595366	0.742855	0.612458	NDUFS5	1
GO:0035254	glutamate receptor binding	1/357	46/18352	0.595366	0.742855	0.612458	PTEN	1
GO:0050136	NADH dehydrogenase (quinone) activity	1/357	46/18352	0.595366	0.742855	0.612458	NDUFS5	1
GO:0005216	ion channel activity	8/357	431/18352	0.603229	0.747603	0.616373	KCNE4/GJC1/CLIC3/FXYD3/KCNJ8/CLDN4/ANXA6/ANXA2	8
GO:0008376	acetylgalactosaminyltransferase activity	1/357	47/18352	0.603257	0.747603	0.616373	GALNT1	1
GO:0048020	CCR chemokine receptor binding	1/357	47/18352	0.603257	0.747603	0.616373	CCL2	1
GO:0000287	magnesium ion binding	4/357	217/18352	0.612063	0.756808	0.623962	PDXK/S100P/IDH1/GEM	4
GO:0015485	cholesterol binding	1/357	49/18352	0.618582	0.762053	0.628286	ANXA6	1
GO:0016410	N-acyltransferase activity	2/357	107/18352	0.619166	0.762053	0.628286	MEAF6/SRCAP	2
GO:0005096	GTPase activator activity	5/357	275/18352	0.622359	0.762053	0.628286	ARHGAP15/RGS5/THY1/RGS16/CHN1	5
GO:0004222	metalloendopeptidase activity	2/357	108/18352	0.624227	0.762053	0.628286	ADAMTS1/ADAMTS4	2
GO:0008374	O-acyltransferase activity	1/357	50/18352	0.626022	0.762053	0.628286	AGPAT2	1
GO:0016763	transferase activity, transferring pentosyl groups	1/357	50/18352	0.626022	0.762053	0.628286	TYMP	1
GO:0016860	intramolecular oxidoreductase activity	1/357	50/18352	0.626022	0.762053	0.628286	IDI1	1
GO:0001221	transcription cofactor binding	1/357	51/18352	0.633317	0.767529	0.632802	KLF4	1
GO:0003743	translation initiation factor activity	1/357	51/18352	0.633317	0.767529	0.632802	EIF4G2	1
GO:0003823	antigen binding	3/357	168/18352	0.637837	0.771305	0.635914	SPON2/HLA-B/HLA-A	3
GO:0017069	snRNA binding	1/357	54/18352	0.654361	0.786092	0.648106	LSM3	1
GO:0019829	ATPase-coupled cation transmembrane transporter activity	1/357	54/18352	0.654361	0.786092	0.648106	KCNJ8	1
GO:0050661	NADP binding	1/357	54/18352	0.654361	0.786092	0.648106	IDH1	1
GO:0016765	transferase activity, transferring alkyl or aryl (other than methyl) groups	1/357	56/18352	0.667717	0.800385	0.65989	MGST1	1
GO:0005262	calcium channel activity	2/357	118/18352	0.671993	0.803756	0.662669	ANXA6/ANXA2	2
GO:0043022	ribosome binding	1/357	57/18352	0.6742	0.804643	0.663401	EEF2	1
GO:0004721	phosphoprotein phosphatase activity	3/357	179/18352	0.679883	0.807415	0.665686	DUSP23/PTP4A3/PTEN	3
GO:0042625	ATPase-coupled ion transmembrane transporter activity	1/357	58/18352	0.680558	0.807415	0.665686	KCNJ8	1
GO:0005267	potassium channel activity	2/357	120/18352	0.680934	0.807415	0.665686	KCNE4/KCNJ8	2
GO:0016597	amino acid binding	1/357	59/18352	0.686791	0.809117	0.667089	TDO2	1
GO:0016627	oxidoreductase activity, acting on the CH-CH group of donors	1/357	59/18352	0.686791	0.809117	0.667089	AKR1C3	1
GO:0032934	sterol binding	1/357	59/18352	0.686791	0.809117	0.667089	ANXA6	1
GO:0005089	Rho guanyl-nucleotide exchange factor activity	1/357	60/18352	0.692904	0.81457	0.671585	EPS8	1
GO:0030674	protein-macromolecule adaptor activity	4/357	244/18352	0.702031	0.823536	0.678977	VAMP8/GAS6/EPS8/COL1A2	4
GO:0030695	GTPase regulator activity	5/357	307/18352	0.716042	0.835844	0.689125	ARHGAP15/RGS5/THY1/RGS16/CHN1	5
GO:0019843	rRNA binding	1/357	64/18352	0.716187	0.835844	0.689125	EEF2	1
GO:0015631	tubulin binding	6/357	365/18352	0.71709	0.835844	0.689125	SGIP1/TPPP3/CACYBP/MAP1B/STMN1/CRYAB	6
GO:0042578	phosphoric ester hydrolase activity	6/357	369/18352	0.726728	0.843997	0.695847	GDPD3/DUSP23/PTP4A3/PTEN/HMOX1/EDNRA	6
GO:0002039	p53 binding	1/357	66/18352	0.72716	0.843997	0.695847	EEF2	1
GO:0003774	motor activity	2/357	132/18352	0.730468	0.846048	0.697537	MYH11/MYO1B	2
GO:0030276	clathrin binding	1/357	67/18352	0.732487	0.8466	0.697993	SYT8	1
GO:0043021	ribonucleoprotein complex binding	2/357	133/18352	0.734286	0.846654	0.698037	PIM1/EEF2	2
GO:0035591	signaling adaptor activity	1/357	68/18352	0.73771	0.846654	0.698037	EPS8	1
GO:0015085	calcium ion transmembrane transporter activity	2/357	134/18352	0.738059	0.846654	0.698037	ANXA6/ANXA2	2
GO:0005244	voltage-gated ion channel activity	3/357	197/18352	0.740692	0.846654	0.698037	KCNE4/CLIC3/KCNJ8	3
GO:0022832	voltage-gated channel activity	3/357	197/18352	0.740692	0.846654	0.698037	KCNE4/CLIC3/KCNJ8	3
GO:0140375	immune receptor activity	2/357	135/18352	0.741786	0.846654	0.698037	CTSH/CD44	2
GO:0016782	transferase activity, transferring sulfur-containing groups	1/357	70/18352	0.747852	0.848826	0.699828	TSTD1	1
GO:0031491	nucleosome binding	1/357	70/18352	0.747852	0.848826	0.699828	HMGN1	1
GO:0016758	transferase activity, transferring hexosyl groups	3/357	201/18352	0.752888	0.848826	0.699828	B4GALT1/GALNT1/TYMP	3
GO:0015077	monovalent inorganic cation transmembrane transporter activity	6/357	381/18352	0.754253	0.848826	0.699828	COX4I2/NDUFA4L2/KCNE4/KCNJ8/CYB5A/COX7A1	6
GO:0004175	endopeptidase activity	7/357	440/18352	0.755961	0.848826	0.699828	PRSS22/ADAMTS1/ADAMTS4/PLAT/CTSH/C1S/C1R	7
GO:0015276	ligand-gated ion channel activity	2/357	139/18352	0.756244	0.848826	0.699828	KCNJ8/ANXA6	2
GO:0022834	ligand-gated channel activity	2/357	139/18352	0.756244	0.848826	0.699828	KCNJ8/ANXA6	2
GO:0001098	basal transcription machinery binding	1/357	72/18352	0.757604	0.848826	0.699828	TCF4	1
GO:0001099	basal RNA polymerase II transcription machinery binding	1/357	72/18352	0.757604	0.848826	0.699828	TCF4	1
GO:0022843	voltage-gated cation channel activity	2/357	140/18352	0.759748	0.849494	0.700378	KCNE4/KCNJ8	2
GO:0030246	carbohydrate binding	4/357	267/18352	0.766012	0.854101	0.704177	CD248/LOXL2/LGALS3/GALNT1	4
GO:0070491	repressing transcription factor binding	1/357	74/18352	0.76698	0.854101	0.704177	PPARG	1
GO:0004722	protein serine/threonine phosphatase activity	1/357	75/18352	0.771531	0.855965	0.705713	PTEN	1
GO:0008194	UDP-glycosyltransferase activity	2/357	144/18352	0.77333	0.855965	0.705713	B4GALT1/GALNT1	2
GO:0019842	vitamin binding	2/357	144/18352	0.77333	0.855965	0.705713	PDXK/OAT	2
GO:0008528	G protein-coupled peptide receptor activity	2/357	148/18352	0.78624	0.868502	0.71605	F2R/EDNRA	2
GO:0034987	immunoglobulin receptor binding	1/357	80/18352	0.792992	0.874201	0.720749	FLNA	1
GO:0050660	flavin adenine dinucleotide binding	1/357	81/18352	0.797036	0.876752	0.722851	CYB5R3	1
GO:0001653	peptide receptor activity	2/357	152/18352	0.798499	0.876752	0.722851	F2R/EDNRA	2
GO:0042562	hormone binding	1/357	84/18352	0.808703	0.885981	0.730461	CTSH	1
GO:0015079	potassium ion transmembrane transporter activity	2/357	156/18352	0.810132	0.885981	0.730461	KCNE4/KCNJ8	2
GO:0043178	alcohol binding	1/357	86/18352	0.816107	0.890741	0.734385	ANXA6	1
GO:0016705	oxidoreductase activity, acting on paired donors, with incorporation or reduction of molecular oxygen	2/357	162/18352	0.826462	0.896695	0.739294	AKR1C3/HMOX1	2
GO:0017048	Rho GTPase binding	2/357	162/18352	0.826462	0.896695	0.739294	FLNA/EPS8	2
GO:0072509	divalent inorganic cation transmembrane transporter activity	2/357	162/18352	0.826462	0.896695	0.739294	ANXA6/ANXA2	2
GO:0051213	dioxygenase activity	1/357	91/18352	0.83339	0.902429	0.744021	TDO2	1
GO:0042393	histone binding	3/357	238/18352	0.844972	0.913168	0.752876	SRCAP/DEK/CKS2	3
GO:0004896	cytokine receptor activity	1/357	97/18352	0.852005	0.918961	0.757651	CD44	1
GO:0008170	N-methyltransferase activity	1/357	100/18352	0.86052	0.924511	0.762228	NNMT	1
GO:0042626	ATPase-coupled transmembrane transporter activity	1/357	100/18352	0.86052	0.924511	0.762228	KCNJ8	1
GO:0004497	monooxygenase activity	1/357	101/18352	0.863248	0.925631	0.763151	AKR1C3	1
GO:0060090	molecular adaptor activity	4/357	316/18352	0.866238	0.927026	0.764301	VAMP8/GAS6/EPS8/COL1A2	4
GO:0008144	drug binding	1/357	104/18352	0.871117	0.930435	0.767111	PPARG	1
GO:0031490	chromatin DNA binding	1/357	106/18352	0.876111	0.933951	0.770011	HMGN1	1
GO:0015399	primary active transmembrane transporter activity	1/357	107/18352	0.878535	0.93472	0.770645	KCNJ8	1
GO:0099094	ligand-gated cation channel activity	1/357	108/18352	0.880912	0.935436	0.771235	KCNJ8	1
GO:0016829	lyase activity	2/357	189/18352	0.885345	0.938329	0.77362	GGCT/GUCY1A2	2
GO:0008017	microtubule binding	3/357	265/18352	0.891909	0.939175	0.774318	SGIP1/MAP1B/CRYAB	3
GO:0005261	cation channel activity	4/357	334/18352	0.892498	0.939175	0.774318	KCNE4/KCNJ8/ANXA6/ANXA2	4
GO:0003697	single-stranded DNA binding	1/357	114/18352	0.894229	0.939175	0.774318	RPA3	1
GO:0004197	cysteine-type endopeptidase activity	1/357	114/18352	0.894229	0.939175	0.774318	CTSH	1
GO:0005088	Ras guanyl-nucleotide exchange factor activity	1/357	115/18352	0.896299	0.939175	0.774318	EPS8	1
GO:0022836	gated channel activity	4/357	337/18352	0.896408	0.939175	0.774318	KCNE4/CLIC3/KCNJ8/ANXA6	4
GO:0016757	transferase activity, transferring glycosyl groups	3/357	275/18352	0.90578	0.947187	0.780923	B4GALT1/GALNT1/TYMP	3
GO:0016791	phosphatase activity	3/357	277/18352	0.908353	0.948072	0.781653	DUSP23/PTP4A3/PTEN	3
GO:0140097	catalytic activity, acting on DNA	2/357	209/18352	0.916403	0.954659	0.787083	PCNA/HMGA1	2
GO:0008242	omega peptidase activity	1/357	128/18352	0.919809	0.956392	0.788512	GGT5	1
GO:0005085	guanyl-nucleotide exchange factor activity	2/357	215/18352	0.92406	0.958996	0.790659	PTGIR/EPS8	2
GO:0016798	hydrolase activity, acting on glycosyl bonds	1/357	133/18352	0.927362	0.960607	0.791988	PCNA	1
GO:0008234	cysteine-type peptidase activity	1/357	139/18352	0.935496	0.967207	0.797429	CTSH	1
GO:0005506	iron ion binding	1/357	151/18352	0.949138	0.979468	0.807538	CYGB	1
GO:0016853	isomerase activity	1/357	156/18352	0.953935	0.9825	0.810038	IDI1	1
GO:0004386	helicase activity	1/357	160/18352	0.957446	0.9825	0.810038	SRCAP	1
GO:0008757	S-adenosylmethionine-dependent methyltransferase activity	1/357	160/18352	0.957446	0.9825	0.810038	NNMT	1
GO:0017137	Rab GTPase binding	1/357	172/18352	0.966455	0.989895	0.816135	ANXA2	1
GO:0046873	metal ion transmembrane transporter activity	4/357	428/18352	0.968666	0.990312	0.816478	KCNE4/KCNJ8/ANXA6/ANXA2	4
GO:0008509	anion transmembrane transporter activity	3/357	357/18352	0.971306	0.991165	0.817182	CLIC3/FXYD3/CLDN4	3
GO:0003735	structural constituent of ribosome	1/357	202/18352	0.981506	0.996904	0.821913	RPL32	1
GO:0008168	methyltransferase activity	1/357	218/18352	0.986544	0.996904	0.821913	NNMT	1
GO:0017016	Ras GTPase binding	3/357	415/18352	0.988272	0.996904	0.821913	FLNA/EPS8/ANXA2	3
GO:0016741	transferase activity, transferring one-carbon groups	1/357	229/18352	0.989188	0.996904	0.821913	NNMT	1
GO:0022853	active ion transmembrane transporter activity	1/357	229/18352	0.989188	0.996904	0.821913	KCNJ8	1
GO:0016887	ATPase activity	3/357	423/18352	0.989663	0.996904	0.821913	SRCAP/MYO1B/HSPA1A	3
GO:0031267	small GTPase binding	3/357	428/18352	0.99045	0.996904	0.821913	FLNA/EPS8/ANXA2	3
GO:0004674	protein serine/threonine kinase activity	3/357	435/18352	0.991456	0.996904	0.821913	PIM1/MYLK/ILK	3
GO:0022804	active transmembrane transporter activity	1/357	344/18352	0.998911	0.999887	0.824373	KCNJ8	1
GO:0004842	ubiquitin-protein transferase activity	1/357	435/18352	0.999825	0.999887	0.824373	UBE2C	1
GO:0019787	ubiquitin-like protein transferase activity	1/357	457/18352	0.999887	0.999887	0.824373	UBE2C	1

## Sheet: GO_CC
ID	Description	GeneRatio	BgRatio	pvalue	p.adjust	qvalue	geneID	Count
GO:0062023	collagen-containing extracellular matrix	54/367	427/19559	3.74908e-29	1.56711e-26	1.21944e-26	COL18A1/SMOC2/ASPN/EGFL6/ADAMTS1/ADAMTS4/SPARCL1/TIMP3/TIMP1/THBS1/TGFBI/TGFB1I1/SPARC/SOD3/SDC2/S100A10/S100A6/S100A4/PRELP/SERPINF1/PCOLCE/NID1/MGP/MFGE8/MDK/LOXL2/LGALS3BP/LGALS3/LAMC1/LAMA4/IGFBP7/FBLN1/ECM1/CTSH/CSTB/CST3/COL6A3/COL6A2/COL6A1/COL5A2/COL5A1/COL4A2/COL4A1/COL3A1/COL1A2/COL1A1/SERPINH1/SERPING1/BGN/ANXA6/ANXA5/ANXA2/ANGPT2/A2M	54
GO:0005788	endoplasmic reticulum lumen	31/367	308/19559	2.73983e-14	5.72625e-12	4.45583e-12	COL18A1/RCN3/FSTL1/SPARCL1/TIMP1/THBS1/SDC2/RCN1/PDGFA/MFGE8/LAMC1/KTN1/IGFBP7/IGFBP5/IGFBP4/IGFBP3/GAS6/EDN1/DBI/CST3/COL6A3/COL6A2/COL6A1/COL5A2/COL5A1/COL4A2/COL4A1/COL3A1/COL1A2/COL1A1/SERPINH1	31
GO:0005604	basement membrane	19/367	103/19559	5.73735e-14	7.99405e-12	6.2205e-12	COL18A1/SMOC2/EGFL6/ADAMTS1/TIMP3/TIMP1/TGFBI/SPARC/SERPINF1/NID1/LOXL2/LAMC1/LAMA4/FBLN1/CST3/COL5A1/COL4A2/COL4A1/ANXA2	19
GO:0005925	focal adhesion	34/367	415/19559	5.99348e-13	6.26319e-11	4.87365e-11	PABPC1/PALLD/PDLIM7/PDLIM1/VIM/TPM4/THY1/TGFB1I1/SDC4/RSU1/PTK2/PDGFRB/CD99/MCAM/LPP/ITGA1/ILK/HSPB1/HSPA1A/HMGA1/GSN/FLNA/FHL2/CYBA/CSRP2/CSRP1/CNN1/CD59/CD44/CD9/ARF6/ANXA6/ANXA5/ACTN1	34
GO:0030055	cell-substrate junction	34/367	423/19559	1.02934e-12	8.60527e-11	6.69612e-11	PABPC1/PALLD/PDLIM7/PDLIM1/VIM/TPM4/THY1/TGFB1I1/SDC4/RSU1/PTK2/PDGFRB/CD99/MCAM/LPP/ITGA1/ILK/HSPB1/HSPA1A/HMGA1/GSN/FLNA/FHL2/CYBA/CSRP2/CSRP1/CNN1/CD59/CD44/CD9/ARF6/ANXA6/ANXA5/ACTN1	34
GO:0043292	contractile fiber	25/367	238/19559	3.62143e-12	2.52293e-10	1.96319e-10	PDLIM2/PDLIM3/PALLD/MYL9/PDLIM7/PDLIM1/DEK/TPM4/TPM3/TPM2/SDC4/MYH11/KRT19/KRT8/ILK/HSPB1/FLNA/FHL2/CST3/CSRP2/CSRP1/CRYAB/CALD1/ACTN1/ACTA2	25
GO:0032432	actin filament bundle	15/367	76/19559	9.52327e-12	5.68675e-10	4.4251e-10	PDLIM2/PDLIM3/PALLD/MYL9/PDLIM7/PDLIM1/TPM4/TPM3/PTK2/MYLK/LPP/ILK/CYBA/CRYAB/ACTN1	15
GO:0034774	secretory granule lumen	28/367	322/19559	1.76547e-11	9.22459e-10	7.17804e-10	CRISPLD2/QPCT/HEBP2/PRDX6/GMFG/PDXK/TIMP3/TIMP1/THBS1/SPARC/S100P/S100A11/SERPINI1/PDGFA/LGALS3BP/IGF2/IDH1/GSN/GAS6/EEF2/ECM1/CYB5R3/CTSH/CSTB/SERPING1/ANXA2/ACTN1/A2M	28
GO:0060205	cytoplasmic vesicle lumen	28/367	326/19559	2.36616e-11	9.52528e-10	7.41202e-10	CRISPLD2/QPCT/HEBP2/PRDX6/GMFG/PDXK/TIMP3/TIMP1/THBS1/SPARC/S100P/S100A11/SERPINI1/PDGFA/LGALS3BP/IGF2/IDH1/GSN/GAS6/EEF2/ECM1/CYB5R3/CTSH/CSTB/SERPING1/ANXA2/ACTN1/A2M	28
GO:0001725	stress fiber	14/367	68/19559	2.58127e-11	9.52528e-10	7.41202e-10	PDLIM2/PDLIM3/PALLD/MYL9/PDLIM7/PDLIM1/TPM4/TPM3/PTK2/MYLK/LPP/ILK/CYBA/ACTN1	14
GO:0097517	contractile actin filament bundle	14/367	68/19559	2.58127e-11	9.52528e-10	7.41202e-10	PDLIM2/PDLIM3/PALLD/MYL9/PDLIM7/PDLIM1/TPM4/TPM3/PTK2/MYLK/LPP/ILK/CYBA/ACTN1	14
GO:0031983	vesicle lumen	28/367	328/19559	2.73453e-11	9.52528e-10	7.41202e-10	CRISPLD2/QPCT/HEBP2/PRDX6/GMFG/PDXK/TIMP3/TIMP1/THBS1/SPARC/S100P/S100A11/SERPINI1/PDGFA/LGALS3BP/IGF2/IDH1/GSN/GAS6/EEF2/ECM1/CYB5R3/CTSH/CSTB/SERPING1/ANXA2/ACTN1/A2M	28
GO:0042641	actomyosin	14/367	79/19559	2.16246e-10	6.95314e-09	5.41053e-09	PDLIM2/PDLIM3/PALLD/MYL9/PDLIM7/PDLIM1/TPM4/TPM3/PTK2/MYLK/LPP/ILK/CYBA/ACTN1	14
GO:0030016	myofibril	21/367	227/19559	2.08047e-09	6.21169e-08	4.83358e-08	PDLIM2/PDLIM3/PALLD/MYL9/PDLIM7/PDLIM1/TPM4/TPM3/TPM2/SDC4/KRT19/KRT8/ILK/HSPB1/FLNA/FHL2/CSRP2/CSRP1/CRYAB/CALD1/ACTN1	21
GO:0030017	sarcomere	19/367	207/19559	1.39992e-08	3.90111e-07	3.03562e-07	PDLIM2/PDLIM3/PALLD/MYL9/PDLIM7/PDLIM1/TPM4/TPM3/TPM2/KRT19/KRT8/ILK/HSPB1/FLNA/FHL2/CSRP2/CSRP1/CRYAB/ACTN1	19
GO:0005911	cell-cell junction	30/367	493/19559	1.7461e-08	4.50299e-07	3.50396e-07	MYADM/ESAM/TMEM47/PDLIM2/PERP/PLXDC1/LSR/PDLIM3/GJC1/PDLIM7/PDLIM1/S100A11/EPCAM/KRT18/KRT8/ILK/GJA4/B4GALT1/FLNA/EIF4G2/CXADR/CLDN7/CLDN3/CLDN4/CDH6/CCND1/ANXA2/AKR1B1/JAG1/ACTN1	30
GO:0030018	Z disc	15/367	128/19559	1.83136e-08	4.50299e-07	3.50396e-07	PDLIM2/PDLIM3/PALLD/MYL9/PDLIM7/PDLIM1/KRT19/KRT8/HSPB1/FLNA/FHL2/CSRP2/CSRP1/CRYAB/ACTN1	15
GO:0031674	I band	15/367	140/19559	6.18064e-08	1.43528e-06	1.11685e-06	PDLIM2/PDLIM3/PALLD/MYL9/PDLIM7/PDLIM1/KRT19/KRT8/HSPB1/FLNA/FHL2/CSRP2/CSRP1/CRYAB/ACTN1	15
GO:0098644	complex of collagen trimers	7/367	21/19559	7.17126e-08	1.57768e-06	1.22766e-06	COL5A2/COL5A1/COL4A2/COL4A1/COL3A1/COL1A2/COL1A1	7
GO:0005581	collagen trimer	12/367	87/19559	7.97619e-08	1.66702e-06	1.29718e-06	C1QTNF1/COL18A1/COL6A3/COL6A2/COL6A1/COL5A2/COL5A1/COL4A2/COL4A1/COL3A1/COL1A2/COL1A1	12
GO:0016327	apicolateral plasma membrane	6/367	19/19559	9.2468e-07	1.84055e-05	1.43221e-05	KRT19/KRT8/CXADR/CLDN7/CLDN3/CLDN4	6
GO:0005583	fibrillar collagen trimer	5/367	12/19559	1.60862e-06	2.9235e-05	2.2749e-05	COL5A2/COL5A1/COL3A1/COL1A2/COL1A1	5
GO:0098643	banded collagen fibril	5/367	12/19559	1.60862e-06	2.9235e-05	2.2749e-05	COL5A2/COL5A1/COL3A1/COL1A2/COL1A1	5
GO:0031093	platelet alpha granule lumen	9/367	67/19559	4.28296e-06	7.4595e-05	5.80454e-05	TIMP1/THBS1/SPARC/PDGFA/IGF2/GAS6/SERPING1/ACTN1/A2M	9
GO:0031252	cell leading edge	23/367	421/19559	5.21792e-06	8.72436e-05	6.78879e-05	MYADM/PHACTR4/TNFRSF12A/PABPC1/PALLD/PDLIM7/VIM/THY1/S100A11/S100A6/PTK2/PDGFRB/MYLK/ILK/GSN/EPS8/CD44/CAPG/ARF6/ANXA2/ACTN1/ACTG2/ACTA2	23
GO:0031091	platelet alpha granule	10/367	91/19559	7.98059e-06	0.000128303	9.98382e-05	TIMP1/THBS1/SPARC/PDGFA/IGF2/GAS6/CD9/SERPING1/ACTN1/A2M	10
GO:0070820	tertiary granule	13/367	164/19559	1.38105e-05	0.000207977	0.000161835	SVIP/QPCT/VAMP8/TNFAIP6/LGALS3/IDH1/STOM/CD55/CYBA/CTSH/CSTB/CST3/CD59	13
GO:0005884	actin filament	11/367	118/19559	1.39315e-05	0.000207977	0.000161835	PDLIM2/PDLIM3/PALLD/PDLIM7/PDLIM1/TPM4/TPM3/TPM2/MYO1B/FLNA/ACTN1	11
GO:0005912	adherens junction	13/367	166/19559	1.57276e-05	0.000226695	0.000176401	ESAM/TMEM47/PDLIM2/PDLIM3/PDLIM7/PDLIM1/S100A11/KRT18/EIF4G2/CXADR/CDH6/ANXA2/JAG1	13
GO:0101002	ficolin-1-rich granule	11/367	124/19559	2.22791e-05	0.000300408	0.00023376	CRISPLD2/QPCT/GMFG/TNFAIP6/IDH1/HSPA1A/GSN/EEF2/CTSH/CSTB/CST3	11
GO:1904813	ficolin-1-rich granule lumen	11/367	124/19559	2.22791e-05	0.000300408	0.00023376	CRISPLD2/QPCT/GMFG/TNFAIP6/IDH1/HSPA1A/GSN/EEF2/CTSH/CSTB/CST3	11
GO:0001726	ruffle	13/367	179/19559	3.49185e-05	0.000456123	0.000354928	MYADM/TNFRSF12A/PALLD/PDLIM7/S100A11/S100A6/PDGFRB/GSN/EPS8/CAPG/ARF6/ANXA2/ACTN1	13
GO:0045121	membrane raft	18/367	329/19559	5.43613e-05	0.000688576	0.000535809	MAL2/MYADM/EHD2/THY1/TFPI/SDC4/S100A10/MAL/ITGA1/HMOX1/GPM6B/F2R/STOM/EEF2/CD55/CXADR/SERPINH1/ANXA2	18
GO:0098857	membrane microdomain	18/367	330/19559	5.65294e-05	0.00069498	0.000540793	MAL2/MYADM/EHD2/THY1/TFPI/SDC4/S100A10/MAL/ITGA1/HMOX1/GPM6B/F2R/STOM/EEF2/CD55/CXADR/SERPINH1/ANXA2	18
GO:0030667	secretory granule membrane	17/367	306/19559	7.2346e-05	0.000864018	0.000672328	SVIP/RHOF/RAB31/AGPAT2/VAMP8/SPARC/MGST1/LGALS3/HLA-B/B4GALT1/STOM/CD55/CYBA/CPE/CD59/CD44/CD9	17
GO:0045177	apical part of cell	21/367	433/19559	7.62098e-05	0.00088488	0.000688562	MAL2/KCNE4/UPK1A/UPK2/UPK1B/THY1/PTK2/PTEN/PLAT/PDGFRB/MYO1B/MGST1/MAL/EPCAM/IGFBP2/ENPEP/CYBA/CLDN4/CD44/CD9/JAG1	21
GO:0098589	membrane region	18/367	343/19559	9.25524e-05	0.00104559	0.000813619	MAL2/MYADM/EHD2/THY1/TFPI/SDC4/S100A10/MAL/ITGA1/HMOX1/GPM6B/F2R/STOM/EEF2/CD55/CXADR/SERPINH1/ANXA2	18
GO:0016324	apical plasma membrane	18/367	361/19559	0.000175227	0.0019275	0.00149987	MAL2/KCNE4/UPK1A/UPK2/UPK1B/THY1/PTK2/PTEN/PDGFRB/MAL/EPCAM/IGFBP2/ENPEP/CYBA/CLDN4/CD44/CD9/JAG1	18
GO:0043034	costamere	4/367	19/19559	0.000378106	0.00405252	0.00315343	SDC4/KRT19/KRT8/ILK	4
GO:0072562	blood microparticle	10/367	148/19559	0.000492939	0.00515122	0.00400838	LGALS3BP/HSPA1A/GSN/STOM/C1S/C1R/SERPING1/ANXA5/ACTG2/A2M	10
GO:1904724	tertiary granule lumen	6/367	55/19559	0.000559399	0.00570314	0.00443785	QPCT/TNFAIP6/IDH1/CTSH/CSTB/CST3	6
GO:0070160	tight junction	9/367	129/19559	0.000742478	0.00738943	0.00575002	ESAM/PLXDC1/LSR/EPCAM/CXADR/CLDN7/CLDN3/CLDN4/CCND1	9
GO:0098858	actin-based cell projection	12/367	220/19559	0.000961315	0.00918306	0.00714572	S100P/PDGFA/MYO1B/B4GALT1/EPS8/CXADR/CD44/RHOC/ARF6/AKR1B1/ACTG2/ACTA2	12
GO:0043220	Schmidt-Lanterman incisure	3/367	11/19559	0.000966638	0.00918306	0.00714572	PTEN/ANXA2/AKR1B1	3
GO:0034709	methylosome	3/367	12/19559	0.00127099	0.0118061	0.0091868	SNRPG/SNRPF/SNRPE	3
GO:0030027	lamellipodium	11/367	201/19559	0.00150712	0.0136951	0.0106567	PHACTR4/PABPC1/PALLD/PTK2/MYLK/ILK/GSN/CD44/CAPG/ACTG2/ACTA2	11
GO:0005687	U4 snRNP	3/367	13/19559	0.00162941	0.0144914	0.0112763	SNRPG/SNRPF/SNRPE	3
GO:0005938	cell cortex	14/367	305/19559	0.00196843	0.0170971	0.013304	MYADM/RHOF/RHOD/DSTN/TNFAIP2/PTK2/KRT19/GSN/FLNA/EPS8/CALD1/RHOC/ARF6/ANXA2	14
GO:0031089	platelet dense granule lumen	3/367	14/19559	0.00204511	0.0170971	0.013304	TIMP3/LGALS3BP/ECM1	3
GO:0043218	compact myelin	3/367	14/19559	0.00204511	0.0170971	0.013304	PTEN/ANXA2/AKR1B1	3
GO:0005923	bicellular tight junction	8/367	122/19559	0.00214412	0.0175733	0.0136745	ESAM/PLXDC1/EPCAM/CXADR/CLDN7/CLDN3/CLDN4/CCND1	8
GO:0005796	Golgi lumen	7/367	103/19559	0.00328333	0.0263929	0.0205374	SOD3/SDC4/SDC2/PRELP/PDGFA/GAS6/BGN	7
GO:0031941	filamentous actin	4/367	34/19559	0.00362554	0.0285939	0.0222501	PDLIM2/PDLIM3/PDLIM7/PDLIM1	4
GO:0034719	SMN-Sm protein complex	3/367	19/19559	0.00507903	0.0393155	0.030593	SNRPG/SNRPF/SNRPE	3
GO:0005775	vacuolar lumen	9/367	173/19559	0.00548997	0.0417237	0.032467	HEBP2/PRDX6/SDC4/SDC2/PRELP/PDGFRB/CYB5R3/BGN/ANXA2	9
GO:0043296	apical junction complex	8/367	143/19559	0.00564938	0.0421686	0.0328131	ESAM/PLXDC1/EPCAM/CXADR/CLDN7/CLDN3/CLDN4/CCND1	8
GO:0071013	catalytic step 2 spliceosome	6/367	87/19559	0.00591269	0.0433597	0.03374	LSM3/PABPC1/SNRPG/SNRPF/SNRPE/HNRNPF	6
GO:0042827	platelet dense granule	3/367	21/19559	0.00678088	0.0488691	0.0380271	TIMP3/LGALS3BP/ECM1	3
GO:0016328	lateral plasma membrane	5/367	65/19559	0.0074474	0.0527629	0.041057	EPCAM/TACSTD2/CLDN7/CLDN3/CLDN4	5
GO:0005865	striated muscle thin filament	3/367	22/19559	0.00774377	0.0539483	0.0419794	TPM4/TPM3/TPM2	3
GO:0046540	U4/U6 x U5 tri-snRNP complex	4/367	43/19559	0.00845659	0.0579484	0.0450921	LSM3/SNRPG/SNRPF/SNRPE	4
GO:0005766	primary lysosome	8/367	155/19559	0.00902734	0.0598751	0.0465913	HEBP2/PRDX6/VAMP8/MGST1/B4GALT1/STOM/CYB5R3/ANXA2	8
GO:0042582	azurophil granule	8/367	155/19559	0.00902734	0.0598751	0.0465913	HEBP2/PRDX6/VAMP8/MGST1/B4GALT1/STOM/CYB5R3/ANXA2	8
GO:0097526	spliceosomal tri-snRNP complex	4/367	44/19559	0.00916748	0.0598751	0.0465913	LSM3/SNRPG/SNRPF/SNRPE	4
GO:0045178	basal part of cell	5/367	69/19559	0.00953864	0.0613408	0.0477318	TACSTD2/KRT14/ITGA1/EDN1/CLDN4	5
GO:0043209	myelin sheath	4/367	47/19559	0.01153	0.0730235	0.0568226	PTEN/GSN/ANXA2/AKR1B1	4
GO:0070821	tertiary granule membrane	5/367	73/19559	0.0120022	0.0748791	0.0582666	SVIP/VAMP8/STOM/CYBA/CD59	5
GO:0036379	myofilament	3/367	26/19559	0.0123724	0.0760539	0.0591807	TPM4/TPM3/TPM2	3
GO:0042383	sarcolemma	7/367	135/19559	0.0138535	0.0828234	0.0644483	KRT19/KRT8/COL6A3/COL6A2/COL6A1/BGN/ANXA2	7
GO:0071005	U2-type precatalytic spliceosome	4/367	50/19559	0.0142518	0.0828234	0.0644483	LSM3/SNRPG/SNRPF/SNRPE	4
GO:0042470	melanosome	6/367	105/19559	0.0142662	0.0828234	0.0644483	SERPINF1/MYH11/STOM/CAPG/ANXA6/ANXA2	6
GO:0048770	pigment granule	6/367	105/19559	0.0142662	0.0828234	0.0644483	SERPINF1/MYH11/STOM/CAPG/ANXA6/ANXA2	6
GO:0030670	phagocytic vesicle membrane	5/367	77/19559	0.0148654	0.0829933	0.0645805	RAB31/VAMP8/HLA-B/HLA-A/CYBA	5
GO:0030175	filopodium	6/367	106/19559	0.0148911	0.0829933	0.0645805	MYO1B/B4GALT1/CXADR/ARF6/ACTG2/ACTA2	6
GO:0030863	cortical cytoskeleton	6/367	106/19559	0.0148911	0.0829933	0.0645805	MYADM/DSTN/KRT19/GSN/FLNA/CALD1	6
GO:0030139	endocytic vesicle	12/367	313/19559	0.0156177	0.0848425	0.0660195	SGIP1/EHD2/RAB31/VAMP8/VIM/SPARC/HLA-B/HLA-A/GSN/CYBA/CD9/ARF6	12
GO:0031225	anchored component of membrane	8/367	171/19559	0.0156289	0.0848425	0.0660195	SVIP/LYPD3/PSCA/THY1/TFPI/LY6E/CD55/CD59	8
GO:0045335	phagocytic vesicle	7/367	140/19559	0.0166188	0.0873725	0.0679882	RAB31/VAMP8/VIM/HLA-B/HLA-A/GSN/CYBA	7
GO:0005689	U12-type spliceosomal complex	3/367	29/19559	0.0166859	0.0873725	0.0679882	SNRPG/SNRPF/SNRPE	3
GO:0000815	ESCRT III complex	2/367	11/19559	0.0172666	0.0873725	0.0679882	CHMP4B/CHMP2B	2
GO:0016528	sarcoplasm	5/367	80/19559	0.0172903	0.0873725	0.0679882	RASD1/THBS1/PLN/MEF2C/GSN	5
GO:0030864	cortical actin cytoskeleton	5/367	80/19559	0.0172903	0.0873725	0.0679882	MYADM/DSTN/KRT19/GSN/CALD1	5
GO:0071011	precatalytic spliceosome	4/367	53/19559	0.0173491	0.0873725	0.0679882	LSM3/SNRPG/SNRPF/SNRPE	4
GO:0071007	U2-type catalytic step 2 spliceosome	3/367	30/19559	0.0182874	0.0910015	0.070812	SNRPG/SNRPF/SNRPE	3
GO:0005751	mitochondrial respiratory chain complex IV	2/367	12/19559	0.0204657	0.100643	0.0783145	COX4I2/NDUFA4L2	2
GO:0055038	recycling endosome membrane	5/367	85/19559	0.0218886	0.106389	0.0827857	EHD2/VAMP8/HLA-B/HLA-A/ARF6	5
GO:0035577	azurophil granule membrane	4/367	58/19559	0.0233825	0.112344	0.0874193	VAMP8/MGST1/B4GALT1/STOM	4
GO:0035579	specific granule membrane	5/367	91/19559	0.0283718	0.134766	0.104867	AGPAT2/VAMP8/STOM/CYBA/CD59	5
GO:0005771	multivesicular body	4/367	62/19559	0.0290209	0.1363	0.106061	CHMP4B/CHMP2B/CTSH/CST3	4
GO:0005902	microvillus	5/367	93/19559	0.0307757	0.142936	0.111224	S100P/PDGFA/MYO1B/CD44/AKR1B1	5
GO:0005859	muscle myosin complex	2/367	15/19559	0.0313791	0.142964	0.111246	MYL9/MYH11	2
GO:0042581	specific granule	7/367	160/19559	0.0315872	0.142964	0.111246	QPCT/AGPAT2/VAMP8/PDXK/STOM/CYBA/CD59	7
GO:0005685	U1 snRNP	3/367	37/19559	0.0318078	0.142964	0.111246	SNRPG/SNRPF/SNRPE	3
GO:0043202	lysosomal lumen	5/367	96/19559	0.0346149	0.152655	0.118787	SDC4/SDC2/PRELP/PDGFRB/BGN	5
GO:0030666	endocytic vesicle membrane	7/367	164/19559	0.0354034	0.152655	0.118787	SGIP1/RAB31/VAMP8/HLA-B/HLA-A/CYBA/CD9	7
GO:0005869	dynactin complex	2/367	16/19559	0.0354247	0.152655	0.118787	ACTG2/ACTA2	2
GO:0030014	CCR4-NOT complex	2/367	16/19559	0.0354247	0.152655	0.118787	TOB1/ZFP36	2
GO:0005770	late endosome	10/367	278/19559	0.0377134	0.160859	0.125171	SMIM22/CHMP4B/CHMP2B/IFITM3/VAMP8/F2R/CTSH/CST3/ANXA6/ANXA2	10
GO:0031092	platelet alpha granule membrane	2/367	17/19559	0.0396593	0.167451	0.1303	SPARC/CD9	2
GO:0016323	basolateral plasma membrane	9/367	246/19559	0.0431941	0.178866	0.139183	EPCAM/TACSTD2/HPGD/B4GALT1/CXADR/CLDN7/CLDN4/CD44/ANXA2	9
GO:0031143	pseudopodium	2/367	18/19559	0.0440747	0.178866	0.139183	RAB25/ACTN1	2
GO:0090533	cation-transporting ATPase complex	2/367	18/19559	0.0440747	0.178866	0.139183	PLN/KCNJ8	2
GO:0097440	apical dendrite	2/367	18/19559	0.0440747	0.178866	0.139183	MAP1B/FLNA	2
GO:0000307	cyclin-dependent protein kinase holoenzyme complex	3/367	43/19559	0.0465716	0.187182	0.145654	PCNA/CKS2/CCND1	3
GO:0016010	dystrophin-associated glycoprotein complex	2/367	19/19559	0.0486624	0.188549	0.146718	KRT19/KRT8	2
GO:0031362	anchored component of external side of plasma membrane	2/367	19/19559	0.0486624	0.188549	0.146718	THY1/CD59	2
GO:0090665	glycoprotein complex	2/367	19/19559	0.0486624	0.188549	0.146718	KRT19/KRT8	2
GO:0031902	late endosome membrane	6/367	140/19559	0.0487161	0.188549	0.146718	CHMP4B/CHMP2B/IFITM3/VAMP8/ANXA6/ANXA2	6
GO:0005903	brush border	5/367	106/19559	0.0494807	0.189752	0.147654	MYO1B/B4GALT1/EPS8/ENPEP/ACTN1	5
GO:0005882	intermediate filament	8/367	215/19559	0.0504984	0.191894	0.149321	KRT20/VIM/KRT19/KRT18/KRT17/KRT14/KRT8/KRT7	8
GO:0005769	early endosome	12/367	377/19559	0.0532445	0.197586	0.15375	EHD2/RHOD/DKK1/PTP4A3/RAB31/VAMP8/MYO1B/HLA-B/HLA-A/F2R/ARF6/ANXA2	12
GO:0016460	myosin II complex	2/367	20/19559	0.0534145	0.197586	0.15375	MYL9/MYH11	2
GO:0045277	respiratory chain complex IV	2/367	20/19559	0.0534145	0.197586	0.15375	COX4I2/NDUFA4L2	2
GO:0000930	gamma-tubulin complex	2/367	21/19559	0.0583233	0.211993	0.16496	MZT2A/MZT2B	2
GO:0005922	connexin complex	2/367	21/19559	0.0583233	0.211993	0.16496	GJC1/GJA4	2
GO:0044853	plasma membrane raft	5/367	113/19559	0.0618103	0.22273	0.173316	EHD2/TFPI/MAL/HMOX1/F2R	5
GO:0005682	U5 snRNP	2/367	22/19559	0.0633813	0.22452	0.174708	SNRPG/SNRPE	2
GO:0032982	myosin filament	2/367	22/19559	0.0633813	0.22452	0.174708	MYH11/ACTG2	2
GO:0005901	caveola	4/367	82/19559	0.0683728	0.240167	0.186884	EHD2/TFPI/HMOX1/F2R	4
GO:0014704	intercalated disc	3/367	51/19559	0.0705647	0.244021	0.189883	GJC1/CXADR/ACTN1	3
GO:0005681	spliceosomal complex	7/367	192/19559	0.0706377	0.244021	0.189883	LSM3/PABPC1/SNRPG/SNRPF/SNRPE/LGALS3/HNRNPF	7
GO:0005686	U2 snRNP	2/367	24/19559	0.0739157	0.249167	0.193888	SNRPG/SNRPE	2
GO:0031233	intrinsic component of external side of plasma membrane	2/367	24/19559	0.0739157	0.249167	0.193888	THY1/CD59	2
GO:0098533	ATPase dependent transmembrane transport complex	2/367	24/19559	0.0739157	0.249167	0.193888	PLN/KCNJ8	2
GO:0030057	desmosome	2/367	25/19559	0.0793782	0.259711	0.202092	PERP/B4GALT1	2
GO:0031430	M band	2/367	25/19559	0.0793782	0.259711	0.202092	FHL2/CRYAB	2
GO:0042611	MHC protein complex	2/367	25/19559	0.0793782	0.259711	0.202092	HLA-B/HLA-A	2
GO:0098862	cluster of actin-based cell projections	6/367	159/19559	0.0795288	0.259711	0.202092	MYO1B/B4GALT1/EPS8/ENPEP/RHOC/ACTN1	6
GO:0032154	cleavage furrow	3/367	54/19559	0.0807406	0.261625	0.203581	MYLK/RHOC/ARF6	3
GO:0031901	early endosome membrane	6/367	161/19559	0.0832889	0.267806	0.208391	DKK1/RAB31/VAMP8/HLA-B/HLA-A/ARF6	6
GO:0030894	replisome	2/367	26/19559	0.0849621	0.2711	0.210954	RPA3/PCNA	2
GO:0005746	mitochondrial respirasome	4/367	89/19559	0.0864532	0.273769	0.213031	COX4I2/NDUFA4L2/NDUFS5/COX7A1	4
GO:0005667	transcription regulator complex	12/367	413/19559	0.0904144	0.282782	0.220044	KLF4/PDLIM1/TCF4/SKIL/PPARG/NR4A2/JUNB/NR4A1/HMGA1/CREM/KLF5/CCND1	12
GO:0036452	ESCRT complex	2/367	27/19559	0.0906607	0.282782	0.220044	CHMP4B/CHMP2B	2
GO:0016459	myosin complex	3/367	57/19559	0.0915106	0.282782	0.220044	MYL9/MYH11/MYO1B	3
GO:0035578	azurophil granule lumen	4/367	91/19559	0.0920055	0.282782	0.220044	HEBP2/PRDX6/CYB5R3/ANXA2	4
GO:0005684	U2-type spliceosomal complex	4/367	93/19559	0.0977235	0.298164	0.232014	LSM3/SNRPG/SNRPF/SNRPE	4
GO:0034399	nuclear periphery	5/367	131/19559	0.100699	0.300609	0.233917	VIM/TGFB1I1/SPARC/PCNA/KRT8	5
GO:0045111	intermediate filament cytoskeleton	8/367	251/19559	0.101497	0.300609	0.233917	KRT20/VIM/KRT19/KRT18/KRT17/KRT14/KRT8/KRT7	8
GO:0002102	podosome	2/367	29/19559	0.102378	0.300609	0.233917	PALLD/GSN	2
GO:0071556	integral component of lumenal side of endoplasmic reticulum membrane	2/367	29/19559	0.102378	0.300609	0.233917	HLA-B/HLA-A	2
GO:0098553	lumenal side of endoplasmic reticulum membrane	2/367	29/19559	0.102378	0.300609	0.233917	HLA-B/HLA-A	2
GO:0046658	anchored component of plasma membrane	3/367	60/19559	0.10284	0.300609	0.233917	LYPD3/THY1/CD59	3
GO:0045095	keratin filament	4/367	95/19559	0.103603	0.300738	0.234017	KRT18/KRT14/KRT8/KRT7	4
GO:0019897	extrinsic component of plasma membrane	6/367	172/19559	0.105689	0.304674	0.23708	S100A10/S100A6/PTK2/MFGE8/CDH6/ANXA2	6
GO:0097525	spliceosomal snRNP complex	4/367	96/19559	0.106603	0.305206	0.237493	LSM3/SNRPG/SNRPF/SNRPE	4
GO:0012507	ER to Golgi transport vesicle membrane	3/367	62/19559	0.110686	0.314741	0.244913	HLA-B/HLA-A/CD59	3
GO:0090543	Flemming body	2/367	31/19559	0.114482	0.323333	0.251599	CAPG/ARF6	2
GO:0005921	gap junction	2/367	32/19559	0.120665	0.336252	0.261652	GJC1/GJA4	2
GO:0042788	polysomal ribosome	2/367	32/19559	0.120665	0.336252	0.261652	RPL32/EEF2	2
GO:0070469	respirasome	4/367	101/19559	0.122175	0.338207	0.263173	COX4I2/NDUFA4L2/NDUFS5/COX7A1	4
GO:0030532	small nuclear ribonucleoprotein complex	4/367	102/19559	0.125401	0.344852	0.268344	LSM3/SNRPG/SNRPF/SNRPE	4
GO:0030662	coated vesicle membrane	6/367	183/19559	0.130888	0.357589	0.278255	SGIP1/VAMP8/HLA-B/HLA-A/CD59/CD9	6
GO:0070069	cytochrome complex	2/367	34/19559	0.133266	0.359509	0.279749	COX4I2/NDUFA4L2	2
GO:0030426	growth cone	6/367	184/19559	0.133311	0.359509	0.279749	PALLD/THY1/MAP1B/FLNA/EPS8/CXADR	6
GO:0005844	polysome	3/367	69/19559	0.139823	0.374655	0.291535	VIM/RPL32/EEF2	3
GO:0098562	cytoplasmic side of membrane	6/367	188/19559	0.143213	0.381294	0.296701	CHMP4B/S100A6/PTK2/PTEN/DNAJA1/GEM	6
GO:0098576	lumenal side of membrane	2/367	36/19559	0.146147	0.3865	0.300752	HLA-B/HLA-A	2
GO:0055037	recycling endosome	6/367	190/19559	0.148289	0.3865	0.300752	RAB25/EHD2/VAMP8/HLA-B/HLA-A/ARF6	6
GO:0016529	sarcoplasmic reticulum	3/367	71/19559	0.148581	0.3865	0.300752	RASD1/THBS1/PLN	3
GO:0016363	nuclear matrix	4/367	109/19559	0.148948	0.3865	0.300752	VIM/TGFB1I1/SPARC/KRT8	4
GO:0036464	cytoplasmic ribonucleoprotein granule	7/367	233/19559	0.149792	0.3865	0.300752	TSTD1/LSM3/PABPC1/ZFP36/SNRPG/CTSH/ZFP36L1	7
GO:0030427	site of polarized growth	6/367	191/19559	0.150856	0.386859	0.301031	PALLD/THY1/MAP1B/FLNA/EPS8/CXADR	6
GO:0031672	A band	2/367	37/19559	0.152681	0.387664	0.301657	FHL2/CRYAB	2
GO:0032153	cell division site	3/367	72/19559	0.153025	0.387664	0.301657	MYLK/RHOC/ARF6	3
GO:0043198	dendritic shaft	2/367	38/19559	0.15927	0.399289	0.310704	ILK/FLNA	2
GO:0030660	Golgi-associated vesicle membrane	4/367	112/19559	0.159525	0.399289	0.310704	ITM2B/HLA-B/HLA-A/CD59	4
GO:0044291	cell-cell contact zone	3/367	74/19559	0.162037	0.402834	0.313462	GJC1/CXADR/ACTN1	3
GO:0009897	external side of plasma membrane	11/367	417/19559	0.162868	0.402834	0.313462	CD248/THY1/THBS1/MFGE8/MCAM/ITGA1/B4GALT1/ENPEP/CD59/CD9/ANXA5	11
GO:0016235	aggresome	2/367	39/19559	0.165911	0.405181	0.315289	HSPA1A/EEF2	2
GO:0032994	protein-lipid complex	2/367	39/19559	0.165911	0.405181	0.315289	LSR/DBI	2
GO:0120114	Sm-like protein family complex	4/367	114/19559	0.166725	0.405181	0.315289	LSM3/SNRPG/SNRPF/SNRPE	4
GO:0043204	perikaryon	5/367	156/19559	0.17025	0.405319	0.315395	SERPINI1/MAP1B/ITGA1/FLNA/CRYAB	5
GO:0001669	acrosomal vesicle	4/367	115/19559	0.170369	0.405319	0.315395	SYT8/SKIL/ITGA1/CXADR	4
GO:0005641	nuclear envelope lumen	1/367	10/19559	0.172598	0.405319	0.315395	CACYBP	1
GO:0005797	Golgi medial cisterna	1/367	10/19559	0.172598	0.405319	0.315395	HLA-A	1
GO:0005916	fascia adherens	1/367	10/19559	0.172598	0.405319	0.315395	ACTN1	1
GO:0030669	clathrin-coated endocytic vesicle membrane	2/367	40/19559	0.1726	0.405319	0.315395	SGIP1/CD9	2
GO:0035770	ribonucleoprotein granule	7/367	243/19559	0.173668	0.405549	0.315574	TSTD1/LSM3/PABPC1/ZFP36/SNRPG/CTSH/ZFP36L1	7
GO:0030176	integral component of endoplasmic reticulum membrane	5/367	158/19559	0.176482	0.409829	0.318905	TRAM1/ARL6IP1/KTN1/HLA-B/HLA-A	5
GO:0043596	nuclear replication fork	2/367	41/19559	0.179332	0.414147	0.322265	RPA3/PCNA	2
GO:0002178	palmitoyltransferase complex	1/367	11/19559	0.188131	0.420527	0.32723	SPTSSB	1
GO:0005652	nuclear lamina	1/367	11/19559	0.188131	0.420527	0.32723	PCNA	1
GO:0017146	NMDA selective glutamate receptor complex	1/367	11/19559	0.188131	0.420527	0.32723	EPS8	1
GO:0030122	AP-2 adaptor complex	1/367	11/19559	0.188131	0.420527	0.32723	SGIP1	1
GO:0031094	platelet dense tubular network	1/367	11/19559	0.188131	0.420527	0.32723	F2R	1
GO:1990907	beta-catenin-TCF complex	1/367	11/19559	0.188131	0.420527	0.32723	TCF4	1
GO:0009898	cytoplasmic side of plasma membrane	5/367	164/19559	0.195676	0.433724	0.337499	CHMP4B/S100A6/PTK2/PTEN/GEM	5
GO:0031227	intrinsic component of endoplasmic reticulum membrane	5/367	166/19559	0.20223	0.433724	0.337499	TRAM1/ARL6IP1/KTN1/HLA-B/HLA-A	5
GO:0000812	Swr1 complex	1/367	12/19559	0.203373	0.433724	0.337499	SRCAP	1
GO:0005833	hemoglobin complex	1/367	12/19559	0.203373	0.433724	0.337499	CYB5R3	1
GO:0005845	mRNA cap binding complex	1/367	12/19559	0.203373	0.433724	0.337499	ZFP36	1
GO:0030128	clathrin coat of endocytic vesicle	1/367	12/19559	0.203373	0.433724	0.337499	SGIP1	1
GO:0030877	beta-catenin destruction complex	1/367	12/19559	0.203373	0.433724	0.337499	CACYBP	1
GO:0043020	NADPH oxidase complex	1/367	12/19559	0.203373	0.433724	0.337499	CYBA	1
GO:0043256	laminin complex	1/367	12/19559	0.203373	0.433724	0.337499	LAMC1	1
GO:0098803	respiratory chain complex	3/367	85/19559	0.214084	0.447475	0.348199	COX4I2/NDUFA4L2/NDUFS5	3
GO:0005614	interstitial matrix	1/367	13/19559	0.21833	0.447475	0.348199	SMOC2	1
GO:0005688	U6 snRNP	1/367	13/19559	0.21833	0.447475	0.348199	LSM3	1
GO:0016281	eukaryotic translation initiation factor 4F complex	1/367	13/19559	0.21833	0.447475	0.348199	EIF4G2	1
GO:0032009	early phagosome	1/367	13/19559	0.21833	0.447475	0.348199	RAB31	1
GO:0034362	low-density lipoprotein particle	1/367	13/19559	0.21833	0.447475	0.348199	LSR	1
GO:0042627	chylomicron	1/367	13/19559	0.21833	0.447475	0.348199	LSR	1
GO:0019898	extrinsic component of membrane	8/367	306/19559	0.218385	0.447475	0.348199	EHD2/S100A10/S100A6/PTK2/MFGE8/MAL/CDH6/ANXA2	8
GO:0150034	distal axon	8/367	309/19559	0.225886	0.460586	0.358401	PALLD/THY1/SNCG/MAP1B/ILK/FLNA/EPS8/CXADR	8
GO:0000932	P-body	3/367	88/19559	0.22886	0.464385	0.361357	LSM3/ZFP36/ZFP36L1	3
GO:0033643	host cell part	1/367	14/19559	0.233007	0.467655	0.363901	AXL	1
GO:0034518	RNA cap binding complex	1/367	14/19559	0.233007	0.467655	0.363901	ZFP36	1
GO:1902554	serine/threonine protein kinase complex	3/367	89/19559	0.233827	0.467655	0.363901	PCNA/CKS2/CCND1	3
GO:0031970	organelle envelope lumen	3/367	90/19559	0.238814	0.475354	0.369893	CACYBP/TXNIP/NDUFS5	3
GO:0034707	chloride channel complex	2/367	50/19559	0.24125	0.477927	0.371895	CLIC3/CLDN4	2
GO:0005662	DNA replication factor A complex	1/367	15/19559	0.247409	0.48258	0.375516	RPA3	1
GO:0030673	axolemma	1/367	15/19559	0.247409	0.48258	0.375516	THY1	1
GO:0098554	cytoplasmic side of endoplasmic reticulum membrane	1/367	15/19559	0.247409	0.48258	0.375516	DNAJA1	1
GO:0009925	basal plasma membrane	2/367	51/19559	0.248217	0.48258	0.375516	TACSTD2/CLDN4	2
GO:0005777	peroxisome	4/367	137/19559	0.256386	0.492845	0.383503	VIM/MGST1/IDI1/IDH1	4
GO:0042579	microbody	4/367	137/19559	0.256386	0.492845	0.383503	VIM/MGST1/IDI1/IDH1	4
GO:0030496	midbody	5/367	182/19559	0.257034	0.492845	0.383503	CHMP4B/GEM/CAPG/ARF6/ANXA2	5
GO:0030132	clathrin coat of coated pit	1/367	16/19559	0.261541	0.499197	0.388446	SGIP1	1
GO:0030134	COPII-coated ER to Golgi transport vesicle	3/367	95/19559	0.263995	0.50159	0.390308	HLA-B/HLA-A/CD59	3
GO:0032420	stereocilium	2/367	54/19559	0.269145	0.509061	0.396122	EPS8/RHOC	2
GO:0005765	lysosomal membrane	9/367	375/19559	0.273197	0.509384	0.396373	IFITM3/VAMP8/MGST1/B4GALT1/STOM/ENPEP/COL6A1/ANXA6/ANXA2	9
GO:0098852	lytic vacuole membrane	9/367	375/19559	0.273197	0.509384	0.396373	IFITM3/VAMP8/MGST1/B4GALT1/STOM/ENPEP/COL6A1/ANXA6/ANXA2	9
GO:0042599	lamellar body	1/367	17/19559	0.275409	0.509384	0.396373	CTSH	1
GO:0071004	U2-type prespliceosome	1/367	17/19559	0.275409	0.509384	0.396373	SNRPG	1
GO:0071010	prespliceosome	1/367	17/19559	0.275409	0.509384	0.396373	SNRPG	1
GO:0031527	filopodium membrane	1/367	18/19559	0.289016	0.529863	0.412309	ARF6	1
GO:0099524	postsynaptic cytosol	1/367	18/19559	0.289016	0.529863	0.412309	PTEN	1
GO:0000145	exocyst	1/367	19/19559	0.302369	0.547665	0.426161	TNFAIP2	1
GO:0032426	stereocilium tip	1/367	19/19559	0.302369	0.547665	0.426161	EPS8	1
GO:0032421	stereocilium bundle	2/367	59/19559	0.303967	0.547665	0.426161	EPS8/RHOC	2
GO:0045334	clathrin-coated endocytic vesicle	2/367	59/19559	0.303967	0.547665	0.426161	SGIP1/CD9	2
GO:1902911	protein kinase complex	3/367	104/19559	0.309996	0.551747	0.429337	PCNA/CKS2/CCND1	3
GO:0034708	methyltransferase complex	3/367	105/19559	0.315135	0.551747	0.429337	SNRPG/SNRPF/SNRPE	3
GO:0034361	very-low-density lipoprotein particle	1/367	20/19559	0.315472	0.551747	0.429337	LSR	1
GO:0034385	triglyceride-rich plasma lipoprotein particle	1/367	20/19559	0.315472	0.551747	0.429337	LSR	1
GO:0043186	P granule	1/367	20/19559	0.315472	0.551747	0.429337	SNRPG	1
GO:0060293	germ plasm	1/367	20/19559	0.315472	0.551747	0.429337	SNRPG	1
GO:0071682	endocytic vesicle lumen	1/367	20/19559	0.315472	0.551747	0.429337	SPARC	1
GO:0101003	ficolin-1-rich granule membrane	2/367	61/19559	0.317824	0.553543	0.430734	LGALS3/CD55	2
GO:0035580	specific granule lumen	2/367	62/19559	0.324728	0.557894	0.43412	QPCT/PDXK	2
GO:0030135	coated vesicle	7/367	298/19559	0.327262	0.557894	0.43412	SGIP1/VAMP8/HLA-B/HLA-A/EDN1/CD59/CD9	7
GO:0005697	telomerase holoenzyme complex	1/367	21/19559	0.32833	0.557894	0.43412	SNRPE	1
GO:0035267	NuA4 histone acetyltransferase complex	1/367	21/19559	0.32833	0.557894	0.43412	MEAF6	1
GO:0043189	H4/H2A histone acetyltransferase complex	1/367	21/19559	0.32833	0.557894	0.43412	MEAF6	1
GO:0045495	pole plasm	1/367	21/19559	0.32833	0.557894	0.43412	SNRPG	1
GO:0019005	SCF ubiquitin ligase complex	2/367	63/19559	0.331614	0.561194	0.436688	CACYBP/CKS2	2
GO:0005680	anaphase-promoting complex	1/367	22/19559	0.340946	0.567791	0.441822	UBE2C	1
GO:0031258	lamellipodium membrane	1/367	22/19559	0.340946	0.567791	0.441822	CD44	1
GO:0042629	mast cell granule	1/367	22/19559	0.340946	0.567791	0.441822	AKR1B1	1
GO:0097038	perinuclear endoplasmic reticulum	1/367	22/19559	0.340946	0.567791	0.441822	CYBA	1
GO:0030658	transport vesicle membrane	5/367	209/19559	0.355598	0.589841	0.45898	SYT8/HLA-B/HLA-A/CPE/CD59	5
GO:0090575	RNA polymerase II transcription regulator complex	4/367	161/19559	0.357503	0.590658	0.459615	TCF4/PPARG/JUNB/HMGA1	4
GO:0030133	transport vesicle	9/367	410/19559	0.363804	0.59681	0.464402	SYT8/CRISPLD2/HLA-B/HLA-A/EDN1/CD55/CPE/CD59/BGN	9
GO:0043601	nuclear replisome	1/367	24/19559	0.365475	0.59681	0.464402	RPA3	1
GO:0044304	main axon	2/367	68/19559	0.365715	0.59681	0.464402	THY1/MAP1B	2
GO:0098978	glutamatergic synapse	8/367	361/19559	0.366938	0.59681	0.464402	CHMP2B/SPARCL1/SPARC/PLAT/FLNA/EPS8/ARF6/ACTN1	8
GO:0031985	Golgi cisterna	3/367	117/19559	0.376676	0.604411	0.470318	HLA-A/B4GALT1/GALNT1	3
GO:0030131	clathrin adaptor complex	1/367	25/19559	0.377396	0.604411	0.470318	SGIP1	1
GO:0097346	INO80-type complex	1/367	25/19559	0.377396	0.604411	0.470318	SRCAP	1
GO:0099522	region of cytosol	1/367	25/19559	0.377396	0.604411	0.470318	PTEN	1
GO:0030665	clathrin-coated vesicle membrane	3/367	118/19559	0.381768	0.60908	0.473951	SGIP1/VAMP8/CD9	3
GO:0005657	replication fork	2/367	71/19559	0.385856	0.613261	0.477204	RPA3/PCNA	2
GO:0031528	microvillus membrane	1/367	26/19559	0.389093	0.616064	0.479385	S100P	1
GO:0001891	phagocytic cup	1/367	27/19559	0.400571	0.629469	0.489816	RAB31	1
GO:0031045	dense core granule	1/367	27/19559	0.400571	0.629469	0.489816	SYT8	1
GO:0010494	cytoplasmic stress granule	2/367	74/19559	0.405714	0.635162	0.494246	PABPC1/ZFP36	2
GO:0005774	vacuolar membrane	9/367	427/19559	0.40914	0.638136	0.49656	IFITM3/VAMP8/MGST1/B4GALT1/STOM/ENPEP/COL6A1/ANXA6/ANXA2	9
GO:0032809	neuronal cell body membrane	1/367	28/19559	0.411834	0.638247	0.496646	THY1	1
GO:0033116	endoplasmic reticulum-Golgi intermediate compartment membrane	2/367	75/19559	0.412265	0.638247	0.496646	CD55/CD59	2
GO:0043197	dendritic spine	4/367	175/19559	0.416904	0.643048	0.500383	PTK2/PTEN/MAP1B/CRYAB	4
GO:0030125	clathrin vesicle coat	1/367	29/19559	0.422886	0.647496	0.503844	SGIP1	1
GO:0030867	rough endoplasmic reticulum membrane	1/367	29/19559	0.422886	0.647496	0.503844	ARL6IP1	1
GO:0044309	neuron spine	4/367	177/19559	0.42531	0.64883	0.504882	PTK2/PTEN/MAP1B/CRYAB	4
GO:0000792	heterochromatin	2/367	78/19559	0.431699	0.653805	0.508753	HMGA1/CDKN2A	2
GO:0016234	inclusion body	2/367	78/19559	0.431699	0.653805	0.508753	HSPA1A/EEF2	2
GO:0005732	small nucleolar ribonucleoprotein complex	1/367	30/19559	0.433731	0.654175	0.509041	SNRPF	1
GO:0005793	endoplasmic reticulum-Golgi intermediate compartment	3/367	130/19559	0.441966	0.654175	0.509041	CD55/CD59/SERPINH1	3
GO:0005798	Golgi-associated vesicle	4/367	181/19559	0.442026	0.654175	0.509041	ITM2B/HLA-B/HLA-A/CD59	4
GO:0008305	integrin complex	1/367	31/19559	0.444373	0.654175	0.509041	ITGA1	1
GO:0016342	catenin complex	1/367	31/19559	0.444373	0.654175	0.509041	CDH6	1
GO:0044298	cell body membrane	1/367	31/19559	0.444373	0.654175	0.509041	THY1	1
GO:1902555	endoribonuclease complex	1/367	31/19559	0.444373	0.654175	0.509041	ZFP36	1
GO:0005758	mitochondrial intermembrane space	2/367	80/19559	0.444463	0.654175	0.509041	TXNIP/NDUFS5	2
GO:0070971	endoplasmic reticulum exit site	1/367	33/19559	0.465061	0.68209	0.530763	HLA-A	1
GO:0031253	cell projection membrane	7/367	344/19559	0.46763	0.683459	0.531828	RAB25/THY1/S100P/B4GALT1/EPS8/CD44/ARF6	7
GO:0005791	rough endoplasmic reticulum	2/367	84/19559	0.469505	0.683808	0.5321	ARL6IP1/EDN1	2
GO:0005719	nuclear euchromatin	1/367	34/19559	0.475116	0.684822	0.532888	KLF4	1
GO:0005790	smooth endoplasmic reticulum	1/367	34/19559	0.475116	0.684822	0.532888	SVIP	1
GO:0097386	glial cell projection	1/367	34/19559	0.475116	0.684822	0.532888	AKR1B1	1
GO:0098800	inner mitochondrial membrane protein complex	3/367	138/19559	0.480823	0.690018	0.536932	COX4I2/NDUFA4L2/NDUFS5	3
GO:0031904	endosome lumen	1/367	35/19559	0.484982	0.690018	0.536932	CTSH	1
GO:0005741	mitochondrial outer membrane	4/367	192/19559	0.487174	0.690018	0.536932	SLC44A1/MGST1/CYB5R3/CYB5A	4
GO:0008076	voltage-gated potassium channel complex	2/367	88/19559	0.493861	0.690018	0.536932	KCNE4/KCNJ8	2
GO:0008180	COP9 signalosome	1/367	36/19559	0.494663	0.690018	0.536932	HSPA1A	1
GO:0034358	plasma lipoprotein particle	1/367	36/19559	0.494663	0.690018	0.536932	LSR	1
GO:0051233	spindle midzone	1/367	36/19559	0.494663	0.690018	0.536932	GEM	1
GO:0098636	protein complex involved in cell adhesion	1/367	36/19559	0.494663	0.690018	0.536932	ITGA1	1
GO:1990777	lipoprotein particle	1/367	36/19559	0.494663	0.690018	0.536932	LSR	1
GO:0030136	clathrin-coated vesicle	4/367	194/19559	0.495228	0.690018	0.536932	SGIP1/VAMP8/EDN1/CD9	4
GO:1905348	endonuclease complex	1/367	37/19559	0.504162	0.700132	0.544802	ZFP36	1
GO:0001772	immunological synapse	1/367	39/19559	0.52263	0.719526	0.559893	LGALS3	1
GO:0005811	lipid droplet	2/367	93/19559	0.523292	0.719526	0.559893	CYB5R3/ANXA2	2
GO:0032580	Golgi cisterna membrane	2/367	93/19559	0.523292	0.719526	0.559893	B4GALT1/GALNT1	2
GO:0030117	membrane coat	2/367	94/19559	0.529039	0.72032	0.560511	CHMP4B/SGIP1	2
GO:0032588	trans-Golgi network membrane	2/367	94/19559	0.529039	0.72032	0.560511	RAB31/MYO1B	2
GO:0048475	coated membrane	2/367	94/19559	0.529039	0.72032	0.560511	CHMP4B/SGIP1	2
GO:0033017	sarcoplasmic reticulum membrane	1/367	40/19559	0.531605	0.721464	0.561401	PLN	1
GO:0034705	potassium channel complex	2/367	96/19559	0.540391	0.727225	0.565884	KCNE4/KCNJ8	2
GO:0030119	AP-type membrane coat adaptor complex	1/367	41/19559	0.540412	0.727225	0.565884	SGIP1	1
GO:0005795	Golgi stack	3/367	151/19559	0.541069	0.727225	0.565884	HLA-A/B4GALT1/GALNT1	3
GO:0000791	euchromatin	1/367	42/19559	0.549054	0.735591	0.572394	KLF4	1
GO:0031234	extrinsic component of cytoplasmic side of plasma membrane	2/367	99/19559	0.557062	0.739838	0.575699	S100A6/PTK2	2
GO:0000152	nuclear ubiquitin ligase complex	1/367	43/19559	0.557534	0.739838	0.575699	UBE2C	1
GO:0032590	dendrite membrane	1/367	43/19559	0.557534	0.739838	0.575699	THY1	1
GO:1902495	transmembrane transporter complex	6/367	322/19559	0.563975	0.746017	0.580507	KCNE4/CLIC3/PLN/KCNJ8/EPS8/CLDN4	6
GO:0001533	cornified envelope	1/367	45/19559	0.574019	0.756908	0.588982	CST6	1
GO:0005875	microtubule associated complex	3/367	159/19559	0.576083	0.757242	0.589241	MAP1B/ACTG2/ACTA2	3
GO:0030118	clathrin coat	1/367	46/19559	0.58203	0.760277	0.591603	SGIP1	1
GO:1902562	H4 histone acetyltransferase complex	1/367	46/19559	0.58203	0.760277	0.591603	MEAF6	1
GO:0031968	organelle outer membrane	4/367	218/19559	0.587137	0.761946	0.592902	SLC44A1/MGST1/CYB5R3/CYB5A	4
GO:1990351	transporter complex	6/367	330/19559	0.587971	0.761946	0.592902	KCNE4/CLIC3/PLN/KCNJ8/EPS8/CLDN4	6
GO:0031461	cullin-RING ubiquitin ligase complex	3/367	162/19559	0.588777	0.761946	0.592902	CACYBP/UBE2C/CKS2	3
GO:0019867	outer membrane	4/367	220/19559	0.59435	0.766785	0.596667	SLC44A1/MGST1/CYB5R3/CYB5A	4
GO:0008328	ionotropic glutamate receptor complex	1/367	49/19559	0.605174	0.778319	0.605642	EPS8	1
GO:0005747	mitochondrial respiratory chain complex I	1/367	50/19559	0.612601	0.778319	0.605642	NDUFS5	1
GO:0030964	NADH dehydrogenase complex	1/367	50/19559	0.612601	0.778319	0.605642	NDUFS5	1
GO:0031201	SNARE complex	1/367	50/19559	0.612601	0.778319	0.605642	VAMP8	1
GO:0045271	respiratory chain complex I	1/367	50/19559	0.612601	0.778319	0.605642	NDUFS5	1
GO:1990204	oxidoreductase complex	2/367	110/19559	0.614462	0.778319	0.605642	NDUFS5/CYBA	2
GO:0098878	neurotransmitter receptor complex	1/367	51/19559	0.619889	0.78282	0.609145	EPS8	1
GO:0005782	peroxisomal matrix	1/367	52/19559	0.62704	0.784738	0.610637	IDH1	1
GO:0031907	microbody lumen	1/367	52/19559	0.62704	0.784738	0.610637	IDH1	1
GO:0060076	excitatory synapse	1/367	52/19559	0.62704	0.784738	0.610637	PALLD	1
GO:0031256	leading edge membrane	3/367	175/19559	0.640897	0.799686	0.622269	THY1/EPS8/CD44	3
GO:0030120	vesicle coat	1/367	56/19559	0.654327	0.811598	0.631538	SGIP1	1
GO:0043195	terminal bouton	1/367	56/19559	0.654327	0.811598	0.631538	ILK	1
GO:1904115	axon cytoplasm	1/367	57/19559	0.660831	0.817241	0.635929	HSPB1	1
GO:0034702	ion channel complex	5/367	299/19559	0.663591	0.817875	0.636423	KCNE4/CLIC3/KCNJ8/EPS8/CLDN4	5
GO:0022625	cytosolic large ribosomal subunit	1/367	58/19559	0.667214	0.817875	0.636423	RPL32	1
GO:0031526	brush border membrane	1/367	58/19559	0.667214	0.817875	0.636423	B4GALT1	1
GO:0005778	peroxisomal membrane	1/367	60/19559	0.679622	0.828228	0.644478	MGST1	1
GO:0031903	microbody membrane	1/367	60/19559	0.679622	0.828228	0.644478	MGST1	1
GO:0032589	neuron projection membrane	1/367	61/19559	0.685652	0.830268	0.646066	THY1	1
GO:0035861	site of double-strand break	1/367	61/19559	0.685652	0.830268	0.646066	RPA3	1
GO:0005819	spindle	6/367	367/19559	0.689241	0.830268	0.646066	MZT2A/MZT2B/SNCG/HSPB1/GEM/CAPG	6
GO:0031301	integral component of organelle membrane	6/367	367/19559	0.689241	0.830268	0.646066	TRAM1/ARL6IP1/ITM2B/KTN1/HLA-B/HLA-A	6
GO:0098791	Golgi apparatus subcompartment	6/367	368/19559	0.691738	0.830881	0.646543	RAB31/TGFBI/MYO1B/HLA-A/B4GALT1/GALNT1	6
GO:0000502	proteasome complex	1/367	63/19559	0.697375	0.835251	0.649944	HSPB1	1
GO:0043679	axon terminus	2/367	130/19559	0.703926	0.840689	0.654175	SNCG/ILK	2
GO:0018995	host cellular component	1/367	65/19559	0.708661	0.841535	0.654834	AXL	1
GO:0043657	host cell	1/367	65/19559	0.708661	0.841535	0.654834	AXL	1
GO:0072686	mitotic spindle	2/367	133/19559	0.715747	0.847542	0.659508	GEM/CAPG	2
GO:1905369	endopeptidase complex	1/367	69/19559	0.72999	0.861966	0.670732	HSPB1	1
GO:0099023	vesicle tethering complex	1/367	70/19559	0.735075	0.865525	0.673501	TNFAIP2	1
GO:0005905	clathrin-coated pit	1/367	71/19559	0.740064	0.866517	0.674273	SGIP1	1
GO:0045171	intercellular bridge	1/367	71/19559	0.740064	0.866517	0.674273	EHD2	1
GO:0032993	protein-DNA complex	3/367	205/19559	0.74283	0.867327	0.674903	NUPR1/RPA3/PCNA	3
GO:0031984	organelle subcompartment	6/367	392/19559	0.747647	0.87052	0.677388	RAB31/TGFBI/MYO1B/HLA-A/B4GALT1/GALNT1	6
GO:0005814	centriole	2/367	143/19559	0.75232	0.873528	0.679728	HSPA1A/CAPG	2
GO:0070603	SWI/SNF superfamily-type complex	1/367	74/19559	0.754475	0.873603	0.679786	SRCAP	1
GO:0031300	intrinsic component of organelle membrane	6/367	398/19559	0.760419	0.876924	0.682371	TRAM1/ARL6IP1/ITM2B/KTN1/HLA-B/HLA-A	6
GO:0017053	transcription repressor complex	1/367	76/19559	0.763637	0.876924	0.682371	CCND1	1
GO:0031594	neuromuscular junction	1/367	76/19559	0.763637	0.876924	0.682371	F2R	1
GO:0000118	histone deacetylase complex	1/367	77/19559	0.768089	0.87962	0.684469	SRCAP	1
GO:0044306	neuron projection terminus	2/367	149/19559	0.772266	0.879802	0.684611	SNCG/ILK	2
GO:1904949	ATPase complex	1/367	78/19559	0.772458	0.879802	0.684611	SRCAP	1
GO:0034703	cation channel complex	3/367	221/19559	0.787033	0.891501	0.693714	KCNE4/KCNJ8/EPS8	3
GO:0005635	nuclear envelope	7/367	473/19559	0.787526	0.891501	0.693714	CHMP4B/CACYBP/PGRMC2/S100A6/NR4A1/CST3/CCND1	7
GO:0090734	site of DNA damage	1/367	82/19559	0.789127	0.891501	0.693714	RPA3	1
GO:0000123	histone acetyltransferase complex	1/367	83/19559	0.793101	0.893574	0.695327	MEAF6	1
GO:0098685	Schaffer collateral - CA1 synapse	1/367	84/19559	0.797	0.895553	0.696867	PLAT	1
GO:0120111	neuron projection cytoplasm	1/367	87/19559	0.808262	0.905773	0.70482	HSPB1	1
GO:0005743	mitochondrial inner membrane	7/367	489/19559	0.814745	0.908923	0.707271	COX4I2/EFHD1/NDUFA4L2/UCP2/NDUFS5/LGALS3/COX7A1	7
GO:0001750	photoreceptor outer segment	1/367	89/19559	0.815421	0.908923	0.707271	MAP1B	1
GO:1905368	peptidase complex	1/367	92/19559	0.825664	0.91667	0.713299	HSPB1	1
GO:0031248	protein acetyltransferase complex	1/367	93/19559	0.828951	0.91667	0.713299	MEAF6	1
GO:1902493	acetyltransferase complex	1/367	93/19559	0.828951	0.91667	0.713299	MEAF6	1
GO:0032587	ruffle membrane	1/367	95/19559	0.83534	0.918874	0.715014	EPS8	1
GO:0034451	centriolar satellite	1/367	95/19559	0.83534	0.918874	0.715014	KRT18	1
GO:0005802	trans-Golgi network	3/367	245/19559	0.841393	0.923103	0.718305	RAB31/TGFBI/MYO1B	3
GO:0016605	PML body	1/367	102/19559	0.855884	0.934927	0.727506	PTEN	1
GO:0061695	transferase complex, transferring phosphorus-containing groups	3/367	253/19559	0.856644	0.934927	0.727506	PCNA/CKS2/CCND1	3
GO:0030672	synaptic vesicle membrane	1/367	104/19559	0.86127	0.935093	0.727635	SYT8	1
GO:0099501	exocytic vesicle membrane	1/367	104/19559	0.86127	0.935093	0.727635	SYT8	1
GO:0000777	condensed chromosome kinetochore	1/367	106/19559	0.866455	0.938285	0.730119	MEAF6	1
GO:0022626	cytosolic ribosome	1/367	110/19559	0.876252	0.944936	0.735294	RPL32	1
GO:0098798	mitochondrial protein complex	3/367	265/19559	0.877117	0.944936	0.735294	COX4I2/NDUFA4L2/NDUFS5	3
GO:0014069	postsynaptic density	4/367	337/19559	0.879929	0.945528	0.735754	CHMP2B/MAP1B/EPS8/CRYAB	4
GO:0032279	asymmetric synapse	4/367	343/19559	0.888108	0.950846	0.739893	CHMP2B/MAP1B/EPS8/CRYAB	4
GO:0015934	large ribosomal subunit	1/367	116/19559	0.889619	0.950846	0.739893	RPL32	1
GO:0097733	photoreceptor cell cilium	1/367	117/19559	0.891703	0.950846	0.739893	MAP1B	1
GO:0000779	condensed chromosome, centromeric region	1/367	122/19559	0.901547	0.957925	0.745401	MEAF6	1
GO:0000784	nuclear chromosome, telomeric region	1/367	124/19559	0.90523	0.957925	0.745401	PCNA	1
GO:0000151	ubiquitin ligase complex	3/367	287/19559	0.908017	0.957925	0.745401	CACYBP/UBE2C/CKS2	3
GO:0032838	plasma membrane bounded cell projection cytoplasm	2/367	211/19559	0.908679	0.957925	0.745401	HSPB1/AKR1B1	2
GO:0099572	postsynaptic specialization	4/367	361/19559	0.909799	0.957925	0.745401	CHMP2B/MAP1B/EPS8/CRYAB	4
GO:0098984	neuron to neuron synapse	4/367	368/19559	0.917174	0.963263	0.749555	CHMP2B/MAP1B/EPS8/CRYAB	4
GO:0031965	nuclear membrane	3/367	301/19559	0.923834	0.96771	0.753015	NR4A1/CST3/CCND1	3
GO:0000776	kinetochore	1/367	137/19559	0.926038	0.96771	0.753015	MEAF6	1
GO:0097731	9+0 non-motile cilium	1/367	139/19559	0.928807	0.968183	0.753383	MAP1B	1
GO:0016607	nuclear speck	4/367	401/19559	0.945169	0.982788	0.764748	ADAMTS4/NR4A2/MEF2C/HSPA1A	4
GO:0036064	ciliary basal body	1/367	155/19559	0.947542	0.98281	0.764766	PTK2	1
GO:0099568	cytoplasmic region	2/367	254/19559	0.953313	0.986348	0.767519	HSPB1/AKR1B1	2
GO:0000781	chromosome, telomeric region	1/367	164/19559	0.955827	0.986507	0.767642	PCNA	1
GO:0097730	non-motile cilium	1/367	167/19559	0.958287	0.986611	0.767723	MAP1B	1
GO:0005840	ribosome	2/367	270/19559	0.963839	0.989888	0.770273	RPL32/EEF2	2
GO:0045211	postsynaptic membrane	2/367	280/19559	0.969218	0.992037	0.771946	PTEN/F2R	2
GO:0044391	ribosomal subunit	1/367	187/19559	0.97154	0.992037	0.771946	RPL32	1
GO:0000775	chromosome, centromeric region	1/367	196/19559	0.976042	0.992037	0.771946	MEAF6	1
GO:0097060	synaptic membrane	3/367	387/19559	0.977536	0.992037	0.771946	PTEN/F2R/CRYAB	3
GO:0008021	synaptic vesicle	1/367	205/19559	0.979833	0.992037	0.771946	SYT8	1
GO:0098802	plasma membrane signaling receptor complex	2/367	307/19559	0.980171	0.992037	0.771946	ITGA1/EPS8	2
GO:0000793	condensed chromosome	1/367	222/19559	0.985437	0.992658	0.772428	MEAF6	1
GO:0070382	exocytic vesicle	1/367	223/19559	0.985714	0.992658	0.772428	SYT8	1
GO:0005874	microtubule	3/367	431/19559	0.988368	0.992658	0.772428	TPPP3/MAP1B/STMN1	3
GO:0098687	chromosomal region	2/367	350/19559	0.990283	0.992658	0.772428	MEAF6/PCNA	2
GO:0005759	mitochondrial matrix	2/367	473/19559	0.998819	0.998819	0.777222	ACAA2/OAT	2

## Sheet: KEGG
ID	Description	GeneRatio	BgRatio	pvalue	p.adjust	qvalue	geneID	Count
hsa04510	Focal adhesion	22/184	201/8102	7.36736e-10	1.67239e-07	1.51225e-07	10398/7057/5747/5728/5228/5159/5154/4638/3915/3910/3672/3611/2316/1293/1292/1291/1284/1282/1278/1277/595/87	22
hsa04512	ECM-receptor interaction	13/184	88/8102	7.5899e-08	8.61453e-06	7.78963e-06	7057/6385/3915/3910/3672/1293/1292/1291/1284/1282/1278/1277/960	13
hsa05146	Amoebiasis	11/184	102/8102	1.81542e-05	0.00113093	0.00102263	5747/3915/3910/3315/2920/1284/1282/1281/1278/1277/87	11
hsa04974	Protein digestion and absorption	11/184	103/8102	1.99282e-05	0.00113093	0.00102263	80781/1293/1292/1291/1290/1289/1284/1282/1281/1278/1277	11
hsa04270	Vascular smooth muscle contraction	12/184	133/8102	4.59915e-05	0.00185757	0.00167969	94274/10398/5739/4638/4629/2977/1909/1906/800/133/72/59	12
hsa04151	PI3K-Akt signaling pathway	21/184	354/8102	4.90987e-05	0.00185757	0.00167969	7057/5747/5728/5228/5159/5154/3915/3910/3672/3481/3164/2149/1293/1292/1291/1284/1282/1278/1277/595/285	21
hsa05165	Human papillomavirus infection	20/184	331/8102	5.8064e-05	0.00188293	0.00170263	26508/7057/5747/5728/5159/4854/3915/3910/3672/3106/3105/1293/1292/1291/1284/1282/1278/1277/595/182	20
hsa04933	AGE-RAGE signaling pathway in diabetic complications	10/184	100/8102	8.42741e-05	0.00239128	0.0021623	6347/5292/1958/1906/1284/1282/1281/1278/1277/595	10
hsa04610	Complement and coagulation cascades	9/184	85/8102	0.000123085	0.00310449	0.00280721	7035/5327/2149/1604/966/716/715/710/2	9
hsa04670	Leukocyte transendothelial migration	10/184	114/8102	0.000251886	0.00571781	0.00517029	90952/10398/7070/5747/4267/1535/1366/1365/1364/87	10
hsa05418	Fluid shear stress and atherosclerosis	11/184	139/8102	0.000307341	0.00634241	0.00573508	6385/6383/6347/5747/5327/5154/4257/4208/3162/1906/1535	11
hsa05222	Small cell lung cancer	8/184	92/8102	0.00111167	0.0210292	0.0190155	5747/5728/3915/3910/1284/1282/1164/595	8
hsa04115	p53 signaling pathway	7/184	73/8102	0.00127932	0.0223389	0.0201998	64065/7057/5728/3486/2810/1029/595	7
hsa00480	Glutathione metabolism	6/184	57/8102	0.0017546	0.0284497	0.0257254	79017/9588/4257/3417/2878/2687	6
hsa05416	Viral myocarditis	6/184	60/8102	0.0022887	0.0346356	0.031319	3106/3105/1982/1604/1525/595	6
hsa05206	MicroRNAs in cancer	15/184	310/8102	0.00455855	0.0646744	0.0584813	9839/7431/7078/7057/6659/5728/5292/5159/5154/4854/3925/3162/1029/960/595	15
hsa05150	Staphylococcus aureus infection	7/184	96/8102	0.0060536	0.0808334	0.073093	54474/3880/3875/3872/3861/716/715	7
hsa04514	Cell adhesion molecules	9/184	149/8102	0.00674701	0.0808528	0.0731106	90952/6385/6383/4267/3106/3105/1366/1365/1364	9
hsa05205	Proteoglycans in cancer	11/184	205/8102	0.0069259	0.0808528	0.0731106	7078/7057/6385/6383/5747/3481/2316/1278/1277/960/595	11
hsa04611	Platelet activation	8/184	124/8102	0.0071236	0.0808528	0.0731106	8673/5739/4638/2977/2149/1281/1278/1277	8
hsa04371	Apelin signaling pathway	8/184	137/8102	0.0126265	0.136486	0.123417	5327/4854/4638/4208/1958/595/182/59	8
hsa05219	Bladder cancer	4/184	41/8102	0.0135444	0.139754	0.126371	7057/1890/1029/595	4
hsa05415	Diabetic cardiomyopathy	10/184	203/8102	0.0171568	0.16933	0.153115	84701/56901/5728/5350/4725/1535/1346/1281/1278/1277	10
hsa05215	Prostate cancer	6/184	97/8102	0.0227574	0.213536	0.193088	6692/5728/5327/5159/5154/595	6
hsa05218	Melanoma	5/184	72/8102	0.0235171	0.213536	0.193088	5728/5159/5154/1029/595	5
hsa04810	Regulation of actin cytoskeleton	10/184	218/8102	0.0266358	0.222863	0.201523	10398/5747/5159/5154/4638/4629/3672/2934/2149/87	10
hsa04926	Relaxin signaling pathway	7/184	129/8102	0.0273324	0.222863	0.201523	1906/1284/1282/1281/1278/1277/59	7
hsa05214	Glioma	5/184	75/8102	0.0274898	0.222863	0.201523	5728/5159/5154/1029/595	5
hsa05202	Transcriptional misregulation in cancer	9/184	192/8102	0.0306793	0.240145	0.21715	26471/6692/5747/5468/5327/5154/4208/3486/3248	9
hsa01521	EGFR tyrosine kinase inhibitor resistance	5/184	79/8102	0.0334162	0.252849	0.228637	5728/5159/5154/2621/558	5
hsa04530	Tight junction	8/184	169/8102	0.0384785	0.281762	0.254781	10398/5111/4629/1366/1365/1364/595/87	8
hsa04260	Cardiac muscle contraction	5/184	87/8102	0.0475026	0.336971	0.304704	84701/7171/7170/7169/1346	5
hsa05216	Thyroid cancer	3/184	37/8102	0.0509419	0.350418	0.316863	7170/5468/595	3
hsa05410	Hypertrophic cardiomyopathy	5/184	90/8102	0.0535688	0.35765	0.323403	7171/7170/7169/3672/1906	5
hsa04218	Cellular senescence	7/184	156/8102	0.0645157	0.418431	0.378363	5728/3486/3106/3105/1029/677/595	7
hsa05414	Dilated cardiomyopathy	5/184	96/8102	0.0669926	0.421918	0.381516	7171/7170/7169/5350/3672	5
hsa04010	MAPK signaling pathway	11/184	294/8102	0.0711275	0.421918	0.381516	5228/5159/5154/4208/3925/3481/3315/3303/3164/2316/285	11
hsa01522	Endocrine resistance	5/184	98/8102	0.0718481	0.421918	0.381516	5747/4854/1029/595/182	5
hsa04940	Type I diabetes mellitus	3/184	43/8102	0.0734142	0.421918	0.381516	3106/3105/1363	3
hsa04640	Hematopoietic cell lineage	5/184	99/8102	0.0743467	0.421918	0.381516	3672/1604/966/960/928	5
hsa04022	cGMP-PKG signaling pathway	7/184	167/8102	0.0856946	0.474456	0.429023	10398/5350/4638/4208/3764/2977/1909	7
hsa04915	Estrogen signaling pathway	6/184	138/8102	0.0939014	0.502032	0.453959	54474/3880/3875/3872/3861/3303	6
hsa03430	Mismatch repair	2/184	23/8102	0.0950986	0.502032	0.453959	6119/5111	2
hsa05144	Malaria	3/184	50/8102	0.104193	0.537541	0.486067	7057/6383/6347	3
hsa04668	TNF signaling pathway	5/184	112/8102	0.111003	0.559948	0.506329	6347/3726/2920/1906/182	5
hsa00790	Folate biosynthesis	2/184	26/8102	0.116974	0.577242	0.521967	8644/231	2
hsa04921	Oxytocin signaling pathway	6/184	154/8102	0.137811	0.665597	0.601862	10398/4638/4208/2977/1938/595	6
hsa05213	Endometrial cancer	3/184	58/8102	0.144429	0.68303	0.617625	5728/3611/595	3
hsa04330	Notch signaling pathway	3/184	59/8102	0.14978	0.693879	0.627435	26508/4854/182	3
hsa00052	Galactose metabolism	2/184	31/8102	0.155778	0.702589	0.635311	2683/231	2
hsa00590	Arachidonic acid metabolism	3/184	61/8102	0.160668	0.702589	0.635311	8644/2878/2687	3
hsa05130	Pathogenic Escherichia coli infection	7/184	197/8102	0.160945	0.702589	0.635311	4629/4430/2149/1366/1365/1364/382	7
hsa05225	Hepatocellular carcinoma	6/184	168/8102	0.182783	0.782861	0.707897	5728/4257/3481/3162/1029/595	6
hsa04141	Protein processing in endoplasmic reticulum	6/184	171/8102	0.193112	0.810376	0.732777	258010/23471/3303/3301/1410/573	6
hsa03030	DNA replication	2/184	36/8102	0.196592	0.810376	0.732777	6119/5111	2
hsa04015	Rap1 signaling pathway	7/184	210/8102	0.200613	0.810376	0.732777	7057/5228/5159/5154/3397/2149/285	7
hsa04924	Renin secretion	3/184	69/8102	0.206354	0.810376	0.732777	2977/1909/1906	3
hsa05230	Central carbon metabolism in cancer	3/184	70/8102	0.212265	0.810376	0.732777	5728/5159/3417	3
hsa05330	Allograft rejection	2/184	38/8102	0.213276	0.810376	0.732777	3106/3105	2
hsa04144	Endocytosis	8/184	252/8102	0.214196	0.810376	0.732777	128866/30846/25978/11031/3303/3106/3105/382	8
hsa04928	Parathyroid hormone synthesis, secretion and action	4/184	106/8102	0.2205	0.817278	0.739018	4929/4208/2625/1958	4
hsa00430	Taurine and hypotaurine metabolism	1/184	11/8102	0.223418	0.817278	0.739018	2687	1
hsa05166	Human T-cell leukemia virus 1 infection	7/184	219/8102	0.230107	0.817278	0.739018	7538/5728/3106/3105/1958/1029/595	7
hsa04066	HIF-1 signaling pathway	4/184	109/8102	0.235086	0.817278	0.739018	7076/3162/1906/285	4
hsa05224	Breast cancer	5/184	147/8102	0.241859	0.817278	0.739018	26508/5728/4854/595/182	5
hsa04072	Phospholipase D signaling pathway	5/184	148/8102	0.246108	0.817278	0.739018	10555/5159/5154/2149/382	5
hsa05332	Graft-versus-host disease	2/184	42/8102	0.246985	0.817278	0.739018	3106/3105	2
hsa03320	PPAR signaling pathway	3/184	76/8102	0.248424	0.817278	0.739018	5468/3611/1622	3
hsa05133	Pertussis	3/184	76/8102	0.248424	0.817278	0.739018	716/715/710	3
hsa04261	Adrenergic signaling in cardiomyocytes	5/184	150/8102	0.254664	0.818583	0.740198	7171/7170/7169/5350/1390	5
hsa03040	Spliceosome	5/184	151/8102	0.25897	0.818583	0.740198	27258/6637/6636/6635/3303	5
hsa04612	Antigen processing and presentation	3/184	78/8102	0.260688	0.818583	0.740198	3303/3106/3105	3
hsa04145	Phagosome	5/184	152/8102	0.263293	0.818583	0.740198	7057/3106/3105/1535/715	5
hsa03018	RNA degradation	3/184	79/8102	0.266851	0.818583	0.740198	27258/26986/10140	3
hsa05167	Kaposi sarcoma-associated herpesvirus infection	6/184	193/8102	0.274709	0.822009	0.743296	7538/3106/3105/2920/595/285	6
hsa00533	Glycosaminoglycan biosynthesis - keratan sulfate	1/184	14/8102	0.27521	0.822009	0.743296	2683	1
hsa05020	Prion disease	8/184	273/8102	0.280611	0.827257	0.748041	84701/56901/4725/3915/3303/1958/1535/1346	8
hsa00514	Other types of O-glycan biosynthesis	2/184	47/8102	0.289333	0.831374	0.751764	2683/2589	2
hsa03420	Nucleotide excision repair	2/184	47/8102	0.289333	0.831374	0.751764	6119/5111	2
hsa04919	Thyroid hormone signaling pathway	4/184	121/8102	0.295384	0.838153	0.757894	10231/5350/4854/595	4
hsa05169	Epstein-Barr virus infection	6/184	202/8102	0.310285	0.860378	0.77799	7431/3106/3105/960/953/595	6
hsa04110	Cell cycle	4/184	124/8102	0.310797	0.860378	0.77799	5111/2810/1029/595	4
hsa05203	Viral carcinogenesis	6/184	204/8102	0.318304	0.870542	0.787182	3106/3105/2934/1029/595/87	6
hsa04540	Gap junction	3/184	88/8102	0.322867	0.87251	0.788961	5159/5154/2977	3
hsa04380	Osteoclast differentiation	4/184	128/8102	0.331463	0.885202	0.800438	5468/3726/2274/1535	4
hsa05320	Autoimmune thyroid disease	2/184	53/8102	0.339746	0.89677	0.810898	3106/3105	2
hsa04658	Th1 and Th2 cell differentiation	3/184	92/8102	0.347864	0.907646	0.820732	4854/2625/182	3
hsa01210	2-Oxocarboxylic acid metabolism	1/184	19/8102	0.354006	0.908848	0.821819	3417	1
hsa00190	Oxidative phosphorylation	4/184	133/8102	0.357392	0.908848	0.821819	84701/56901/4725/1346	4
hsa04350	TGF-beta signaling pathway	3/184	94/8102	0.360336	0.908848	0.821819	7057/3400/3397	3
hsa00240	Pyrimidine metabolism	2/184	57/8102	0.372764	0.910357	0.823184	1890/953	2
hsa05134	Legionellosis	2/184	57/8102	0.372764	0.910357	0.823184	3303/2920	2
hsa05231	Choline metabolism in cancer	3/184	98/8102	0.385168	0.910357	0.823184	23446/5159/5154	3
hsa04370	VEGF signaling pathway	2/184	59/8102	0.389028	0.910357	0.823184	5747/3315	2
hsa04978	Mineral absorption	2/184	59/8102	0.389028	0.910357	0.823184	4501/3162	2
hsa04621	NOD-like receptor signaling pathway	5/184	181/8102	0.393188	0.910357	0.823184	10628/6347/2920/2634/1535	5
hsa00900	Terpenoid backbone biosynthesis	1/184	22/8102	0.39713	0.910357	0.823184	3422	1
hsa05163	Human cytomegalovirus infection	6/184	225/8102	0.40373	0.910357	0.823184	6347/5747/3106/3105/1029/595	6
hsa00561	Glycerolipid metabolism	2/184	61/8102	0.405106	0.910357	0.823184	10555/231	2
hsa04550	Signaling pathways regulating pluripotency of stem cells	4/184	143/8102	0.40913	0.910357	0.823184	9314/6498/3400/3397	4
hsa00515	Mannose type O-glycan biosynthesis	1/184	23/8102	0.410859	0.910357	0.823184	2683	1
hsa04614	Renin-angiotensin system	1/184	23/8102	0.410859	0.910357	0.823184	2028	1
hsa04213	Longevity regulating pathway - multiple species	2/184	62/8102	0.41307	0.910357	0.823184	3303/1410	2
hsa04014	Ras signaling pathway	6/184	232/8102	0.432256	0.936416	0.846748	5228/5159/5154/3481/382/285	6
hsa04932	Non-alcoholic fatty liver disease	4/184	150/8102	0.444886	0.936416	0.846748	84701/56901/4725/1346	4
hsa05221	Acute myeloid leukemia	2/184	67/8102	0.452064	0.936416	0.846748	5292/595	2
hsa00062	Fatty acid elongation	1/184	27/8102	0.462733	0.936416	0.846748	10449	1
hsa00601	Glycosphingolipid biosynthesis - lacto and neolacto series	1/184	27/8102	0.462733	0.936416	0.846748	2683	1
hsa04020	Calcium signaling pathway	6/184	240/8102	0.464585	0.936416	0.846748	5350/5159/5154/4638/2149/1909	6
hsa05145	Toxoplasmosis	3/184	112/8102	0.469832	0.936416	0.846748	3915/3910/3303	3
hsa04934	Cushing syndrome	4/184	155/8102	0.470031	0.936416	0.846748	51655/3164/1029/595	4
hsa05160	Hepatitis C	4/184	157/8102	0.479976	0.936416	0.846748	1366/1365/1364/595	4
hsa04520	Adherens junction	2/184	71/8102	0.482185	0.936416	0.846748	6591/87	2
hsa05131	Shigellosis	6/184	246/8102	0.488531	0.936416	0.846748	10398/5747/3611/960/382/87	6
hsa05223	Non-small cell lung cancer	2/184	72/8102	0.489557	0.936416	0.846748	1029/595	2
hsa01524	Platinum drug resistance	2/184	73/8102	0.496862	0.936416	0.846748	4257/1029	2
hsa00020	Citrate cycle (TCA cycle)	1/184	30/8102	0.498634	0.936416	0.846748	3417	1
hsa04630	JAK-STAT signaling pathway	4/184	162/8102	0.504515	0.936416	0.846748	5292/5159/5154/595	4
hsa04935	Growth hormone synthesis, secretion and action	3/184	119/8102	0.510221	0.936416	0.846748	5747/3726/3486	3
hsa01230	Biosynthesis of amino acids	2/184	75/8102	0.511273	0.936416	0.846748	26227/3417	2
hsa04152	AMPK signaling pathway	3/184	120/8102	0.51586	0.936416	0.846748	5468/1938/595	3
hsa05212	Pancreatic cancer	2/184	76/8102	0.518377	0.936416	0.846748	1029/595	2
hsa05220	Chronic myeloid leukemia	2/184	76/8102	0.518377	0.936416	0.846748	1029/595	2
hsa00512	Mucin type O-glycan biosynthesis	1/184	32/8102	0.521232	0.936416	0.846748	2589	1
hsa04310	Wnt signaling pathway	4/184	166/8102	0.523778	0.936416	0.846748	27101/22943/5176/595	4
hsa05100	Bacterial invasion of epithelial cells	2/184	77/8102	0.525413	0.936416	0.846748	5747/3611	2
hsa00051	Fructose and mannose metabolism	1/184	33/8102	0.532148	0.936416	0.846748	231	1
hsa03410	Base excision repair	1/184	33/8102	0.532148	0.936416	0.846748	5111	1
hsa04130	SNARE interactions in vesicular transport	1/184	33/8102	0.532148	0.936416	0.846748	8673	1
hsa00040	Pentose and glucuronate interconversions	1/184	34/8102	0.542817	0.9403	0.85026	231	1
hsa00983	Drug metabolism - other enzymes	2/184	80/8102	0.546103	0.9403	0.85026	4257/1890	2
hsa04024	cAMP signaling pathway	5/184	216/8102	0.546783	0.9403	0.85026	10398/5350/2149/1909/1906	5
hsa00760	Nicotinate and nicotinamide metabolism	1/184	35/8102	0.553244	0.944258	0.853839	4837	1
hsa04960	Aldosterone-regulated sodium reabsorption	1/184	37/8102	0.573393	0.957627	0.865928	2810	1
hsa05143	African trypanosomiasis	1/184	37/8102	0.573393	0.957627	0.865928	3910	1
hsa00513	Various types of N-glycan biosynthesis	1/184	39/8102	0.592637	0.957627	0.865928	2683	1
hsa04360	Axon guidance	4/184	182/8102	0.596997	0.957627	0.865928	29984/10398/5747/3611	4
hsa05322	Systemic lupus erythematosus	3/184	136/8102	0.601071	0.957627	0.865928	716/715/87	3
hsa00260	Glycine, serine and threonine metabolism	1/184	40/8102	0.601934	0.957627	0.865928	26227	1
hsa05135	Yersinia infection	3/184	137/8102	0.606062	0.957627	0.865928	6347/5747/382	3
hsa04714	Thermogenesis	5/184	232/8102	0.610789	0.957627	0.865928	84701/56901/5468/4725/1346	5
hsa03440	Homologous recombination	1/184	41/8102	0.611019	0.957627	0.865928	6119	1
hsa04216	Ferroptosis	1/184	41/8102	0.611019	0.957627	0.865928	3162	1
hsa00380	Tryptophan metabolism	1/184	42/8102	0.619898	0.957627	0.865928	6999	1
hsa00860	Porphyrin and chlorophyll metabolism	1/184	42/8102	0.619898	0.957627	0.865928	3162	1
hsa04970	Salivary secretion	2/184	93/8102	0.628367	0.957627	0.865928	2977/1471	2
hsa05323	Rheumatoid arthritis	2/184	93/8102	0.628367	0.957627	0.865928	6347/2920	2
hsa00071	Fatty acid degradation	1/184	43/8102	0.628575	0.957627	0.865928	10449	1
hsa04975	Fat digestion and absorption	1/184	43/8102	0.628575	0.957627	0.865928	10555	1
hsa04657	IL-17 signaling pathway	2/184	94/8102	0.634194	0.959746	0.867844	6347/2920	2
hsa04666	Fc gamma R-mediated phagocytosis	2/184	97/8102	0.651247	0.968619	0.875867	2934/382	2
hsa04713	Circadian entrainment	2/184	97/8102	0.651247	0.968619	0.875867	51655/2977	2
hsa04925	Aldosterone synthesis and secretion	2/184	98/8102	0.656791	0.968619	0.875867	4929/3164	2
hsa04061	Viral protein interaction with cytokine and cytokine receptor	2/184	100/8102	0.667667	0.968619	0.875867	6347/2920	2
hsa00280	Valine, leucine and isoleucine degradation	1/184	48/8102	0.669093	0.968619	0.875867	10449	1
hsa00520	Amino sugar and nucleotide sugar metabolism	1/184	48/8102	0.669093	0.968619	0.875867	1727	1
hsa05132	Salmonella infection	5/184	249/8102	0.672779	0.968619	0.875867	10398/6281/2316/382/302	5
hsa00565	Ether lipid metabolism	1/184	49/8102	0.676653	0.968619	0.875867	79153	1
hsa00270	Cysteine and methionine metabolism	1/184	50/8102	0.684041	0.968619	0.875867	26227	1
hsa00510	N-Glycan biosynthesis	1/184	50/8102	0.684041	0.968619	0.875867	2683	1
hsa00330	Arginine and proline metabolism	1/184	51/8102	0.691261	0.968619	0.875867	4942	1
hsa04913	Ovarian steroidogenesis	1/184	51/8102	0.691261	0.968619	0.875867	8644	1
hsa04390	Hippo signaling pathway	3/184	157/8102	0.697072	0.969644	0.876794	6591/3397/595	3
hsa05016	Huntington disease	6/184	306/8102	0.700536	0.969644	0.876794	84701/56901/5468/4725/2878/1346	6
hsa03460	Fanconi anemia pathway	1/184	54/8102	0.711952	0.979473	0.885681	6119	1
hsa04340	Hedgehog signaling pathway	1/184	56/8102	0.724973	0.979851	0.886023	595	1
hsa01212	Fatty acid metabolism	1/184	57/8102	0.731262	0.979851	0.886023	10449	1
hsa01200	Carbon metabolism	2/184	116/8102	0.744941	0.979851	0.886023	26227/3417	2
hsa04730	Long-term depression	1/184	60/8102	0.749285	0.979851	0.886023	2977	1
hsa00140	Steroid hormone biosynthesis	1/184	61/8102	0.755022	0.979851	0.886023	8644	1
hsa04927	Cortisol synthesis and secretion	1/184	65/8102	0.776691	0.979851	0.886023	3164	1
hsa05321	Inflammatory bowel disease	1/184	65/8102	0.776691	0.979851	0.886023	2625	1
hsa05171	Coronavirus disease - COVID-19	4/184	232/8102	0.778077	0.979851	0.886023	6347/6161/716/715	4
hsa04137	Mitophagy - animal	1/184	68/8102	0.791681	0.979851	0.886023	10370	1
hsa04080	Neuroactive ligand-receptor interaction	6/184	341/8102	0.793257	0.979851	0.886023	6866/5739/2149/1909/1906/133	6
hsa00230	Purine metabolism	2/184	130/8102	0.799476	0.979851	0.886023	2977/953	2
hsa04917	Prolactin signaling pathway	1/184	70/8102	0.801115	0.979851	0.886023	595	1
hsa05120	Epithelial cell signaling in Helicobacter pylori infection	1/184	70/8102	0.801115	0.979851	0.886023	2920	1
hsa04068	FoxO signaling pathway	2/184	131/8102	0.802949	0.979851	0.886023	5728/595	2
hsa04650	Natural killer cell mediated cytotoxicity	2/184	131/8102	0.802949	0.979851	0.886023	3106/3105	2
hsa00982	Drug metabolism - cytochrome P450	1/184	72/8102	0.810123	0.979851	0.886023	4257	1
hsa00562	Inositol phosphate metabolism	1/184	73/8102	0.814474	0.979851	0.886023	5728	1
hsa04062	Chemokine signaling pathway	3/184	192/8102	0.816784	0.979851	0.886023	6347/5747/2920	3
hsa04140	Autophagy - animal	2/184	137/8102	0.822687	0.979851	0.886023	8673/5728	2
hsa05012	Parkinson disease	4/184	249/8102	0.822777	0.979851	0.886023	84701/56901/4725/1346	4
hsa04918	Thyroid hormone synthesis	1/184	75/8102	0.822881	0.979851	0.886023	2878	1
hsa04971	Gastric acid secretion	1/184	76/8102	0.826941	0.979851	0.886023	4638	1
hsa05162	Measles	2/184	139/8102	0.828864	0.979851	0.886023	3303/595	2
hsa05140	Leishmaniasis	1/184	77/8102	0.830908	0.979851	0.886023	1535	1
hsa05412	Arrhythmogenic right ventricular cardiomyopathy	1/184	77/8102	0.830908	0.979851	0.886023	3672	1
hsa00980	Metabolism of xenobiotics by cytochrome P450	1/184	78/8102	0.834785	0.979851	0.886023	4257	1
hsa05014	Amyotrophic lateral sclerosis	6/184	364/8102	0.841205	0.979851	0.886023	84701/56901/25978/4725/2878/1346	6
hsa04146	Peroxisome	1/184	82/8102	0.849429	0.979851	0.886023	3417	1
hsa04662	B cell receptor signaling pathway	1/184	82/8102	0.849429	0.979851	0.886023	8519	1
hsa05204	Chemical carcinogenesis	1/184	83/8102	0.852883	0.979851	0.886023	4257	1
hsa04723	Retrograde endocannabinoid signaling	2/184	148/8102	0.854336	0.979851	0.886023	56901/4725	2
hsa04012	ErbB signaling pathway	1/184	85/8102	0.859558	0.979851	0.886023	5747	1
hsa05210	Colorectal cancer	1/184	86/8102	0.862781	0.979851	0.886023	595	1
hsa05170	Human immunodeficiency virus 1 infection	3/184	212/8102	0.865317	0.979851	0.886023	5747/3106/3105	3
hsa04211	Longevity regulating pathway	1/184	89/8102	0.872016	0.979851	0.886023	5468	1
hsa05235	PD-L1 expression and PD-1 checkpoint pathway in cancer	1/184	89/8102	0.872016	0.979851	0.886023	5728	1
hsa01240	Biosynthesis of cofactors	2/184	156/8102	0.874038	0.979851	0.886023	8566/6999	2
hsa04217	Necroptosis	2/184	159/8102	0.880774	0.979851	0.886023	128866/25978	2
hsa04912	GnRH signaling pathway	1/184	93/8102	0.883375	0.979851	0.886023	1958	1
hsa04070	Phosphatidylinositol signaling system	1/184	97/8102	0.89373	0.979851	0.886023	5728	1
hsa00564	Glycerophospholipid metabolism	1/184	98/8102	0.896173	0.979851	0.886023	10555	1
hsa03015	mRNA surveillance pathway	1/184	98/8102	0.896173	0.979851	0.886023	26986	1
hsa04916	Melanogenesis	1/184	101/8102	0.903171	0.979851	0.886023	1906	1
hsa05142	Chagas disease	1/184	102/8102	0.905398	0.979851	0.886023	6347	1
hsa04064	NF-kappa B signaling pathway	1/184	104/8102	0.9097	0.979851	0.886023	2920	1
hsa04659	Th17 cell differentiation	1/184	107/8102	0.91579	0.979851	0.886023	2625	1
hsa04931	Insulin resistance	1/184	108/8102	0.917728	0.979851	0.886023	5728	1
hsa05022	Pathways of neurodegeneration - multiple diseases	7/184	475/8102	0.921006	0.979851	0.886023	84701/56901/25978/22943/4725/2878/1346	7
hsa05010	Alzheimer disease	5/184	369/8102	0.927169	0.979851	0.886023	84701/56901/22943/4725/1346	5
hsa03013	RNA transport	2/184	186/8102	0.928053	0.979851	0.886023	26986/1982	2
hsa04071	Sphingolipid signaling pathway	1/184	119/8102	0.93633	0.984013	0.889787	5728	1
hsa04142	Lysosome	1/184	128/8102	0.948389	0.989784	0.895005	1512	1
hsa04210	Apoptosis	1/184	136/8102	0.957185	0.989784	0.895005	1512	1
hsa04120	Ubiquitin mediated proteolysis	1/184	140/8102	0.961006	0.989784	0.895005	11065	1
hsa04060	Cytokine-cytokine receptor interaction	3/184	295/8102	0.966649	0.989784	0.895005	51330/6347/2920	3
hsa05226	Gastric cancer	1/184	149/8102	0.968409	0.989784	0.895005	595	1
hsa04150	mTOR signaling pathway	1/184	155/8102	0.97255	0.989784	0.895005	5728	1
hsa03010	Ribosome	1/184	158/8102	0.974413	0.989784	0.895005	6161	1
hsa05161	Hepatitis B	1/184	162/8102	0.976703	0.989784	0.895005	5111	1
hsa05164	Influenza A	1/184	172/8102	0.981575	0.9903	0.895472	6347	1
hsa04613	Neutrophil extracellular trap formation	1/184	190/8102	0.98793	0.992302	0.897282	1535	1
hsa05168	Herpes simplex virus 1 infection	3/184	498/8102	0.999339	0.999339	0.903645	6347/3106/3105	3
