# Supplementary material for: Tumor stemness score to estimate epithelial-to-mesenchymal transition (EMT) and cancer stem cells (CSCs) characterization and to predict the prognosis and immunotherapy response in bladder urothelial carcinoma
Source: Stem Cell Res Ther. 2023 Feb 1;14:15. doi: 10.1186/s13287-023-03239-1 (PMC9890713; doi:10.1186/s13287-023-03239-1)
Supplement: Supplementary file 16 — Additional file 16: Table S5. The DEGs between three clusters. [file 13287_2023_3239_MOESM16_ESM.xlsx]

## Sheet: B-A
Gene	logFC	adj.P.Val
VSIG2	-4.22792	2.87443e-97
FER1L4	-3.11667	1.66737e-92
UPK2	-5.1221	5.74412e-80
PPARG	-3.00417	8.113e-79
KLHDC7A	-2.74648	1.56182e-78
PSCA	-5.0408	3.64499e-75
GNB4	1.696	4.14271e-74
BCAS1	-3.60018	4.31658e-71
MT2A	3.10526	1.71003e-68
ARSI	1.96597	1.94382e-67
PPFIBP2	-2.34101	2.29351e-67
MSN	2.01274	3.21692e-65
CHST11	1.8151	1.34175e-64
GATA3	-3.07705	1.97439e-64
CYP4F12	-3.12028	2.01439e-64
SLC44A3	-2.12673	2.54551e-64
PIK3C2B	-1.68156	1.0094e-62
SPHK1	2.1428	1.37135e-62
TRAK1	-1.69827	1.90916e-62
SIRPA	1.87955	3.36559e-62
CAPS	-2.30347	3.36559e-62
GOLT1A	-2.73712	4.20879e-62
RNF128	-3.08007	4.54206e-62
GGT6	-3.0371	4.94767e-62
TUBB6	2.28035	1.1172e-61
TGFBI	2.55042	1.1172e-61
SLC16A1	2.4464	2.52423e-61
TNC	2.57438	2.52423e-61
GFPT2	2.37609	6.08433e-61
ITGA5	1.95976	9.85388e-61
VIPR1	-2.15898	5.31131e-60
RAB15	-2.00879	7.29454e-60
BCAT2	-1.67103	1.74132e-59
CAPN5	-2.26998	2.24088e-59
DHRS2	-4.61242	3.20562e-59
TNFAIP6	2.13038	3.42978e-59
TBX3	-2.5672	5.16234e-59
EMP3	2.04926	7.78978e-59
TMPRSS2	-3.08996	7.78978e-59
SRMS	-2.41722	1.48279e-58
NRP2	1.5499	1.48279e-58
UPK1A	-4.66911	4.7709e-58
CORO1C	1.34281	2.56218e-57
CTHRC1	2.717	9.01158e-57
SCNN1G	-3.14312	1.37507e-56
ROR2	1.96768	2.66001e-56
PRRX1	2.07453	5.19568e-56
REEP6	-2.60371	5.50371e-56
FAM3B	-3.3781	9.68965e-56
GPR176	1.36192	1.06391e-55
COL6A2	2.11219	2.20299e-55
SPINK1	-5.54755	3.51897e-55
HMGCS2	-4.87037	5.00965e-55
PLEKHA6	-1.69207	6.47418e-55
CYP4B1	-3.99989	6.96523e-55
NCF2	1.93662	7.74406e-55
DSE	1.49277	1.16904e-54
SCNN1B	-3.3146	1.19705e-54
STX2	1.27543	3.41019e-54
FLNA	1.77205	3.41019e-54
CNGA1	-2.52384	4.28678e-54
SSH3	-1.70229	5.91269e-54
SGTB	1.56209	6.19635e-54
FBP1	-2.62057	6.97896e-54
PIK3CD	1.47641	7.89868e-54
GLIPR1	1.71576	1.18595e-53
SAMD10	-1.20288	1.18595e-53
TJP3	-2.223	1.23697e-53
CALD1	1.7644	1.38569e-53
CD109	2.1788	1.41217e-53
ICA1	-1.52903	1.86266e-53
MT1X	2.56295	2.76703e-53
KATNAL1	1.25687	6.27184e-53
ARHGEF10L	-1.10159	7.61705e-53
ANXA6	1.47655	9.50715e-53
S100P	-3.33075	1.06146e-52
DNAJB5	1.24783	1.16881e-52
GPR68	1.72439	1.30036e-52
OSMR	1.89921	1.94723e-52
ALDH1L2	1.37588	2.25244e-52
PLA2G2F	-3.26059	2.86298e-52
LOX	1.88997	3.37109e-52
IFITM3	1.93823	5.14214e-52
UPK3A	-3.64472	1.83615e-51
RAB31	1.66813	2.0888e-51
ANXA5	1.6405	2.60972e-51
TLE2	-1.99076	3.04003e-51
PARVB	1.36338	3.51108e-51
DEGS2	-2.21111	3.72317e-51
CAB39L	-1.75391	4.87902e-51
ELF3	-2.37386	6.92816e-51
CGN	-2.25871	1.19376e-50
ADAM19	1.74814	1.63718e-50
TEAD4	1.5063	2.86024e-50
CD14	2.26978	2.86024e-50
SNCG	-2.88744	3.39055e-50
ADAMTS2	1.71166	3.48798e-50
BNC1	2.16444	4.92337e-50
SULF2	2.34472	8.31153e-50
TGFB3	1.6378	1.21189e-49
FAP	2.14863	1.44409e-49
PDCD1LG2	1.64912	1.56265e-49
CYB5A	-1.72133	1.96047e-49
TMC4	-1.92138	2.32447e-49
BTBD16	-3.92068	2.32447e-49
MPP1	1.57702	2.32447e-49
FAM20C	1.59993	2.50017e-49
ACTN1	1.48783	3.19672e-49
UPK3B	-2.86977	3.36247e-49
FCGR2A	1.76126	3.52672e-49
CDC25B	1.55386	3.59185e-49
ZNF552	-1.45352	3.87292e-49
CLIC4	1.58664	5.87724e-49
PALLD	1.70329	8.07425e-49
BMP3	-2.38155	1.81608e-48
ARHGAP27	-0.964567	2.36036e-48
GPR160	-2.19931	2.8648e-48
C1R	1.78003	2.98695e-48
HCK	1.82602	3.65965e-48
COL5A3	1.53215	5.3052e-48
NNMT	2.27747	3.33661e-47
ADAMTS12	1.69338	3.52242e-47
ACOXL	-2.50029	4.19194e-47
ST3GAL6	1.04679	5.62453e-47
FN1	2.22698	6.96501e-47
VIM	1.72975	7.97434e-47
RAB3IL1	1.29812	7.98733e-47
COPZ2	1.57975	9.1906e-47
POSTN	2.6812	1.80334e-46
SACS	1.39215	2.20928e-46
VGLL1	-2.81395	2.25105e-46
COL6A1	1.99404	2.60683e-46
C1S	2.14209	3.72695e-46
HTRA3	1.79282	3.96146e-46
INHBA	2.02955	4.95992e-46
PLEKHG6	-1.74301	7.09554e-46
DEGS1	1.60141	9.47118e-46
FOXA1	-2.73984	1.33808e-45
PLAUR	1.67158	3.38495e-45
SLC14A1	-3.38405	5.1616e-45
NEK6	1.37149	5.1616e-45
MYO1B	1.40202	5.84021e-45
WARS	1.768	9.27941e-45
SH3GLB2	-1.15941	1.08689e-44
COL5A2	2.01102	1.26338e-44
ARHGAP22	1.01736	1.58941e-44
COL5A1	2.07785	1.67893e-44
JAZF1	1.31757	1.84691e-44
AXL	1.66297	2.1926e-44
PRR15	-1.83021	2.98687e-44
KLHL5	1.27555	3.65242e-44
C3AR1	1.68468	4.07366e-44
AEBP1	2.17691	4.48211e-44
CAV1	1.98169	4.8144e-44
VSNL1	2.21049	4.8144e-44
HAPLN3	1.59428	4.98826e-44
WIPF1	1.38925	5.26535e-44
SNAI1	1.12481	6.72963e-44
FCER1G	2.10619	6.72963e-44
CD300A	1.33363	8.34244e-44
CCDC80	1.84854	1.00909e-43
FKBP5	1.74949	1.33105e-43
TLR6	1.03924	1.35186e-43
CDK6	1.64981	1.5556e-43
IGF2BP2	2.09986	1.69575e-43
FBN1	1.65743	1.72093e-43
FAM126A	1.06039	1.74141e-43
TMC7	-1.65387	1.90507e-43
LILRB2	1.36668	2.03648e-43
PODNL1	1.17543	2.29561e-43
RUNX3	1.46156	2.78903e-43
STK17A	1.13253	3.81869e-43
FAM20A	1.52319	4.26165e-43
ARSJ	1.2788	5.29619e-43
BCL2A1	2.00205	7.07339e-43
SLAMF8	1.73453	1.05615e-42
PRR16	1.14392	1.21456e-42
LRRC25	1.20285	1.2908e-42
DYRK3	1.01145	1.44823e-42
C1QC	2.24327	1.61098e-42
HS3ST3B1	1.13001	1.63474e-42
B3GNT3	-1.90712	2.10191e-42
C2orf15	-1.28508	2.56359e-42
MRC2	1.37886	2.93229e-42
CTSB	1.37063	3.50707e-42
GAS1	1.9072	3.55149e-42
ACP6	-1.48612	5.23405e-42
CSF1R	1.8355	6.90306e-42
CD86	1.43438	7.05351e-42
EFEMP1	2.28881	7.8997e-42
C1QB	2.42853	8.65272e-42
MTHFD1L	1.0405	1.0708e-41
EPN3	-1.81805	1.18986e-41
HAVCR2	1.64651	1.39286e-41
ATP8B1	-1.51022	1.41403e-41
SLC39A14	1.23962	1.43327e-41
ERBB3	-1.65429	1.68136e-41
KRT6B	4.0811	1.76756e-41
POF1B	-1.97604	1.76756e-41
CYP4Z2P	-1.68736	1.94756e-41
CD300C	1.15454	2.08443e-41
VSIG4	1.90547	2.24666e-41
EPB41L1	-1.331	2.45297e-41
BMP1	1.08205	2.48198e-41
TNFAIP8L3	1.24073	2.58547e-41
RHBG	-1.99074	2.67119e-41
BIN1	1.62807	4.0337e-41
COL1A1	2.103	4.2139e-41
C1QA	2.25291	4.61451e-41
IKZF2	-1.20489	4.9846e-41
MN1	1.22991	4.9846e-41
MMP9	2.83371	5.91911e-41
LGALS1	1.74155	6.30516e-41
HK3	1.56538	6.36448e-41
GNG2	1.11599	7.57272e-41
NR3C1	1.26336	8.69936e-41
THRB	-1.40688	8.77183e-41
GRHL3	-2.66581	9.72512e-41
LDLRAD3	1.32712	1.18359e-40
DOK2	1.41658	1.27902e-40
TM7SF2	-1.77322	1.41695e-40
CSF1	1.23298	1.57994e-40
TYROBP	2.04903	1.70406e-40
AIF1	1.63023	1.84227e-40
METTL7A	-1.78707	1.91141e-40
OSCAR	1.22655	2.27477e-40
PDPN	1.72599	2.46514e-40
ALOX5AP	2.06816	2.55924e-40
GPD1L	-1.70914	2.93793e-40
PDLIM7	1.17592	3.13327e-40
S100A5	-1.27832	3.18828e-40
TSPAN12	-1.83147	3.18828e-40
RBP1	2.04165	3.18828e-40
ZNF443	-0.922509	3.46982e-40
C5AR1	1.56598	3.87898e-40
PTGS1	1.90629	4.01285e-40
SPI1	1.57771	4.21177e-40
SIGLEC9	1.07249	4.25907e-40
SFRP2	3.19896	4.47319e-40
NFIL3	1.29632	6.83974e-40
MS4A4A	1.56239	7.22206e-40
TMEM45B	-2.42336	1.13778e-39
LILRA5	1.35	1.16325e-39
OSBPL6	0.962568	1.16425e-39
CD163	1.98035	1.18092e-39
COL1A2	2.02209	1.20198e-39
ACTB	0.831631	1.29893e-39
SIGLEC7	0.879682	1.53247e-39
SH3YL1	-1.22822	2.47774e-39
COL6A3	1.89008	2.6426e-39
SULF1	2.24147	3.90846e-39
GLT8D2	1.46493	4.98569e-39
LILRA6	0.949297	5.40887e-39
ADCY7	1.16641	7.64153e-39
AGR2	-2.93995	9.0284e-39
SRC	-1.10613	9.40789e-39
LOXL2	1.39025	9.58501e-39
PDGFRB	1.45542	1.05618e-38
NADSYN1	-1.28101	1.16485e-38
IL7R	1.96154	1.21409e-38
MMEL1	-1.14693	1.25255e-38
ITGB2	1.9085	1.89218e-38
MEFV	0.979749	1.97784e-38
SERPINB9	1.39087	2.05245e-38
ECM1	1.45921	2.06741e-38
ACOX1	-1.2844	2.26625e-38
SLC9A2	-2.07022	2.4039e-38
OGFRL1	1.28216	2.43379e-38
CYBB	1.73509	2.80572e-38
COL16A1	1.75691	2.86748e-38
PAM	1.30508	3.44352e-38
SLC43A3	1.23515	3.68338e-38
TIMP2	1.56513	3.7611e-38
RNASE6	1.65238	4.08347e-38
PDGFC	1.46899	4.47269e-38
NOD2	1.44573	4.50051e-38
EDNRA	1.28091	5.1866e-38
ACAA1	-0.951656	5.99255e-38
EVPL	-1.78141	6.67286e-38
FPR1	1.61659	6.96257e-38
CYP3A5	-2.54637	6.99492e-38
CYP2J2	-2.26898	7.30405e-38
TWIST1	1.65644	7.38794e-38
MSX2	-1.79986	7.70295e-38
ADAM12	1.45511	9.06811e-38
FMNL2	1.28165	1.08752e-37
LILRB3	1.05184	1.13072e-37
DENND2D	-1.37562	1.61945e-37
ELF5	-2.04911	1.89885e-37
AGTRAP	1.02028	2.01387e-37
CFL2	1.13328	2.3422e-37
TNNC1	-2.35818	2.44909e-37
COL3A1	2.01161	2.5176e-37
LLGL2	-1.15016	2.56162e-37
MYO5A	1.13744	2.70178e-37
CLEC4A	1.31946	2.99905e-37
RHPN1	-1.41448	3.14049e-37
ATP1A4	-1.50785	3.45447e-37
APCDD1L	1.54401	3.45447e-37
PLEKHH1	-1.55991	3.70349e-37
COL8A2	1.29145	3.92861e-37
BGN	1.7261	4.15628e-37
SRGN	1.94909	4.36749e-37
SGCB	1.00535	4.54876e-37
GPC6	1.48731	4.83572e-37
FA2H	-1.76081	5.54441e-37
OLFML2B	1.60603	7.08518e-37
ICAM1	1.66021	7.59984e-37
TNFRSF21	-1.58826	7.92381e-37
IL12RB2	1.3664	8.2679e-37
OVGP1	-1.42632	8.56148e-37
CD209	1.5304	8.82967e-37
HMGA2	1.60013	8.94689e-37
ADAMTS14	1.23549	8.94689e-37
SELPLG	1.45554	9.99097e-37
TEKT5	-1.35016	1.24932e-36
TSPAN4	1.14971	1.34028e-36
LY96	1.70391	1.49384e-36
PDE4B	1.11587	1.50284e-36
CMKLR1	1.23944	1.60445e-36
MYO1G	1.35402	1.73559e-36
CD300LF	1.0924	1.95822e-36
SOD2	1.35138	2e-36
C1orf162	1.53531	2.24502e-36
STOM	1.33385	2.4866e-36
MS4A6A	1.66118	2.62792e-36
SIGLEC1	1.4148	2.74903e-36
SLC11A1	1.25974	2.85323e-36
NLRP3	1.07734	3.31081e-36
CYP4F8	-3.27888	3.97234e-36
NXN	1.51519	4.44966e-36
LILRB4	1.41512	4.57598e-36
CASP5	0.961139	4.72928e-36
SLC7A7	1.59828	5.35282e-36
MT1G	2.24334	6.29525e-36
TGFB2	1.24188	6.97433e-36
CTSC	1.41035	7.35657e-36
RBMS3	0.930989	8.45702e-36
MAF	1.28682	9.69829e-36
TLR1	1.30736	1.05833e-35
RGS20	1.12338	1.16877e-35
CD38	1.72369	1.19883e-35
MCF2L	-1.05392	1.21994e-35
CTSH	-1.52242	1.28693e-35
PILRA	1.20221	1.31031e-35
CD53	1.6576	1.31412e-35
TMEM158	1.67298	1.37017e-35
LRIG1	1.64072	1.64463e-35
GBP5	2.22663	1.6549e-35
HPSE	1.23185	1.87457e-35
FRY	-1.33491	1.87484e-35
IL32	1.86489	2.00374e-35
RALGPS1	-1.19765	2.08779e-35
AGPAT4	0.978067	2.12084e-35
EIF5A2	1.07959	2.39674e-35
IL15	0.958352	2.98839e-35
COL18A1	1.24367	3.32512e-35
ARL4C	1.2113	3.38636e-35
MNDA	1.6207	3.54197e-35
ALOX5	-1.47173	3.82296e-35
CYP26B1	1.50752	4.15231e-35
FAS	1.29994	4.52818e-35
OLFML3	1.57196	4.71554e-35
PHF19	1.05825	4.99466e-35
NRP1	1.20693	5.08445e-35
SLC29A3	-1.3059	5.24406e-35
MFGE8	1.28917	5.30002e-35
LCP2	1.28614	5.70477e-35
LIX1L	1.01085	5.73221e-35
LAG3	1.70938	6.0309e-35
POLR3G	0.864146	6.12132e-35
IL2RA	1.37621	6.32444e-35
WWTR1	0.966406	6.52777e-35
IFT140	-1.10117	7.00336e-35
ACOT9	1.05485	7.06994e-35
PRF1	1.70977	7.13658e-35
MSRB3	1.34481	7.79927e-35
KRTAP5-9	-1.78298	8.72538e-35
FAM69A	0.975585	1.30781e-34
GREM1	1.92861	1.36212e-34
NR2F6	-0.94471	1.37705e-34
PLXNB1	-1.13295	1.81375e-34
MSC	1.48769	1.87398e-34
FSD1L	0.920486	1.96253e-34
EHD2	1.31726	2.21774e-34
CD44	1.73536	2.33032e-34
FHL3	0.91315	2.8337e-34
SEMA5A	-1.88483	2.87609e-34
LAT2	0.977183	3.00564e-34
TDH	-1.22271	3.01822e-34
SHROOM1	-1.38477	3.12374e-34
SLC44A4	-2.53841	3.25224e-34
ACSL5	-1.71672	3.73828e-34
F3	2.13774	3.84421e-34
FOXQ1	-2.36898	4.11627e-34
PDLIM4	1.54075	4.12816e-34
SPAG4	-1.43289	4.45556e-34
SLC16A2	1.2205	4.46337e-34
PNMA1	1.18252	5.28367e-34
SPIRE2	-1.71278	5.72999e-34
STAT4	1.19193	6.5603e-34
DSG3	3.31198	7.21188e-34
NEXN	1.43711	7.27219e-34
KRT20	-4.01215	7.66686e-34
ISLR	1.8064	7.68688e-34
SERPING1	1.75269	8.1164e-34
SH2B3	1.14548	8.1164e-34
DPYD	1.59534	9.42516e-34
RASGRP4	0.710336	9.87504e-34
MSR1	1.28215	9.91032e-34
LAIR1	1.0886	9.96621e-34
SRPX	2.01351	1.07253e-33
CMYA5	-1.61457	1.21093e-33
KRT7	-2.67091	1.43476e-33
NEK8	-0.876931	1.46465e-33
PTHLH	2.32975	1.55643e-33
TBXAS1	1.24432	2.01237e-33
LST1	1.11287	2.07652e-33
HTRA1	1.45837	2.14915e-33
PAPSS2	1.32359	2.334e-33
TNFSF13B	1.55358	2.35685e-33
CRB3	-1.29723	2.49262e-33
HS3ST3A1	1.24552	2.49262e-33
NFAM1	0.960496	2.49262e-33
TTC6	-1.11101	2.55017e-33
CACNA1D	-1.54517	2.55017e-33
ZEB2	1.088	2.66304e-33
PANX1	0.920099	2.78501e-33
TRPS1	1.23578	3.16075e-33
GFOD1	1.09538	3.17354e-33
SCUBE2	-2.46182	3.33265e-33
GDF15	-2.40091	3.53162e-33
UBLCP1	0.979306	3.53162e-33
SAMSN1	1.45816	3.7039e-33
CD80	1.00278	3.71748e-33
F2R	1.13072	3.73493e-33
KLF13	1.11287	4.01394e-33
TNFRSF18	1.26593	4.56282e-33
IL15RA	1.32167	4.97257e-33
PIK3AP1	1.37057	5.11224e-33
PRDM1	1.1469	6.18726e-33
TMEM63A	-0.931663	6.40067e-33
TOB1	-1.27676	6.81256e-33
PGPEP1	-0.795708	7.70742e-33
GNLY	1.75739	7.95685e-33
IDH1	-1.44082	9.07297e-33
SPARC	1.3745	1.03841e-32
MAP1B	1.35462	1.04487e-32
IL27RA	1.29739	1.13345e-32
GNGT2	0.86444	1.18694e-32
CRYAB	1.64004	1.22885e-32
P4HA3	0.892757	1.24922e-32
SCCPDH	-1.43643	1.2781e-32
RGS4	1.31595	1.31531e-32
ITGAX	1.28018	1.34143e-32
MAOA	-2.02071	1.38758e-32
PLEK	1.74985	1.51384e-32
HSD17B2	-2.69262	1.71968e-32
CPXM1	1.58579	1.82002e-32
ZNF682	-1.06018	2.01861e-32
NDRG2	-1.43042	2.26486e-32
DENND1A	0.728181	2.38769e-32
TNFAIP8L2	1.11055	2.43044e-32
CLEC5A	1.11033	2.46655e-32
MT1E	1.99331	2.54199e-32
CD70	1.32751	2.62525e-32
SLCO2B1	1.35511	2.69346e-32
PCP2	-1.13321	3.03163e-32
TREM2	1.43677	3.26068e-32
SLC37A1	-1.0565	3.58673e-32
SORL1	-1.72648	3.89846e-32
SIGLEC10	1.41936	3.91335e-32
WISP1	1.2372	4.29249e-32
ANXA2	1.13468	4.39483e-32
KIAA1755	0.931577	4.61638e-32
SLC2A3	1.68987	4.72997e-32
PLA2G4F	-1.51166	4.9554e-32
SERPINB1	1.41887	5.41205e-32
TRAM2	0.952988	5.46897e-32
MYO1F	1.1742	5.52842e-32
KDELC1	1.01577	5.92773e-32
UBE2E2	1.60231	5.98708e-32
TNFRSF9	0.910602	7.05048e-32
TGFBR3	-1.6352	7.12266e-32
TRPV2	1.16041	7.55276e-32
FMOD	1.34841	8.24038e-32
ANKRD29	1.15277	8.54096e-32
ITGAM	1.37716	8.54096e-32
S100A10	1.65924	8.60502e-32
NPAS2	-1.29173	9.88873e-32
AOAH	1.3727	1.01774e-31
FAM3D	-2.54439	1.05159e-31
PATZ1	-0.813743	1.07604e-31
CXorf21	0.860576	1.12456e-31
CYBRD1	1.49519	1.1994e-31
IFITM1	1.90911	1.20411e-31
TMCC3	1.06088	1.2212e-31
PDLIM3	1.48761	1.25948e-31
NAALADL2	-1.11132	1.25948e-31
TNFAIP2	-1.63436	1.2631e-31
TTLL3	-0.936035	1.35563e-31
KRT14	4.04894	1.42951e-31
PLEKHA7	-1.20801	1.48734e-31
GPR84	0.957961	1.67751e-31
GDPD3	-1.91384	1.70762e-31
TSPAN6	-1.28919	1.76384e-31
DCBLD1	1.11263	2.0109e-31
MRC1	1.53288	2.05458e-31
CREB5	0.857431	2.41765e-31
MAP4K4	0.945194	2.63778e-31
PIK3R5	0.938473	2.68936e-31
ATP8B2	1.07283	2.7877e-31
NPC1	0.85803	2.94522e-31
SLA	1.35024	2.9774e-31
MMP15	-1.00683	3.15045e-31
NCKAP1L	1.30085	3.4034e-31
NSUN6	-0.955243	3.61212e-31
EVI2A	1.37202	3.70285e-31
EXT1	1.0784	3.71583e-31
FMNL3	0.750006	3.71583e-31
DOCK2	1.37264	3.90744e-31
OSM	1.29166	3.90744e-31
CCL8	1.87908	4.44148e-31
RNF175	0.904481	4.52937e-31
SUOX	-0.868402	4.58548e-31
UBE2F	0.663531	5.21847e-31
DAPK1	-1.43369	5.30919e-31
RAB11FIP4	-1.11547	6.21771e-31
TTL	0.720097	6.84782e-31
DGAT2	-1.51631	6.86083e-31
CEACAM4	0.772445	8.0065e-31
ZNF600	-1.03616	8.25821e-31
ADA	1.45286	8.78321e-31
SCARF2	1.05622	9.06269e-31
SCN1B	0.913146	9.76681e-31
TBX2	-2.01661	1.01502e-30
CXCL10	2.80348	1.0317e-30
BLVRA	1.08492	1.06697e-30
TLR8	0.899468	1.09686e-30
RAB27A	0.831822	1.10544e-30
CCL26	0.940788	1.11903e-30
FSTL1	1.20306	1.11903e-30
CERK	1.12711	1.17005e-30
ORMDL3	-0.903826	1.30888e-30
TCP11L1	0.793709	1.32163e-30
B4GALNT1	1.12037	1.35253e-30
KCTD12	1.19149	1.42013e-30
AVEN	0.768864	1.51805e-30
MAPK12	0.993754	1.69242e-30
EVX1	-1.30333	1.71846e-30
ZNF763	-0.87757	1.84835e-30
AP1G2	-0.88741	1.8498e-30
GPRC5C	-1.44733	1.85475e-30
NMT2	1.05161	1.89776e-30
CDV3	0.749628	2.0883e-30
EGR2	1.42392	2.19768e-30
MT1M	1.98606	2.3084e-30
GALNT10	0.863149	2.46071e-30
ARSB	0.633865	2.46141e-30
TLR2	1.32123	2.49128e-30
RAMP1	1.6171	2.63075e-30
GZMB	2.07089	2.75427e-30
ERBB2	-1.27772	3.05998e-30
TCF7L1	1.29735	3.28077e-30
CASQ1	-2.08783	3.64877e-30
CD99L2	0.855546	3.77135e-30
SLC30A2	-2.23147	3.89085e-30
IGSF21	1.07559	4.37959e-30
THY1	1.39892	4.9227e-30
OXCT1	1.57004	5.04364e-30
DNAJA4	-1.20882	5.05099e-30
IL2RB	1.4013	5.13079e-30
EMILIN1	1.42172	5.13187e-30
RGS18	1.0123	5.30682e-30
CD248	1.35484	5.44615e-30
TPM2	1.36409	6.22155e-30
CST7	1.50911	6.42271e-30
NEIL3	0.96554	6.7241e-30
UCHL1	2.10256	6.9104e-30
ME1	1.37169	7.06967e-30
AP1S2	1.01906	7.19504e-30
CHST3	1.15393	7.31369e-30
TPM1	1.17418	7.31541e-30
PSMD1	0.64774	7.6385e-30
TREM1	1.42713	7.78783e-30
RHOG	0.742523	1.02998e-29
MANSC1	-1.13895	1.12757e-29
DYSF	1.0064	1.21557e-29
MYADM	1.28348	1.42747e-29
GAS6	1.40795	1.5455e-29
C1QTNF1	1.10074	1.57603e-29
BHMT	-3.28971	1.57907e-29
GPX2	-3.16856	1.67173e-29
GZMA	2.02163	1.73416e-29
ZNF253	-0.902761	1.74915e-29
MYLIP	-1.19898	1.82593e-29
ANP32B	0.782813	1.92021e-29
PLK2	1.26827	1.9814e-29
SLC22A3	1.32726	2.19901e-29
PLCE1	-1.32175	2.24678e-29
MUC20	-2.02703	2.38339e-29
ABAT	-1.32102	2.40936e-29
RASEF	-1.45965	2.43252e-29
RECK	0.887625	2.80477e-29
SLC30A4	0.830102	2.83781e-29
RAPGEFL1	-1.80804	2.86279e-29
SIDT1	-1.33115	2.98179e-29
CLDN4	-1.53417	3.03059e-29
PLXNC1	0.98829	3.2346e-29
ST3GAL5	-1.71744	3.30102e-29
COL23A1	0.6715	3.48509e-29
FGL2	1.58021	3.49042e-29
CROT	-1.32103	3.76665e-29
MXRA7	0.863565	3.79518e-29
SLC22A5	-1.01083	3.93982e-29
IL10RA	1.43311	4.0496e-29
SYDE1	0.884057	4.2419e-29
GPR34	1.14207	4.41198e-29
SAMD12	-0.989333	4.44204e-29
C17orf82	-0.815565	4.48796e-29
IL12RB1	1.03194	4.69953e-29
PHLDB3	-1.00475	4.82499e-29
ASCC2	-0.960273	4.85253e-29
LAMA4	1.11701	5.2637e-29
FLI1	0.909022	6.02688e-29
IGSF6	1.26129	6.24715e-29
GPRIN1	1.16928	6.34228e-29
TRAF4	-0.826651	6.46537e-29
LILRB5	0.881292	6.56305e-29
PLXDC1	0.820996	6.78885e-29
CEBPA	-1.58427	6.8968e-29
CDA	1.67612	7.45817e-29
ABI3	0.974985	7.55315e-29
VCAN	1.68977	7.8452e-29
FAAH	-1.23762	8.02651e-29
YKT6	0.682739	8.3515e-29
LIPE	-0.991906	9.12463e-29
SCO2	0.937116	9.72127e-29
FILIP1L	1.12284	1.032e-28
TGFB1I1	1.12035	1.16963e-28
LAMP2	0.999693	1.20632e-28
VMO1	1.17271	1.33685e-28
EVI2B	1.47679	1.37159e-28
IL1RAP	1.19395	1.43702e-28
PCSK9	1.205	1.46988e-28
ATP6V1B2	0.81635	1.50008e-28
TSGA10	-0.803381	1.65377e-28
ST8SIA4	0.907634	1.77166e-28
CAV2	1.27402	1.7921e-28
CHI3L1	2.04145	1.89155e-28
CDH26	-1.70242	1.90836e-28
FOXD1	1.60832	1.97332e-28
LAP3	1.05839	2.00072e-28
AOC2	-1.08339	2.05757e-28
PPP1R3C	-2.08803	2.44305e-28
RGS2	1.59437	2.44896e-28
RAB32	1.09302	2.59892e-28
ADAMTS4	1.26205	2.85517e-28
BIN2	1.12357	2.95138e-28
PRICKLE1	1.19922	3.10237e-28
LRFN2	-1.1475	3.32015e-28
ARHGAP24	0.84608	3.43023e-28
FUCA1	-1.02556	3.48891e-28
ILDR1	-1.28504	3.54601e-28
BTG2	-1.4401	3.67883e-28
ECHDC2	-0.943893	4.6041e-28
HSPA12A	0.788801	5.04001e-28
MTHFD2	1.09548	5.04613e-28
TMEM97	-1.68814	5.47488e-28
LAYN	1.00866	5.74364e-28
RFTN1	1.07949	5.74506e-28
RNASE2	1.20056	5.94187e-28
TNIP3	0.977301	6.01234e-28
CTLA4	1.18856	6.25085e-28
G0S2	1.71216	6.56569e-28
CLDN23	-1.46227	6.60338e-28
ABL2	0.65512	7.92113e-28
IL31RA	0.633765	7.9771e-28
SAV1	0.756195	8.06774e-28
CACNB3	-0.853656	8.27095e-28
SLC15A3	1.32802	8.95628e-28
PARVG	1.13065	9.8558e-28
CHST7	0.872856	1.05631e-27
DACT1	1.06702	1.08851e-27
SEMA3A	1.13592	1.10635e-27
NT5E	1.78232	1.12612e-27
HIVEP3	0.897988	1.17931e-27
ICOS	1.18828	1.31664e-27
MFAP5	1.60289	1.35018e-27
RUSC2	0.844044	1.35347e-27
STAB1	1.21192	1.44935e-27
BAIAP3	-1.16443	1.47049e-27
DDR2	1.07851	1.57399e-27
RAP1GAP	-1.45416	1.57777e-27
LDHA	1.06547	1.63712e-27
SERPINA1	2.11774	1.63712e-27
SERPINE2	1.75106	1.66584e-27
GEM	1.39476	1.69617e-27
PLCD1	-1.28565	1.70536e-27
GAB3	0.783649	1.90065e-27
OSTM1	0.806238	1.90449e-27
CNKSR1	-0.997054	1.91326e-27
CXCL9	2.65748	1.97937e-27
PTPN7	1.02529	1.98868e-27
LILRA2	0.718906	2.07125e-27
ZNF91	-1.16096	2.09645e-27
COPS8	0.587947	2.11571e-27
PTP4A1	0.941238	2.16398e-27
HCST	1.42163	2.17618e-27
HIC1	0.75061	2.23938e-27
CD33	0.818791	2.24404e-27
SLITRK6	-2.68168	2.24969e-27
KIFC2	-1.19515	2.35091e-27
GYPC	1.15141	2.43682e-27
ATF7IP2	-1.44711	2.62252e-27
PPM1J	0.907655	2.67782e-27
COL10A1	2.11869	2.83492e-27
ARHGAP9	1.29134	2.90359e-27
NRG1	1.05523	2.93706e-27
DPYSL2	1.17291	2.96223e-27
TNFSF4	0.95624	3.08852e-27
CD274	1.44275	3.1807e-27
SH3BGRL2	-1.24925	3.2735e-27
DCBLD2	1.4487	3.27456e-27
GFI1	1.02782	3.34488e-27
ENO1	0.80624	3.36805e-27
PLAU	1.75529	3.40382e-27
LRRC42	0.812304	3.45437e-27
FAM43A	0.984466	3.54042e-27
KCNIP3	0.79195	3.61979e-27
PRKG1	0.758519	3.83403e-27
PRNP	1.42949	3.8356e-27
NUAK1	1.22722	3.89045e-27
CTSK	1.52126	3.90427e-27
CAPN2	1.03185	3.9808e-27
LYPD6	-1.31998	3.99857e-27
SOCS3	1.27529	4.0667e-27
SGK2	-1.6891	4.12261e-27
STXBP1	1.08223	4.13634e-27
FNDC1	1.78355	4.32719e-27
RGS1	1.86048	4.62488e-27
P2RY6	1.16127	4.62894e-27
BTK	1.17818	5.01454e-27
CD84	0.866726	5.30726e-27
CALU	0.936947	5.42615e-27
ALAS1	-0.995464	5.53973e-27
OPTN	1.02596	5.59023e-27
TLN1	0.743115	5.72046e-27
CTGF	1.67821	6.54869e-27
DKK3	1.1027	6.7648e-27
CXorf57	-1.8365	6.85821e-27
TAP2	1.08539	7.1509e-27
MMP14	0.990683	7.5728e-27
TMCO4	-0.773847	7.58108e-27
FLNC	1.71554	8.25676e-27
CXCL11	2.12701	8.33494e-27
ZBED2	1.52002	9.04894e-27
FMO5	-1.04796	9.3724e-27
ZNF254	-0.825961	1.00774e-26
CDKN3	1.29689	1.00774e-26
EXT2	0.677335	1.04748e-26
INA	-2.48117	1.05923e-26
NKG7	1.64328	1.06569e-26
MSI2	-0.828625	1.07954e-26
PCOLCE2	1.61746	1.09234e-26
PSMB9	1.6945	1.12966e-26
IL21R	1.02398	1.23239e-26
PLS3	1.01419	1.27353e-26
EPHB6	-1.94877	1.27483e-26
CKAP4	0.919883	1.29008e-26
FJX1	1.13984	1.34786e-26
ZSCAN16	-1.15024	1.36495e-26
FGFR1	1.08238	1.54966e-26
ALDH5A1	-1.1904	1.55956e-26
TAGLN	1.46337	1.73806e-26
IPPK	0.945087	1.76681e-26
MT1H	1.62695	1.78368e-26
SAMD13	-1.0334	1.97009e-26
TMEM176A	1.45188	2.00854e-26
SYNPO	0.873259	2.01191e-26
IFITM2	1.26757	2.0244e-26
MZF1	-0.685824	2.05521e-26
LAMA3	1.82001	2.30638e-26
SH2D4A	-1.18751	2.38457e-26
COL12A1	1.39404	2.50717e-26
FKBP10	1.4236	2.54044e-26
MGST2	-0.995222	2.56817e-26
DOCK11	1.13448	2.81655e-26
CEACAM21	0.616876	2.99362e-26
DPYSL3	1.62844	3.10422e-26
MPP3	0.762332	3.27322e-26
MYLK	1.14926	3.3827e-26
KCNE4	1.00505	3.48594e-26
ZYX	0.836508	3.6037e-26
SYTL1	-1.42967	3.67784e-26
RAN	0.664192	3.67784e-26
DUSP14	0.885779	3.72948e-26
PTPRR	-2.05276	3.99149e-26
GPR65	1.01128	4.00265e-26
ST3GAL4	-1.40156	4.17822e-26
WAS	1.24488	4.50086e-26
FMNL1	0.94305	4.7673e-26
SEC61B	0.601021	5.12341e-26
C4orf19	-1.5375	5.41232e-26
RAB25	-1.58562	5.74665e-26
AFAP1	0.894658	5.84065e-26
P2RX7	0.901102	6.12164e-26
SHOX2	0.840448	6.14714e-26
RIN3	0.758607	6.17333e-26
YARS	0.625206	6.38054e-26
ZNF121	-0.779937	6.46916e-26
MAPK10	-1.05066	6.63411e-26
TGFBR1	0.844582	7.25434e-26
KCNC4	0.580387	7.37056e-26
PTPN12	0.811628	7.4104e-26
PCMT1	0.634945	7.66407e-26
PLA2G7	1.48894	7.76562e-26
NLRC4	0.766173	8.34107e-26
SLC6A9	0.891563	9.02012e-26
ELK3	0.746366	9.12947e-26
FOXP3	0.827201	9.48789e-26
RASA3	0.993049	1.09656e-25
PLEKHO1	1.07954	1.12479e-25
CPNE8	1.2366	1.14566e-25
IL6	1.84177	1.14916e-25
DDX24	0.607178	1.18098e-25
IGFBP6	1.75632	1.22802e-25
STK32B	0.702456	1.23501e-25
BCAT1	1.55772	1.24497e-25
ACOT7	0.898159	1.25177e-25
YWHAH	0.73401	1.25533e-25
LILRB1	0.873598	1.30959e-25
CXADR	-1.51454	1.3099e-25
DIAPH3	0.922743	1.33303e-25
GNL3	-0.884808	1.3771e-25
ZNF44	-0.823167	1.4281e-25
SLC23A3	-0.941352	1.46376e-25
PRRX2	1.08657	1.47004e-25
RCN3	1.27859	1.47004e-25
HOXB3	-1.27458	1.57173e-25
ANKH	1.10884	1.57999e-25
GRK5	0.767116	1.59311e-25
ENTPD3	-1.74435	1.61604e-25
THBS1	1.41562	1.62165e-25
GLI2	0.899487	1.62574e-25
LRRC15	1.48382	1.71711e-25
APBB2	0.669875	1.77021e-25
PLSCR4	1.19878	1.80508e-25
TMEM45A	2.0924	1.93471e-25
MAGI1	-0.836815	1.97245e-25
TPD52L1	1.21308	1.97369e-25
ACBD4	-0.722225	2.03385e-25
ZNF439	-1.20865	2.03385e-25
DSC2	1.81541	2.08717e-25
DOCK10	1.09213	2.11769e-25
VEGFC	1.29212	2.13401e-25
LAPTM5	1.53951	2.14781e-25
CCIN	0.463623	2.20139e-25
HSPA5	0.748369	2.30806e-25
TNFRSF8	0.701378	2.34975e-25
ARNTL2	1.13019	2.35752e-25
ZNF692	-0.966897	2.38149e-25
SEMA6A	-1.72208	2.45298e-25
CDH11	1.32106	2.45765e-25
CAMK2N1	-1.59595	2.59273e-25
DNAJB4	0.872244	2.73271e-25
S100B	1.10588	2.76785e-25
ANKDD1A	-0.962575	2.93446e-25
PI3	3.51898	2.94075e-25
NLRC5	1.25723	2.97035e-25
EHBP1	0.784146	2.99003e-25
KLF10	0.907251	3.02957e-25
PCBD1	-0.86074	3.38818e-25
CLEC4E	0.961419	3.47716e-25
KLK10	1.59132	3.63881e-25
ECM2	0.875322	3.69703e-25
SLFN11	1.41412	3.71713e-25
KCNJ8	1.08266	3.74608e-25
EIF2S1	0.672394	3.84861e-25
ZNF436	-0.915935	3.98464e-25
LY86	1.14463	3.99687e-25
TLL1	0.939808	4.01027e-25
CDCA4	0.825295	4.37209e-25
PSMC3	0.650302	4.63866e-25
CYLD	0.731043	4.81192e-25
PARVA	0.736347	5.3761e-25
MMP11	1.9083	5.37892e-25
TMEM51	-0.929112	5.91848e-25
FUT9	-0.933056	6.39855e-25
IL9R	-0.992308	6.49795e-25
GPR161	0.769301	6.81524e-25
MYC	1.5554	7.16699e-25
CYR61	1.51914	7.20469e-25
SUSD3	1.08594	7.43084e-25
IL1R2	1.36104	7.86548e-25
TTC21A	-0.779881	7.90205e-25
ZNF223	-0.849834	7.90205e-25
CCNG2	-0.994442	8.55913e-25
BNC2	1.02146	8.56667e-25
AADAT	-1.03135	8.6836e-25
TMEM173	0.987286	8.6836e-25
FMO1	1.15098	8.73455e-25
GATA2	-1.61048	9.404e-25
EVC	0.958084	9.53495e-25
SNAI2	1.51632	9.59989e-25
SRD5A1	0.967891	1.00157e-24
GAS7	0.882286	1.00363e-24
GCNT1	1.17452	1.0145e-24
FSTL3	1.32207	1.0564e-24
TBX6	-1.01416	1.18231e-24
PRDX6	0.700909	1.18486e-24
STAT1	1.28718	1.21743e-24
BMP2K	0.644381	1.33245e-24
ARMC9	0.653477	1.39268e-24
PLS1	-1.44523	1.39667e-24
TARS	0.912795	1.42232e-24
ISG20	1.29644	1.52433e-24
IL20RB	1.97939	1.53603e-24
CHN1	0.989917	1.58686e-24
BACH2	0.714975	1.74318e-24
PLOD1	0.829328	1.7769e-24
LILRA1	0.626421	1.88697e-24
SLC39A8	1.02466	1.9549e-24
PTGDR	0.585456	2.03727e-24
EID3	0.913037	2.18385e-24
CCNL2	-0.731439	2.42457e-24
TOM1	0.554063	2.53595e-24
GBP1	1.49406	2.5863e-24
CHAD	-0.74104	2.61346e-24
SAMHD1	1.03694	2.69798e-24
EPB41L2	0.888413	2.70622e-24
RHOH	0.849467	2.73836e-24
KITLG	1.05024	2.73836e-24
RRAS	1.08343	3.08391e-24
PSMB7	0.64233	3.09745e-24
ACAT1	0.886883	3.14728e-24
DCN	1.46557	3.22653e-24
PTPN22	1.0044	3.24765e-24
CD7	1.27477	3.27949e-24
GRAMD1C	-1.09139	3.42579e-24
TNFSF9	1.05596	3.6468e-24
FXYD4	-2.35791	3.66225e-24
CCL18	1.99135	3.70887e-24
PLA2G6	-0.686887	3.72518e-24
LIMK1	0.686472	3.75688e-24
SLC12A8	1.1593	3.78587e-24
ITGA11	1.10066	3.85218e-24
HPS5	0.65126	3.87296e-24
PDLIM2	0.74308	3.97582e-24
PTPRC	1.31885	4.01259e-24
TTYH2	0.839553	4.07047e-24
ISYNA1	-1.22964	4.08549e-24
IFI16	1.51887	4.18747e-24
KLF9	1.14747	4.19362e-24
CPA4	1.82513	4.49932e-24
STX11	0.996167	5.12647e-24
SLC27A2	-1.52134	5.14527e-24
TAP1	1.43445	5.26187e-24
NID2	1.10531	5.28893e-24
ABCD3	-1.01643	5.6236e-24
PLA2G4C	0.986443	5.71895e-24
PRKCD	-0.84132	5.80409e-24
ZNF493	-0.766268	5.92141e-24
ITGA4	0.928278	5.94254e-24
PSMD2	0.676435	6.03997e-24
FSCN1	1.39612	6.53783e-24
SDS	1.04203	6.97807e-24
DPP4	1.34429	7.44827e-24
GLG1	0.664592	7.68429e-24
CPVL	1.49084	8.0973e-24
RRAGC	0.655438	8.42207e-24
LMNB2	0.883842	8.43557e-24
CCL24	1.39688	8.59869e-24
SLAMF9	0.797558	8.90963e-24
COL15A1	1.28591	9.0767e-24
S100A6	-1.17346	9.16344e-24
RABEPK	0.539655	9.54398e-24
VENTX	0.737548	9.6903e-24
SOCS1	1.01448	1.03432e-23
DEPDC7	1.16035	1.04798e-23
LRP1	0.890339	1.1245e-23
HEYL	0.92545	1.19147e-23
FOLR2	1.26348	1.21433e-23
BMPR1B	1.03436	1.22225e-23
LATS2	0.700885	1.27534e-23
TTLL11	0.462275	1.44889e-23
MACF1	0.688098	1.51094e-23
PAEP	0.980816	1.51256e-23
PTGFRN	0.923998	1.51601e-23
NFIX	1.07857	1.55333e-23
POPDC3	1.40902	1.56773e-23
CEBPB	0.990254	1.6021e-23
HERC5	1.47252	1.62416e-23
PITPNM2	0.658683	1.70053e-23
SLA2	0.844856	1.74672e-23
MAPK11	0.777693	1.75235e-23
LNX1	-0.98028	1.7684e-23
COMT	-0.817096	1.79375e-23
TCF4	0.881557	1.79375e-23
CCR1	1.13309	1.91226e-23
DPT	1.58332	1.98761e-23
FSTL4	-1.4333	2.15354e-23
CCM2	0.589218	2.20444e-23
WDR66	1.30644	2.24127e-23
TGM1	1.58061	2.28113e-23
LRRC32	0.946913	2.40205e-23
KRT5	3.62999	2.42245e-23
SSR3	0.589135	2.6389e-23
NCF1	1.0178	2.66237e-23
LOXL3	0.787083	2.81225e-23
NDST1	0.711259	3.01192e-23
SEMA3F	-1.1976	3.08963e-23
SURF4	0.660533	3.1134e-23
CACNA2D1	1.06094	3.1134e-23
BICD2	0.694812	3.15741e-23
FCRLB	-1.72974	3.17291e-23
MYH14	-1.45541	3.18416e-23
RASSF4	0.946646	3.21279e-23
SH3GL3	1.06018	3.25835e-23
RAB40C	-0.62501	3.26139e-23
CTSZ	0.918811	3.29062e-23
ANXA1	1.68478	3.31379e-23
ZNF83	-0.925888	3.47068e-23
NCK1	0.823902	3.70312e-23
ATOX1	0.628048	3.91023e-23
TOP2B	-0.907956	3.94557e-23
GPR37	1.02965	4.01985e-23
TDO2	1.15726	4.03574e-23
IL2RG	1.47375	4.11595e-23
IL10	0.772233	4.11817e-23
TMEM125	-1.21612	4.12982e-23
FOXH1	-0.685993	4.16354e-23
PTK6	-1.57788	4.21211e-23
KREMEN2	0.904359	4.44637e-23
IFIH1	1.15159	4.44937e-23
ZNF681	-0.838611	4.47871e-23
HLA-DQA1	1.75977	4.53114e-23
APOE	1.7588	4.656e-23
ZNF532	0.978252	4.72164e-23
PTTG1	1.09526	4.72781e-23
MFHAS1	0.854317	4.86692e-23
PLXND1	0.800489	4.88799e-23
PRDX4	0.875078	5.01341e-23
HS6ST3	-1.41212	5.01913e-23
RIOK1	0.642421	5.45215e-23
SPP1	2.11629	5.52709e-23
GPR1	0.821735	5.82037e-23
MAPKAPK2	0.523098	5.87517e-23
CCL7	1.07138	6.25076e-23
PKMYT1	0.95894	6.5715e-23
SCAP	-0.875632	7.16542e-23
HS3ST6	-1.48099	8.20475e-23
SLC7A5	1.41175	8.54863e-23
OCEL1	-0.717536	8.75219e-23
ASPN	1.41666	8.84508e-23
SYT11	0.978161	9.00548e-23
AMD1	0.68849	9.36677e-23
TRIM47	1.10453	9.69747e-23
PTPRJ	0.822231	9.7339e-23
MFNG	0.899343	1.05204e-22
DUSP7	1.00625	1.14905e-22
COL13A1	0.703373	1.18496e-22
RRAS2	0.963442	1.18515e-22
DDX58	1.05697	1.20931e-22
LUM	1.58004	1.22305e-22
AK1	0.827731	1.27503e-22
PAQR7	-1.04255	1.2818e-22
PKIA	-1.52153	1.33209e-22
DIXDC1	0.792802	1.35616e-22
CD37	1.27392	1.35793e-22
ENTPD1	0.790582	1.36444e-22
GATA6	0.986604	1.36475e-22
MAP1A	0.928558	1.46252e-22
STK32A	-1.38368	1.49387e-22
PRPF4	0.655275	1.71906e-22
MMP12	2.35089	1.74704e-22
CTSE	-2.6089	1.77049e-22
CAMK2G	-0.673049	1.78595e-22
ADCY9	0.903191	1.82091e-22
PPP1R9A	-1.37461	1.86682e-22
ZNF620	-0.702082	1.8841e-22
BICC1	1.0992	1.91646e-22
KIF18A	0.952391	2.01346e-22
RHOC	0.737715	2.17341e-22
ADAMTS15	1.00804	2.20409e-22
STAP2	-0.949082	2.29077e-22
SUB1	0.728678	2.45029e-22
FYN	0.962959	2.46832e-22
CAMK1G	0.721828	2.49425e-22
KRT8	-1.46292	2.5158e-22
NTNG2	0.626001	2.56431e-22
TNIP1	0.601999	2.70087e-22
CCT4	0.619186	2.71893e-22
FGD1	0.883949	2.75604e-22
SMAD6	-1.25562	2.81928e-22
MAML3	-0.85338	2.8275e-22
RABEP2	-0.618409	2.93802e-22
SLC3A2	0.700203	2.99545e-22
UBE2L6	1.0602	3.00231e-22
UROS	0.555125	3.06906e-22
POLE3	0.744538	3.07451e-22
CLEC11A	1.06183	3.0992e-22
RRAD	1.43053	3.29407e-22
PTGIR	0.677992	3.37571e-22
RASGEF1B	0.773434	3.47652e-22
HES1	-0.939143	3.51026e-22
VILL	-1.42285	3.57554e-22
ZFP14	-0.657869	3.59392e-22
SLC2A10	-1.10506	3.64901e-22
ACVR1	0.754462	3.64901e-22
IARS	0.658327	3.83483e-22
TGFB1	0.91754	3.98883e-22
ATP10A	0.691425	4.11457e-22
RNH1	0.601186	4.23808e-22
UPK1B	-2.84612	4.27421e-22
KCNN4	-1.35129	4.45885e-22
KLF7	0.679136	4.45885e-22
MARCO	1.62428	4.49455e-22
PPM1L	-0.790619	4.69351e-22
HLA-DPB1	1.42991	4.86689e-22
SGIP1	0.691441	4.88702e-22
ERC1	0.593154	5.00241e-22
TUBA1A	1.20216	5.00372e-22
CARD11	-1.24961	5.03436e-22
PTMS	0.985302	5.41756e-22
SOX9	1.86738	5.41756e-22
CXCL2	1.54714	5.54809e-22
ST6GALNAC5	0.940466	5.8091e-22
ZNF43	-0.96011	5.81981e-22
TPP1	0.706341	6.0173e-22
LRRC8A	0.817797	6.05129e-22
CLEC2B	1.48004	6.21296e-22
CCDC8	1.24327	6.63613e-22
PRPS1	0.822707	6.70918e-22
RSPO3	1.15661	6.73111e-22
IRF8	1.32724	7.00332e-22
BCKDHB	-0.859902	7.02052e-22
SLC19A2	-0.947074	7.11116e-22
ANTXR1	0.949901	7.2708e-22
ADAMTS6	0.78855	7.52445e-22
MRAS	0.814796	7.63334e-22
CD4	1.04053	7.87423e-22
CCNT2	-0.62814	8.13469e-22
ST6GALNAC6	0.648347	8.1544e-22
AP2S1	0.591545	8.20219e-22
ST5	0.859156	8.2661e-22
RABGAP1L	-0.690756	8.39873e-22
ALDH4A1	-1.07515	8.49084e-22
HLA-F	1.39346	8.7174e-22
TRIM24	-0.947929	8.80444e-22
GNA12	0.70493	9.41957e-22
CD226	0.688638	9.42103e-22
CCL13	1.53695	9.80974e-22
ADAMTS3	0.632121	9.89339e-22
HLA-DQB1	1.70042	9.91955e-22
MYO10	1.07608	1.05252e-21
FAM118A	-0.973363	1.05766e-21
CXCL5	1.68244	1.06588e-21
KCNAB2	0.787542	1.09562e-21
CHN2	-0.780962	1.09719e-21
RAPGEF1	0.620647	1.10045e-21
TRIM62	-0.624959	1.11707e-21
NINJ2	0.914547	1.11845e-21
C10orf99	-2.8903	1.16709e-21
MAP4K3	-0.77065	1.17668e-21
ZNF513	-0.730508	1.19223e-21
FAM84A	-1.35528	1.23316e-21
CRISPLD2	1.10474	1.29098e-21
SOX7	1.14399	1.31472e-21
COL4A2	1.023	1.31591e-21
ERN2	-1.94763	1.33892e-21
CCDC102A	0.850459	1.35326e-21
PLOD2	1.30248	1.37205e-21
CDK5RAP2	0.654069	1.45224e-21
UBTD1	0.857692	1.50824e-21
BAMBI	-1.89908	1.57692e-21
IFIT3	1.45203	1.57891e-21
AES	-0.681184	1.61441e-21
SORBS3	0.766067	1.68697e-21
POLR1E	0.618445	1.68697e-21
PELO	0.609584	1.70533e-21
PVR	0.7671	1.71279e-21
WNT7B	-1.24238	1.77901e-21
CD2	1.55489	1.79034e-21
CXCL13	2.1823	1.81849e-21
ELOVL6	-1.02944	1.82768e-21
TMEM134	-0.660951	1.96119e-21
DOCK4	0.718546	1.96977e-21
RGS10	0.853271	2.11229e-21
KIF5C	-1.2306	2.12656e-21
ATXN1	0.810451	2.15855e-21
ETV5	0.940255	2.16728e-21
CD59	0.869373	2.31344e-21
HDAC9	0.754551	2.32416e-21
IGFBP3	-1.65682	2.46891e-21
NDE1	0.7402	2.53827e-21
TAGAP	0.988005	2.58106e-21
ELOVL4	1.20222	2.58106e-21
KIAA1522	-0.931809	2.74955e-21
TRAF3	0.589843	2.76509e-21
COLEC12	1.15628	3.08086e-21
KLF15	-1.01785	3.099e-21
GLT1D1	0.546971	3.11248e-21
PTX3	1.50939	3.30308e-21
RNF130	0.818706	3.39451e-21
AKT3	0.821883	3.43491e-21
TM6SF1	0.821477	3.44183e-21
AP3S1	0.712993	3.45037e-21
P2RY13	0.830317	3.47436e-21
COL11A1	1.93935	3.56275e-21
PCOLCE	1.15835	3.57481e-21
RAB17	-0.978832	3.63896e-21
PACRG	-0.76899	3.66815e-21
SYTL5	-1.3819	3.75866e-21
TLE6	-1.21406	3.87586e-21
STARD4	0.902868	3.9437e-21
DCLRE1B	0.684304	4.26446e-21
ABHD12	-0.811574	4.3804e-21
WDR5	0.608361	4.47527e-21
SETMAR	-0.674624	4.54834e-21
EPSTI1	1.44683	4.55288e-21
TRAPPC6A	-0.881447	4.72523e-21
RWDD1	0.506116	4.79257e-21
PBX4	-0.818118	4.9962e-21
DTX1	0.805693	5.07455e-21
ZNF222	-0.694344	5.30365e-21
LIPH	-1.46799	5.38123e-21
NOX4	0.719901	5.45273e-21
RAB11FIP5	0.644889	5.4772e-21
ZNF708	-0.714926	5.50944e-21
NCL	0.555308	5.54165e-21
ANGPTL2	1.13487	5.54165e-21
ACP5	1.25608	5.58426e-21
GLIS2	0.892412	5.58552e-21
ZNF211	-0.879662	5.71363e-21
RIN2	0.838452	5.82918e-21
CD180	0.86129	6.12366e-21
CCL5	1.71179	6.56377e-21
HDAC4	0.649732	6.62936e-21
GZMH	1.48399	6.94668e-21
MYL9	1.16519	7.01625e-21
ANPEP	1.34902	7.22355e-21
TRAF3IP3	0.941271	7.22714e-21
EMX2	-1.58296	7.27827e-21
RALA	0.558523	7.34376e-21
PPEF1	0.619891	7.39851e-21
S100A8	3.02894	7.60802e-21
ACVR2A	-0.783104	7.91546e-21
MAFB	1.26319	8.05661e-21
PARD6B	-0.876079	8.34228e-21
IMPDH1	0.791299	8.69067e-21
FANCC	0.701298	9.20582e-21
NUDT11	0.997063	9.84493e-21
TRPT1	-0.523931	9.93985e-21
FXN	0.5267	1.01449e-20
KATNA1	0.576863	1.03818e-20
TGM2	1.36519	1.04131e-20
UBE2Z	0.465385	1.05567e-20
SPN	1.05943	1.09977e-20
HSP90B1	0.641826	1.12755e-20
ACOT11	-0.89112	1.14262e-20
BATF	-1.05509	1.18146e-20
ANXA2P1	0.765275	1.22859e-20
SHCBP1	0.896301	1.24637e-20
LMCD1	0.986198	1.25826e-20
GSN	0.795207	1.29844e-20
SLC35B4	0.595667	1.30139e-20
MMD	1.04627	1.34934e-20
RALB	0.643195	1.35244e-20
CDC42EP1	0.9323	1.39699e-20
AP1M2	-1.08361	1.49686e-20
TNFAIP3	1.32899	1.66971e-20
EMP1	1.2235	1.67855e-20
SYT17	-1.15428	1.68086e-20
HSPA12B	0.707426	1.70925e-20
ELMO1	0.801923	1.73612e-20
C9orf116	-0.857017	1.74706e-20
NTN1	1.00989	1.84035e-20
NIN	0.538455	1.85966e-20
NAV3	0.798416	1.89846e-20
HLA-B	1.27974	2.17962e-20
SMOX	0.80448	2.18514e-20
RPS6KA6	-0.933276	2.30906e-20
PLEKHH3	-0.740888	2.38527e-20
KLRD1	0.682984	2.43026e-20
CD8A	1.38684	2.43591e-20
KCNQ1	-1.09748	2.49064e-20
IGF2R	0.621997	2.73767e-20
NUP188	0.599478	2.80899e-20
SUCNR1	0.804304	2.81183e-20
FUK	-0.609101	2.83301e-20
TMEM26	0.502098	3.0313e-20
LRRFIP2	0.482149	3.19684e-20
NUDT4	-0.884503	3.27149e-20
SHH	-1.90433	3.5498e-20
ITGA1	0.800986	3.61066e-20
ZDHHC3	-0.616118	3.73462e-20
EPS8	-0.977725	3.82296e-20
MCFD2	0.618075	3.83278e-20
RNF208	-0.886323	3.86909e-20
FKBP9	0.67378	3.9211e-20
PSTPIP1	0.84994	3.94259e-20
PDE10A	-1.23428	4.02566e-20
NAV1	0.801007	4.05399e-20
MAOB	1.19712	4.06861e-20
PDCD1	0.922565	4.18304e-20
SERINC2	-1.22098	4.18304e-20
IL6ST	0.705321	4.18878e-20
XRCC4	0.547367	4.28483e-20
PEBP1	-0.758319	4.29393e-20
CDC20	1.32208	4.40648e-20
CYS1	0.79648	4.40672e-20
PRRG2	-0.849768	4.48035e-20
LCP1	1.42749	4.53011e-20
COPS3	0.618023	4.54589e-20
PYGB	0.785864	4.63248e-20
OVOL1	-1.32237	4.63701e-20
PGM1	1.00758	4.65304e-20
FUT7	0.696541	4.66193e-20
CD300LB	0.684053	4.71162e-20
PICK1	-0.543135	4.75746e-20
CXCL12	1.23788	4.83821e-20
CYSLTR2	0.619068	5.10516e-20
CD3E	1.29023	5.17108e-20
RAB11A	-0.664354	5.4469e-20
CD48	1.30284	5.74678e-20
CEBPE	0.439147	5.75843e-20
IRAK1	0.716018	6.14096e-20
WFDC13	-0.620202	6.23766e-20
MRPL37	0.602614	6.4123e-20
IL22RA2	0.498275	6.55081e-20
RGL2	-0.629326	6.7825e-20
GIMAP4	1.04837	6.81073e-20
BACE1	0.690252	6.82784e-20
ZNF224	-0.617028	6.8514e-20
SLC2A5	0.93728	6.8802e-20
PPP1R14C	1.81791	6.97779e-20
CSPG4	1.07015	7.1073e-20
BAG3	0.729907	7.18985e-20
ATP8B4	0.740093	7.23456e-20
TTC7A	0.7046	7.77856e-20
MMP25	0.723927	7.86775e-20
HLA-DMB	1.33939	7.99444e-20
TUBA1C	0.731022	8.51443e-20
IL13RA1	0.773227	8.67907e-20
OAT	1.31658	8.82944e-20
FGFBP1	2.375	9.02106e-20
OLFML2A	1.06993	9.14744e-20
ACTR3	0.629907	9.25676e-20
C1orf116	-1.33441	9.27082e-20
NFE2	0.814221	9.28867e-20
LAMA1	1.11206	9.29008e-20
OFD1	-0.693158	9.29008e-20
THBS2	1.66245	9.43108e-20
HOXD11	1.25024	9.4952e-20
RBPMS	-0.796457	9.59942e-20
KIR2DL4	0.635034	1.01897e-19
OSBPL2	-0.603742	1.0266e-19
TXNRD1	1.01975	1.02849e-19
ABCF2	0.500865	1.06493e-19
PDE9A	-1.08506	1.07059e-19
SLC5A7	-0.928226	1.10264e-19
UGT1A1	-1.27113	1.10514e-19
BEST1	0.440889	1.11431e-19
CSF3	1.32773	1.15117e-19
ADCY3	0.72437	1.17164e-19
ZMYND8	-0.742516	1.19189e-19
GDPD1	-0.705166	1.19461e-19
HLA-DPA1	1.58861	1.19907e-19
TST	-0.981258	1.26211e-19
PCDHGC3	0.809739	1.27215e-19
ASAH1	-0.732021	1.38587e-19
SLC45A3	-0.974822	1.46899e-19
SECTM1	1.31007	1.48487e-19
KLHL4	0.605879	1.48714e-19
CDCA5	1.1541	1.53866e-19
C1orf210	-0.871519	1.57239e-19
KSR2	-0.792807	1.6232e-19
NKTR	-0.731471	1.65576e-19
FABP6	-1.81728	1.66549e-19
C11orf24	0.581366	1.69484e-19
DUSP22	0.559283	1.72705e-19
ACTA2	1.15365	1.73701e-19
SNX10	1.10032	1.7378e-19
MPP6	0.964319	1.76585e-19
SARS	0.489481	1.78646e-19
CASP1	1.17869	1.82447e-19
CEACAM19	0.730655	1.84645e-19
ADAMTSL4	1.18663	1.90133e-19
FTSJ1	0.523382	1.90233e-19
TRPM4	-0.843367	1.95589e-19
PML	0.613352	1.98604e-19
TLCD1	-1.01698	1.98604e-19
CDH2	1.35091	2.02736e-19
TPST1	0.947957	2.05294e-19
IL18RAP	0.827122	2.07055e-19
PC	0.755343	2.12537e-19
ARPC5L	0.604027	2.18505e-19
OLFML1	0.779318	2.21868e-19
HIF1A	0.839915	2.2686e-19
PAPLN	0.929507	2.26893e-19
STK17B	0.790801	2.31858e-19
SIGIRR	-0.733173	2.42367e-19
SFI1	-0.570064	2.55393e-19
SLC7A1	0.950201	2.62863e-19
FADS3	0.944556	2.73995e-19
SAMD3	0.609966	2.74827e-19
LRMP	-1.37911	2.74827e-19
IFNG	0.954785	2.81399e-19
HCP5	1.3148	2.84693e-19
GRHPR	0.569383	2.90265e-19
ZNF521	0.916707	2.91744e-19
ARHGEF4	1.15878	3.03237e-19
BIRC5	0.925325	3.09783e-19
PSMD13	0.492888	3.19802e-19
CCT6A	0.590569	3.20869e-19
ZFPM2	0.930309	3.29796e-19
DUSP3	0.573176	3.32007e-19
MAPK8IP3	-0.708304	3.34285e-19
FNBP1L	-0.822623	3.36531e-19
FASLG	0.892471	3.48596e-19
SCD5	1.03469	3.55999e-19
HLA-DRA	1.68796	3.60634e-19
SLC38A5	1.39352	3.70939e-19
RPL26L1	0.579849	3.91625e-19
PGBD2	-0.484031	3.96276e-19
ECE2	0.523182	4.05619e-19
NOTCH2	0.687276	4.07191e-19
ALDH1L1	-1.79479	4.0968e-19
EMILIN2	1.0043	4.26282e-19
SNTG1	-1.21075	4.35358e-19
PINX1	0.611849	4.4739e-19
ETF1	0.560451	4.56379e-19
UACA	0.642084	4.56791e-19
MBTD1	-0.67285	4.66045e-19
RRM1	0.764536	4.66895e-19
HEPH	0.851175	4.7749e-19
ATOH8	-1.30004	4.86551e-19
CD82	1.12063	4.87454e-19
CAMK2A	0.648246	4.87653e-19
ATP10D	0.914602	4.9415e-19
ITGB5	0.848061	5.10034e-19
IMPA2	1.20929	5.10385e-19
UGT2B28	-0.688291	5.14169e-19
CENPN	0.867919	5.15171e-19
RCSD1	0.86481	5.25385e-19
EXOSC3	0.617323	5.3327e-19
CAPN13	-1.64122	5.36064e-19
MCL1	0.68877	5.48012e-19
IL4I1	1.0999	5.54443e-19
WNT5B	1.0335	5.59163e-19
CHRDL2	1.30444	5.64772e-19
PRKCQ	1.02579	5.67509e-19
TNK2	-0.60295	5.69772e-19
ROR1	0.801808	5.735e-19
ZNF675	-0.713196	5.77089e-19
ARHGAP25	0.815726	5.92755e-19
ACP2	0.596928	6.07739e-19
C3orf35	-0.464772	6.44564e-19
IFIT2	1.27964	6.50195e-19
FHL1	1.3521	6.84028e-19
CCL2	1.46224	6.8726e-19
CEP55	1.10696	7.18538e-19
C3orf62	-0.598244	7.26891e-19
PITX3	0.239916	7.50649e-19
STARD8	0.618883	7.51826e-19
IKZF1	0.806092	7.54621e-19
PPFIBP1	0.697941	7.55521e-19
CHSY1	0.621669	7.68687e-19
USP13	0.724599	7.88739e-19
ITGB3	0.863325	8.09326e-19
TINAGL1	-1.17971	8.13029e-19
SIT1	0.899463	8.2071e-19
FXYD6	1.07055	8.79442e-19
TNFRSF4	0.675409	8.91134e-19
PLEKHA4	0.92854	9.10236e-19
ANXA3	1.7623	9.66992e-19
SGCD	0.610072	9.82934e-19
PLXDC2	1.0383	1.00197e-18
TIMP1	1.08713	1.01984e-18
SARM1	-0.710372	1.03735e-18
IL16	0.717839	1.04257e-18
CORO1A	1.15854	1.07014e-18
SPERT	-0.823799	1.07482e-18
PPP2R3A	0.842677	1.1061e-18
PNRC1	0.705459	1.12028e-18
ZNF281	0.649969	1.13975e-18
ADAMDEC1	1.47708	1.14459e-18
GLIS1	0.675486	1.18211e-18
SLC1A4	0.904922	1.18483e-18
AFAP1L2	1.00714	1.22888e-18
PCGF3	-0.551116	1.23975e-18
ADAMTS10	0.57626	1.24532e-18
ELP4	0.57032	1.25738e-18
PSMD9	0.573935	1.27333e-18
PRAM1	0.678998	1.2778e-18
ETV2	-0.429919	1.29097e-18
MRO	0.481649	1.2969e-18
USP3	-0.592928	1.30636e-18
SH3RF2	1.02011	1.37439e-18
TIA1	-0.642466	1.44458e-18
SEC14L2	0.972176	1.45614e-18
VDAC2	0.589909	1.47036e-18
LCOR	-0.728391	1.49241e-18
B3GNT4	0.734039	1.56401e-18
MAPRE2	0.776561	1.61212e-18
CD2AP	-0.867216	1.62116e-18
TIAM1	-0.939149	1.6433e-18
NT5DC3	0.665361	1.67455e-18
SLC16A5	-1.21092	1.69299e-18
GTF2H1	0.517611	1.6933e-18
CCPG1	0.557056	1.73173e-18
EPS8L3	-1.3704	1.7383e-18
FAM124A	0.553454	1.77223e-18
OR10H1	-0.90674	1.78366e-18
PADI3	-2.63231	1.80036e-18
IER3	1.20739	1.80498e-18
PFN1	0.536454	1.81801e-18
ITPR2	0.681196	1.81801e-18
TXK	-0.811808	1.91118e-18
DCTN1	0.452581	1.94516e-18
HLA-A	1.04585	1.961e-18
ARVCF	-0.662983	1.98249e-18
MCOLN3	0.953031	2.04752e-18
CD28	0.726918	2.05415e-18
FGD6	0.807383	2.09199e-18
CSF2RB	1.14503	2.09199e-18
LRP12	0.795933	2.14326e-18
STAT3	0.594354	2.14792e-18
AMT	-0.988982	2.28022e-18
UAP1L1	0.694661	2.2962e-18
SFRP4	1.79756	2.35565e-18
NAP1L1	0.56183	2.38453e-18
RHEBL1	0.707796	2.39751e-18
DECR1	-0.648455	2.4427e-18
SPTBN5	-0.904466	2.52291e-18
MMRN2	-1.09465	2.5917e-18
PTPRM	-1.08829	2.61742e-18
MAP3K3	0.492571	2.66818e-18
ZNF598	0.488622	2.69055e-18
GRAP2	0.584523	2.75724e-18
KLF5	-1.30632	2.7956e-18
ACSM3	-1.13965	2.86799e-18
TESC	-1.97197	2.87242e-18
PPP2R2C	1.01007	2.91698e-18
PCMTD1	-0.673199	2.99838e-18
CRTAC1	-2.50843	2.99996e-18
TAF13	0.60619	3.03175e-18
CCNA1	1.27862	3.04464e-18
UTP14A	0.473559	3.05603e-18
KCNH4	-0.79124	3.06914e-18
NID1	0.85175	3.0801e-18
RPH3AL	-0.749164	3.10386e-18
OCLN	-0.881925	3.34705e-18
ARHGAP12	-0.70177	3.41341e-18
SERBP1	0.519671	3.68578e-18
TMSB10	0.701329	3.8233e-18
GUCA1A	0.455974	3.84776e-18
ARID5A	0.66013	3.9444e-18
KRT81	1.62074	3.99385e-18
SLCO1B3	1.51707	4.04138e-18
BOC	0.897345	4.08134e-18
NINJ1	0.732405	4.13212e-18
FCGR2B	1.0126	4.13592e-18
B3GALT5	-1.06822	4.16599e-18
UBAP1	0.549971	4.37345e-18
ACY1	-0.773778	4.38409e-18
LAMC2	1.63736	4.565e-18
FGD3	-0.948084	4.58482e-18
SP110	0.722721	4.61131e-18
TBC1D8	-0.826004	4.71695e-18
STXBP2	-0.575539	4.72503e-18
SP6	-1.1655	4.81283e-18
TMEM38B	0.738716	4.94442e-18
TFF1	-2.38122	4.94724e-18
PTPRZ1	1.39226	4.95966e-18
TEX10	0.520378	5.03328e-18
CAMK4	0.642886	5.34285e-18
CRELD2	0.636151	5.44705e-18
SLIT2	1.03676	5.46401e-18
AIFM3	-0.836585	5.62341e-18
FGF1	0.501219	5.6838e-18
MND1	0.789327	5.71526e-18
JAKMIP1	0.671824	5.83675e-18
ZNF100	-0.544296	6.06897e-18
CCNA2	0.983999	6.1262e-18
ADPRH	0.610036	6.18177e-18
TMEM159	-0.747942	6.21122e-18
PROS1	1.03212	6.58037e-18
ITGAL	1.11787	6.58661e-18
SLC26A8	-0.221073	6.66462e-18
POMP	0.509516	6.70748e-18
SERPINE1	1.49793	6.75076e-18
RPS6KA4	0.601124	6.84482e-18
KLK7	1.45476	6.85448e-18
SH3BP4	0.854056	6.86028e-18
PI15	0.875359	7.01509e-18
HBEGF	1.13037	7.11192e-18
MFSD9	-0.643887	7.4345e-18
ACTR1A	0.43185	7.52697e-18
TMEM163	-1.38076	7.61044e-18
PIGZ	-0.990045	7.61332e-18
HAT1	0.628083	7.68368e-18
C9orf66	-0.694242	7.73871e-18
ILK	0.598936	7.87159e-18
SERPINB4	2.31405	8.151e-18
GBGT1	0.665901	8.15525e-18
BDKRB1	0.943673	8.27094e-18
MT1F	1.25623	8.35323e-18
MCTS1	0.58614	8.49279e-18
PLCD3	-1.17232	8.50334e-18
DLL1	0.984086	8.56299e-18
ARNTL	0.526917	8.57199e-18
SLC25A10	-0.782402	8.73e-18
CLEC4D	0.434514	8.84813e-18
PITPNB	0.479974	8.92597e-18
HCN3	-0.648566	9.40077e-18
CHST13	0.596194	9.40077e-18
SULT2A1	-1.77311	9.78098e-18
ATP1B3	0.641965	9.80619e-18
VNN1	0.967735	9.80619e-18
ATP6V0D1	0.605114	9.88207e-18
KRT19	-1.42579	1.00143e-17
CCNB1	0.951751	1.00904e-17
YPEL3	-0.78945	1.00912e-17
ALDH2	1.25819	1.01275e-17
CD3G	0.943557	1.024e-17
TNFRSF12A	1.15477	1.02479e-17
DRAP1	0.521451	1.03242e-17
CD47	0.818583	1.05538e-17
HOXB5	-1.3623	1.06915e-17
CLIP4	0.917081	1.07437e-17
CD6	1.04536	1.07996e-17
ARL14	-1.75426	1.08542e-17
PGM2L1	0.805077	1.09117e-17
C11orf58	0.518484	1.10244e-17
TSHZ3	0.899894	1.14398e-17
FBXO32	0.9304	1.14984e-17
CREM	0.603134	1.14984e-17
RAP2A	0.623015	1.17002e-17
ADAMTS16	0.749624	1.18696e-17
DCUN1D5	0.659119	1.19705e-17
FSIP2	-0.795784	1.29508e-17
L1CAM	1.42526	1.30594e-17
EEF1A2	-2.25385	1.31928e-17
OGFOD1	0.409635	1.33015e-17
MCOLN2	0.930066	1.34813e-17
LMO1	0.491706	1.42029e-17
C1orf54	0.710092	1.50135e-17
SNW1	0.486622	1.57403e-17
GALE	-0.660406	1.57834e-17
IFIT1	1.46382	1.60777e-17
GPR132	0.806787	1.61187e-17
TSEN2	-0.736953	1.61843e-17
MFAP2	1.25264	1.63655e-17
AGTPBP1	0.601457	1.67655e-17
UBQLN1	0.530835	1.6844e-17
KRT75	1.18467	1.68866e-17
POU2F2	0.776546	1.68866e-17
SUMO3	0.577587	1.7067e-17
LRP8	0.8465	1.7373e-17
WDR41	0.583326	1.73791e-17
RGS9	0.693466	1.73955e-17
FBXW5	0.533539	1.74786e-17
MCHR1	0.472624	1.7626e-17
FGF5	0.550606	1.7629e-17
ABL1	0.569543	1.76693e-17
TXNDC2	0.200614	1.83775e-17
SSTR2	0.859572	1.83805e-17
GAP43	1.01061	1.87281e-17
RASL10A	-0.720303	1.87523e-17
TXN	0.738511	1.9083e-17
MCAM	0.762145	2.00362e-17
ID1	-1.45678	2.02881e-17
IGFBP7	0.922579	2.04349e-17
SRM	0.566098	2.04921e-17
ZNF33A	-0.537769	2.06534e-17
ZNF432	-1.01767	2.1137e-17
GULP1	0.77366	2.12486e-17
PNMT	-1.48985	2.16023e-17
IFIT5	0.743445	2.2079e-17
CSAD	-0.70293	2.20934e-17
DCTN3	0.570955	2.25124e-17
MAD2L2	0.84443	2.31715e-17
SORCS2	0.996118	2.31715e-17
MMP3	1.7918	2.33076e-17
CCL21	1.7084	2.39927e-17
CXCL1	1.79773	2.45256e-17
RAC2	1.19599	2.49804e-17
MCCC1	-0.78027	2.52348e-17
CKS2	0.924242	2.55571e-17
ZNF547	-0.523383	2.59574e-17
EIF2B2	0.461106	2.68294e-17
CNTN1	1.19946	2.71327e-17
HES2	1.40923	2.7409e-17
JMJD6	0.416355	2.77309e-17
C9orf40	0.836188	2.77573e-17
ALDH1B1	0.781849	2.82645e-17
TMEM104	0.557046	2.8551e-17
TBX21	0.569986	2.87211e-17
EGR3	0.963483	2.91187e-17
CXCR3	0.788572	2.93206e-17
GRHL1	-1.17301	3.00205e-17
ADD2	0.665004	3.03988e-17
FOLR3	0.775686	3.05555e-17
RAB7B	0.9405	3.15214e-17
CDK9	0.42885	3.18201e-17
LYZ	1.66538	3.18907e-17
F13A1	1.29645	3.20884e-17
SAT1	0.821856	3.21266e-17
PITX1	1.24103	3.4769e-17
LGALS4	-1.83849	3.5075e-17
TMC6	-0.710362	3.51413e-17
GBP6	1.35286	3.56216e-17
PGBD1	0.775962	3.56331e-17
RFK	0.604503	3.59246e-17
DTL	0.950427	3.64511e-17
FBXL7	0.635583	3.66013e-17
FBLN2	1.22795	3.68338e-17
EME2	-0.597852	3.74483e-17
FBXO5	0.748759	3.81483e-17
ARHGEF10	0.672115	3.85673e-17
ZFHX2	-0.747174	3.96432e-17
HVCN1	0.756973	4.00573e-17
TBXA2R	0.55589	4.05524e-17
MELK	1.07341	4.09072e-17
FBLN1	-1.28393	4.17832e-17
ZNF320	-0.880846	4.33745e-17
KPNA2	0.837093	4.34979e-17
OXSM	-0.518925	4.36418e-17
MAPKAP1	0.475332	4.36607e-17
GALNT6	1.0547	4.38205e-17
LMBR1L	-0.521376	4.38343e-17
CD46	-0.731786	4.5764e-17
NCOR2	0.562243	4.59907e-17
DZIP1	0.863047	4.70092e-17
SLC23A2	-0.85225	4.71127e-17
SH3TC2	-0.799442	4.9259e-17
LRRK2	0.722294	5.07592e-17
ACADSB	-0.76267	5.08016e-17
ZNF124	-0.667884	5.08507e-17
DDX50	0.435681	5.1727e-17
PHLDA1	1.23855	5.23236e-17
BRMS1L	0.569253	5.23482e-17
PTTG2	-0.772455	5.24e-17
ZFHX4	0.979131	5.3339e-17
CXCL3	0.956769	5.34894e-17
COL4A1	0.97483	5.3818e-17
S100A7	3.11724	5.41433e-17
RASSF8	0.719374	5.48178e-17
RRBP1	0.592031	5.48377e-17
MDGA1	0.770404	5.62006e-17
MYO5B	-0.964569	5.88223e-17
MOGAT2	-0.962381	5.98118e-17
SRF	0.51272	5.98517e-17
FGFR3	-1.86589	6.07387e-17
C1QTNF2	0.474611	6.09094e-17
DBN1	0.989398	6.37506e-17
NCAPG	0.983184	6.63705e-17
NFATC1	0.665596	6.64506e-17
GPM6B	0.772588	6.66763e-17
SYT8	-1.8984	6.78145e-17
CCDC57	-0.525261	6.93e-17
SARDH	0.68991	7.09793e-17
CD276	0.56718	7.15529e-17
SEMA5B	0.683657	7.24878e-17
TFEC	0.678971	7.28575e-17
PGK1	0.826171	7.37358e-17
HSPA4L	1.00025	7.40853e-17
DLEC1	-0.452494	7.46965e-17
BICD1	0.62494	7.47861e-17
PRSS23	0.93564	7.5271e-17
LGI2	0.741092	7.57016e-17
AQP9	1.20141	7.66833e-17
CFI	1.18582	7.70595e-17
LIPA	0.815349	7.76363e-17
VCAM1	1.10262	7.80227e-17
MAP4	0.483316	7.83516e-17
SLC26A1	-0.410149	7.84833e-17
DSC3	2.26219	7.92126e-17
MYO7A	0.808796	7.92227e-17
IDUA	-0.794925	8.00309e-17
ABCC3	-1.29256	8.06774e-17
TRIM36	0.490173	8.09326e-17
STRAP	0.577441	8.11291e-17
TIMM9	0.459445	8.14288e-17
CENPA	0.956845	8.18275e-17
RNGTT	0.467217	8.25828e-17
PAQR4	0.825444	8.44578e-17
SERPINF1	1.2182	8.45197e-17
SPINK4	-1.67996	8.5229e-17
TNFRSF1B	0.96138	8.73534e-17
SAMD9	1.2288	8.7583e-17
TIMM17A	0.451659	8.98016e-17
EOMES	0.857825	8.99598e-17
CNTN3	-1.3309	9.06497e-17
RRP12	0.637131	9.20942e-17
JAM3	0.832435	9.28586e-17
MLXIP	0.509247	9.2905e-17
CASP9	-0.449559	9.38216e-17
GARS	0.55408	9.53843e-17
MAN1B1	0.592949	9.59355e-17
SLC7A4	-1.25719	9.60545e-17
POLI	-0.555749	9.60545e-17
CHST1	0.670221	9.60545e-17
CXXC1	-0.645084	9.81784e-17
RAB35	0.477129	9.9878e-17
FHOD1	0.652587	1.00621e-16
GPATCH4	0.526906	1.01243e-16
CDC42BPG	-0.789114	1.01369e-16
C1orf159	-0.539937	1.07345e-16
IVD	-0.608674	1.07379e-16
PARD6A	-0.723581	1.07912e-16
B4GALT4	-0.76841	1.08186e-16
ABLIM2	0.775088	1.10721e-16
KIF17	0.578858	1.11473e-16
SAMD9L	1.17164	1.12046e-16
KLHL21	0.65303	1.13226e-16
SGPP1	0.910468	1.13524e-16
HSD11B1	0.996553	1.14616e-16
CLCF1	0.95432	1.1496e-16
PDZD2	0.819561	1.15859e-16
IQGAP2	0.851467	1.16443e-16
PLK1	0.877367	1.16748e-16
TEAD3	-0.60883	1.24123e-16
ZNF480	-0.544296	1.2646e-16
PAX6	0.777689	1.3247e-16
MAN1C1	-1.6439	1.33085e-16
PDZD3	-0.90568	1.34398e-16
CD72	0.820612	1.34768e-16
CRYBB1	0.637635	1.36386e-16
CLEC7A	0.918081	1.38755e-16
SETX	0.494957	1.39731e-16
HIPK2	0.68442	1.39763e-16
HEXIM1	-0.583056	1.40066e-16
C12orf4	0.541052	1.41497e-16
ZNF14	-0.611182	1.44313e-16
CD52	1.41919	1.46584e-16
RAB23	0.763519	1.46863e-16
STC2	0.975884	1.52396e-16
SCRN1	1.01064	1.5322e-16
PDIK1L	-0.592865	1.53518e-16
RNF186	-0.91599	1.54587e-16
CSDC2	0.697528	1.57627e-16
ME3	-0.784853	1.6035e-16
CXCR6	0.9096	1.64012e-16
ABCC9	0.658098	1.64012e-16
BDKRB2	0.735297	1.71561e-16
DPF1	0.626329	1.74426e-16
ULK3	-0.531463	1.84118e-16
HLA-DRB6	1.2751	1.85034e-16
DDX21	0.729166	1.86551e-16
SYTL3	0.75033	1.87766e-16
CHAC2	0.785001	1.87996e-16
CDH3	1.69482	1.89745e-16
MRPS10	0.497802	1.90979e-16
CNTD1	-0.403501	1.94978e-16
CAP2	1.03181	2.0849e-16
TBC1D9	-0.776356	2.09401e-16
DAPK3	0.574088	2.12954e-16
GAL3ST4	0.746327	2.14609e-16
CD8B	1.35706	2.1591e-16
EPS8L1	-1.08312	2.18105e-16
SLC25A42	-0.478916	2.18202e-16
SPC25	0.823854	2.19578e-16
CXCR4	1.0884	2.26489e-16
CDK5R1	0.892168	2.31277e-16
TMEM171	0.936702	2.34529e-16
MMP2	1.05293	2.36327e-16
SYNGR1	-0.850402	2.43801e-16
FXYD3	-1.45827	2.45824e-16
PDIA6	0.703112	2.47072e-16
GPR156	0.464669	2.53098e-16
RUVBL1	0.575892	2.75704e-16
ALOX15	-0.870966	2.80454e-16
ESD	0.615575	2.84257e-16
METAP2	0.481805	2.94127e-16
AACS	0.492462	2.94521e-16
CPXM2	0.939456	2.95078e-16
ECE1	0.571964	3.07645e-16
CD247	1.0493	3.10256e-16
NFE2L1	0.525453	3.11789e-16
RTN1	0.757246	3.24662e-16
NAB1	0.732266	3.2735e-16
DNM2	-0.625092	3.29566e-16
DQX1	-1.09998	3.48831e-16
LYN	0.894774	3.49983e-16
CSRP1	0.727784	3.52958e-16
TOR1A	0.44822	3.56142e-16
SH2D1A	0.83181	3.59744e-16
GZMK	1.31219	3.65159e-16
SLC31A2	0.776041	3.6891e-16
SEC23A	0.583746	3.6997e-16
OBP2A	0.470588	3.73586e-16
ATP1A1	0.634932	3.7976e-16
NTRK1	0.544728	3.83066e-16
LPIN3	-0.822094	3.8393e-16
DOK3	0.674338	3.86322e-16
ARRB2	0.721324	3.9135e-16
HSD17B7P2	-0.672538	3.96958e-16
ZNF266	-0.559869	3.97066e-16
BATF2	1.05646	3.98104e-16
VASH1	0.705053	4.00332e-16
TK1	0.964935	4.00332e-16
COQ2	0.569277	4.06417e-16
FOSL1	1.06189	4.2016e-16
HOMEZ	-0.529011	4.32429e-16
CPAMD8	-1.01053	4.333e-16
FBXO31	0.422575	4.51959e-16
NOC3L	0.512142	4.60851e-16
TRIM31	-1.61007	4.71832e-16
MAX	0.365293	4.75028e-16
YWHAQ	0.612479	4.79079e-16
TRIM22	1.19904	5.09041e-16
PRMT5	0.5998	5.12825e-16
SMC2	0.726566	5.19807e-16
LYAR	0.563974	5.30195e-16
HSH2D	-0.861138	5.35229e-16
STIP1	0.576267	5.40189e-16
XPO6	0.459608	5.4372e-16
PPA1	0.568188	5.46192e-16
APLN	0.948246	5.65145e-16
GLTP	-0.789736	5.87762e-16
PPIL1	0.63245	5.88864e-16
SERPINB7	1.17658	5.89071e-16
ZNF396	-0.412488	5.89071e-16
GRB7	-1.04014	5.91733e-16
GPR153	0.798989	5.91733e-16
LAIR2	0.674547	5.91733e-16
B2M	0.897993	5.95175e-16
ZNF345	-0.528718	6.06917e-16
C20orf96	-0.716331	6.0713e-16
KLHL31	-0.395642	6.11604e-16
HEXB	0.555595	6.18269e-16
NLN	0.590361	6.20733e-16
TMEM17	0.613419	6.36673e-16
LRRC4	0.578068	6.38472e-16
CIZ1	0.482282	6.53615e-16
SUMF1	-0.618659	6.53615e-16
MALT1	0.639808	6.5466e-16
PTPRU	-0.916193	6.5687e-16
TPI1	0.602456	6.62254e-16
APP	0.691644	6.6756e-16
TMCO3	0.721026	6.74536e-16
BCAR1	0.576425	6.77971e-16
SEMA6B	0.629396	6.78557e-16
SAP30	0.719224	6.78958e-16
PIGL	-0.431533	6.80952e-16
LRFN4	0.936216	6.84934e-16
CCDC102B	0.663918	6.88136e-16
PRTFDC1	1.12252	6.96255e-16
ZHX3	0.475565	7.09927e-16
HTATIP2	0.665411	7.10139e-16
ZNF429	-0.719566	7.45056e-16
PAFAH1B3	-0.755312	7.47932e-16
FUT3	-1.48252	7.62182e-16
ZNF10	-0.647363	7.68884e-16
C19orf18	-0.796502	7.74914e-16
CD5	0.852242	8.02011e-16
SPATC1	0.362406	8.12065e-16
CKAP5	0.567208	8.15019e-16
GALNT2	0.559697	8.15019e-16
DSP	1.40299	8.16735e-16
ATG9A	0.442682	8.23749e-16
EIF4H	0.48833	8.38113e-16
KPNA3	0.660501	8.43004e-16
RELB	0.683072	8.49991e-16
PSMB5	0.508505	8.5608e-16
FOXM1	1.03112	8.62871e-16
KDELC2	0.815906	8.71651e-16
SAR1A	0.543519	8.75212e-16
C10orf55	0.520398	8.80496e-16
GORASP1	-0.478844	8.82651e-16
TFPI2	1.50604	8.91838e-16
TMEM65	0.709611	8.98898e-16
ANLN	1.0419	9.06806e-16
PIM2	0.969692	9.14365e-16
KCTD9	0.622126	9.22656e-16
PSMB1	0.405535	9.24065e-16
MAMDC2	1.12281	9.36573e-16
SULT1A2	-0.901626	9.71955e-16
EIF5A	0.541991	1.01147e-15
SLAMF6	0.955665	1.03362e-15
BCAP29	0.404596	1.04532e-15
JPH2	0.836266	1.05712e-15
IL18BP	0.542649	1.05817e-15
SPRED1	0.783849	1.08e-15
TP53INP1	-0.667981	1.08262e-15
GLS	0.669646	1.08446e-15
ZMYND15	0.646149	1.09523e-15
PSRC1	0.695133	1.09851e-15
PSMB2	0.511535	1.11432e-15
DDX31	0.406653	1.12841e-15
PTPN1	0.518786	1.1288e-15
LTA	0.603534	1.13546e-15
CAPN9	-1.37816	1.14518e-15
GNAI3	0.540393	1.14908e-15
POLR3D	0.495104	1.1568e-15
MBNL1	0.458773	1.17395e-15
[truncated: 11,314 more rows]

## Sheet: C-A
Gene	logFC	adj.P.Val
CALD1	2.12652	1.00529e-65
AEBP1	2.98976	1.00529e-65
PDLIM3	2.45693	2.58987e-63
EMILIN1	2.41159	6.43339e-63
TAGLN	2.594	4.43854e-60
SFRP2	4.36661	5.65025e-60
CCDC80	2.38315	5.65025e-60
COL6A3	2.60954	5.96178e-60
CDH11	2.38716	1.21407e-59
ISLR	2.72267	2.07845e-59
POSTN	3.26521	1.09533e-58
COL6A2	2.26981	2.94703e-58
SGCD	1.2969	2.98682e-58
FBN1	2.08661	6.79993e-58
COL1A1	2.74627	6.79993e-58
COL1A2	2.70101	7.6524e-58
COL5A1	2.56564	1.28324e-57
TIMP2	2.13482	1.37299e-57
ANXA6	1.62557	1.40871e-57
GREM1	2.79699	1.46712e-57
SULF1	2.99139	3.49588e-57
COL3A1	2.75838	6.15278e-57
PRRX1	2.16983	6.71624e-57
CTHRC1	2.79126	3.41824e-56
ACTA2	2.32999	3.70537e-56
TGFB3	1.83968	6.48046e-56
MSRB3	1.89632	1.12576e-55
DCN	2.57999	1.45341e-55
GAS1	2.3711	1.92722e-55
FNDC1	2.92753	2.00545e-55
ADAMTS2	1.89591	2.00545e-55
P4HA3	1.30593	2.11873e-55
FGF7	2.05076	2.11873e-55
PALLD	1.92097	2.1251e-55
MYLK	1.91417	5.25351e-55
MRVI1	1.59073	2.15979e-54
CSDC2	1.51433	3.37411e-54
PDGFRB	1.87566	6.17416e-54
CPXM2	2.0343	3.22109e-53
GLT8D2	1.85994	3.52467e-53
PLN	2.59146	6.55481e-53
CPXM1	2.25302	7.1317e-53
DDR2	1.68771	1.72515e-52
MYL9	2.151	2.17909e-52
NRP2	1.47546	5.74031e-52
CNN1	3.14436	8.66056e-52
ADAM12	1.85001	1.12661e-51
HEPH	1.63956	1.77767e-51
FMOD	1.9029	2.15168e-51
SFRP4	3.53331	2.3567e-51
DACT3	1.53483	2.65284e-51
MRGPRF	2.09539	2.84044e-51
PODN	1.98649	3.74087e-51
GEM	2.14505	3.74087e-51
ADAMTS12	1.84715	4.21389e-51
OLFML1	1.47626	4.89946e-51
CTSK	2.34993	7.10253e-51
ITGA11	1.82373	7.88366e-51
BGN	2.19207	8.4188e-51
FAP	2.25751	8.73026e-51
COL5A2	2.26459	8.87361e-51
OLFML3	2.06425	1.28459e-50
COL8A2	1.63139	1.89285e-50
FN1	2.40973	3.24159e-50
LMOD1	2.37087	3.25113e-50
FILIP1L	1.65884	3.67828e-50
ROR2	1.87401	4.63415e-50
SPARC	1.86696	6.48579e-50
COL10A1	3.20491	1.37995e-49
CRYAB	2.21722	1.84977e-49
TNFAIP6	1.94072	2.32682e-49
LRRC32	1.56773	2.57754e-49
ITGA5	1.75129	2.60451e-49
LMCD1	1.755	3.45072e-49
VCAN	2.45436	4.15176e-49
HTRA3	1.9305	4.34232e-49
SCARF2	1.47039	6.09801e-49
GPC6	1.8384	9.34019e-49
LUM	2.63149	2.06956e-48
HSPB7	1.9121	2.42797e-48
ASPN	2.33855	4.93525e-48
FLNC	2.55915	8.2211e-48
CHRDL2	2.3886	1.16366e-47
COL6A1	2.09975	1.19126e-47
COL16A1	2.09406	1.2409e-47
TPM1	1.63474	1.3231e-47
ZNF521	1.65855	1.87883e-47
GFPT2	2.05926	2.77683e-47
NEXN	1.83996	3.25185e-47
THY1	1.92626	4.45935e-47
SPON1	2.398	5.60796e-47
FAM20C	1.60012	5.60796e-47
DACT1	1.54172	5.60796e-47
C1S	2.23321	8.42558e-47
CRISPLD2	1.84418	1.30881e-46
ACTG2	3.20163	1.71686e-46
GAS7	1.35401	2.33204e-46
KIAA1755	1.21876	2.46841e-46
CTGF	2.44389	2.70562e-46
THBS2	2.91434	2.70562e-46
TPM2	1.85762	3.64505e-46
KCNMB1	1.80579	4.2532e-46
COLEC12	1.93231	5.8065e-46
HIC1	1.0741	8.22464e-46
SMOC2	2.16669	8.9245e-46
PRELP	1.98917	9.29519e-46
EDNRA	1.48837	1.46267e-45
PRKG1	1.08269	2.8786e-45
COMP	3.32855	7.91901e-45
CD248	1.80591	9.3917e-45
NNMT	2.27123	9.3917e-45
ARSI	1.52234	1.06882e-44
PLA2G5	1.35262	1.23506e-44
COL8A1	1.91032	2.71052e-44
FLNA	1.59682	2.99678e-44
BNC2	1.51722	3.15659e-44
MFAP5	2.2084	1.5401e-43
FXYD6	1.85717	1.65926e-43
ANGPTL2	1.83849	2.53709e-43
RAB3IL1	1.27381	2.80276e-43
DPT	2.39923	2.85994e-43
BOC	1.57957	4.73797e-43
DES	4.10458	5.25049e-43
C1R	1.70481	5.55396e-43
PTGIS	2.50441	7.04575e-43
KCNE4	1.41511	7.47074e-43
TNS1	1.64107	7.67058e-43
KCNJ8	1.56031	8.84572e-43
MMP2	1.96123	8.9201e-43
LOX	1.70387	1.64542e-42
PDZRN3	1.57426	3.33912e-42
RASL12	1.49248	3.74952e-42
MFAP4	2.595	7.01438e-42
LIMS2	1.33997	7.93547e-42
RARRES2	2.17648	1.05103e-41
FBXL7	1.13035	1.28123e-41
FSTL1	1.50485	1.90904e-41
JPH2	1.5586	3.13118e-41
HAND2	1.81907	3.23821e-41
GYPC	1.53956	3.38403e-41
HSPA12B	1.12494	3.38403e-41
MRC2	1.39629	6.15061e-41
VIM	1.63607	6.98168e-41
CHST11	1.36584	1.00902e-40
ITGBL1	1.68926	1.24095e-40
ECM2	1.22033	1.25189e-40
MSC	1.70587	1.60349e-40
SOD3	1.76222	3.62933e-40
INHBA	1.91735	4.41305e-40
FBLN5	1.57651	4.68056e-40
HTRA1	1.69097	5.51497e-40
ALDH1L2	1.18972	5.71934e-40
TWIST1	1.76953	8.11082e-40
COPZ2	1.46879	9.75375e-40
MYH11	2.85105	1.1653e-39
HSPB6	2.20821	1.17632e-39
BHMT2	1.16289	1.36142e-39
TGFB1I1	1.41866	1.42014e-39
RGS2	2.03235	1.45936e-39
OLFML2B	1.73336	2.00941e-39
CASQ2	2.11063	3.13846e-39
WNT2	1.68323	3.17676e-39
MOXD1	1.87276	3.87941e-39
HSPB2	1.13426	6.82153e-39
COL15A1	1.80352	7.18555e-39
HPSE2	1.35461	7.49278e-39
JAM3	1.43549	8.79245e-39
SGCA	1.56551	9.39091e-39
CYR61	2.06379	1.37982e-38
FGFR1	1.41157	1.70953e-38
TMEM119	1.86926	1.90974e-38
COL14A1	1.63014	2.40641e-38
TNC	1.93612	3.10348e-38
CYBRD1	1.74227	3.15128e-38
NEGR1	1.37619	4.24424e-38
DPYSL3	2.12291	4.70105e-38
SORBS1	1.67969	4.86954e-38
CXCL12	1.89585	4.86954e-38
COX7A1	1.49406	5.75612e-38
EMP3	1.57884	6.78836e-38
CLIP3	1.54017	6.78836e-38
MFGE8	1.40181	7.22784e-38
WISP1	1.4201	7.37371e-38
ADAMTS14	1.30124	7.85514e-38
DNAJB5	1.03611	9.86411e-38
ANTXR1	1.37379	1.01886e-37
ADAMTS10	0.91487	1.32191e-37
VASN	1.49667	1.56703e-37
RSPO3	1.66455	1.76156e-37
C1QTNF1	1.32017	2.09126e-37
CLIC4	1.37688	2.11349e-37
TCEAL7	1.29241	2.75357e-37
LRRC15	1.93978	3.42501e-37
CILP	2.24488	3.85763e-37
GLIS2	1.31009	3.85763e-37
MMP11	2.52023	4.31308e-37
CCL11	2.35712	1.34447e-36
MYADM	1.5163	1.45575e-36
PTGS1	1.84991	2.8238e-36
ADAM19	1.45574	3.17871e-36
RAMP1	1.86304	5.77145e-36
MAP1A	1.27724	7.369e-36
EFEMP1	2.14474	7.83303e-36
COL18A1	1.30012	9.21873e-36
ZEB2	1.17757	9.52299e-36
ADAMTS16	1.19075	9.54195e-36
ACTC1	2.89625	1.00833e-35
SERPINF1	1.98828	1.2942e-35
HSD17B6	1.5435	1.56156e-35
PODNL1	1.07027	1.56156e-35
EGR2	1.62416	1.71786e-35
P2RX1	1.61813	1.94353e-35
TNFSF4	1.16434	2.12786e-35
DIXDC1	1.08047	2.15974e-35
THBS1	1.78748	3.32299e-35
PLXNC1	1.14805	3.65435e-35
ADAM33	1.19297	4.55578e-35
ELN	1.78622	4.6362e-35
RCN3	1.60855	4.6362e-35
WIPF1	1.24203	4.70592e-35
PCOLCE	1.63063	4.98456e-35
PDGFC	1.44096	5.45756e-35
LAMA4	1.29919	5.48386e-35
TMEM158	1.71264	5.62892e-35
CPA3	2.03306	7.3908e-35
BICC1	1.48948	7.5132e-35
AXL	1.46932	1.01638e-34
OMD	1.5803	1.09789e-34
SYNPO2	1.87838	1.37726e-34
CLEC11A	1.43898	1.52992e-34
PDPN	1.61364	2.27637e-34
ST6GALNAC5	1.27807	2.77555e-34
LAMA2	1.29049	3.70077e-34
FAM19A5	1.15968	3.78773e-34
RAB31	1.32174	4.2488e-34
FHL1	2.00172	4.59165e-34
SPARCL1	1.71483	6.36864e-34
ENTPD1	1.04879	6.94878e-34
CHI3L1	2.35014	9.30334e-34
FBLN2	1.91187	1.07494e-33
CSRP1	1.17297	1.12095e-33
C5AR1	1.45029	1.13965e-33
SLC2A3	1.80138	1.41356e-33
TGM2	1.88596	2.96421e-33
NID2	1.39782	2.98983e-33
A2M	1.53058	8.5615e-33
ADAMTS4	1.43238	9.05271e-33
ATP10A	0.910118	9.35373e-33
LGALS1	1.56245	1.25021e-32
LY96	1.64063	1.57187e-32
COL12A1	1.64445	1.65344e-32
SCN1B	0.97913	1.76161e-32
SERPING1	1.76934	1.94279e-32
ADRA2A	1.22333	1.98327e-32
CHRD	0.848225	2.43546e-32
GAS6	1.5396	3.19177e-32
SLIT2	1.5237	4.28614e-32
CYS1	1.09579	4.63104e-32
FCGR2A	1.38511	4.74208e-32
PRRX2	1.29134	5.91055e-32
ATP8B2	1.1219	9.92196e-32
COL5A3	1.21616	1.09579e-31
ABCC9	1.00949	1.15997e-31
KLF9	1.40432	1.23546e-31
COL11A1	2.55371	2.08213e-31
RUNX1T1	0.784938	2.46098e-31
PSD	1.06928	3.16891e-31
RECK	0.957229	3.27382e-31
TNFAIP8L3	1.07679	3.28138e-31
SYDE1	0.955677	3.8624e-31
JAM2	1.16689	4.15031e-31
JAZF1	1.08733	4.19856e-31
GLI2	1.0514	4.87603e-31
CFL2	1.04524	5.12526e-31
SGIP1	0.881793	5.37858e-31
TGFBI	1.67695	5.44798e-31
PDLIM7	1.03351	5.61862e-31
DOCK11	1.2992	6.55432e-31
PKIG	1.04644	6.84598e-31
CD163	1.75318	7.17986e-31
ACTN1	1.14221	7.62563e-31
TSHZ3	1.30364	8.40961e-31
PCP4	2.76731	8.52298e-31
SPHK1	1.3856	9.47277e-31
PRR16	0.962373	1.07399e-30
CCL21	2.49634	1.08697e-30
MAP1B	1.34768	1.30548e-30
DCHS1	1.07732	1.36462e-30
FAM20A	1.26932	1.46059e-30
PLXDC2	1.44587	1.4776e-30
OGN	1.70089	1.61534e-30
PDGFRA	1.4655	1.87012e-30
PRICKLE1	1.30231	1.87138e-30
TSPAN4	1.06082	2.19551e-30
EVI2A	1.40022	2.23726e-30
GATA5	1.08884	2.45649e-30
GATA6	1.22266	2.59509e-30
NXPH3	0.962425	2.75927e-30
DPYSL2	1.29477	3.39864e-30
MSR1	1.23901	4.00638e-30
GNB4	0.956281	4.20571e-30
IGFBP7	1.32688	5.07312e-30
SULF2	1.74941	7.8702e-30
CD14	1.68202	8.35356e-30
GLIPR1	1.21375	1.01692e-29
MXRA7	0.906232	1.01909e-29
SYT11	1.19058	1.18219e-29
FPR1	1.43556	1.4068e-29
PRUNE2	1.39713	1.41198e-29
C3AR1	1.35444	1.47391e-29
LATS2	0.8325	1.55734e-29
VSIG4	1.59659	1.60771e-29
MGP	2.29727	1.70912e-29
NTNG2	0.76783	1.90298e-29
PDE1A	0.962433	2.45027e-29
LOXL2	1.21001	2.63242e-29
INMT	1.25033	3.01639e-29
CSF1R	1.51688	3.01837e-29
MS4A4A	1.33291	3.23305e-29
HSD11B1	1.44527	3.79995e-29
RGS4	1.27242	4.07604e-29
SRPX	1.90676	4.20189e-29
LRP1	1.04413	5.52201e-29
AOC3	1.55117	6.03164e-29
RUSC2	0.901236	6.04182e-29
IL10	0.9172	6.69916e-29
RNASE6	1.43991	7.3619e-29
SIRPA	1.17459	7.82533e-29
ARL4C	1.1088	8.59616e-29
FBXO32	1.28999	1.18691e-28
PMP22	1.52027	1.23129e-28
GSN	1.00344	1.57841e-28
ZFPM2	1.2206	2.16917e-28
POPDC2	1.09734	2.46098e-28
TREM2	1.37694	2.50088e-28
TYROBP	1.69831	2.52926e-28
GPR176	0.910205	2.9448e-28
PTGDS	2.19268	2.99017e-28
GPR68	1.19937	3.02152e-28
PTGFR	0.82351	3.19609e-28
MPP1	1.14344	3.682e-28
TMEM176A	1.5659	3.68966e-28
ARHGAP24	0.876982	3.74063e-28
SLCO2B1	1.28951	4.48895e-28
RBPMS2	1.506	4.65506e-28
VCAM1	1.55217	5.07391e-28
SELPLG	1.27434	5.85122e-28
MN1	1.00258	5.99381e-28
ARHGAP20	0.817139	6.31307e-28
CACNA1C	0.994789	6.43144e-28
SFRP1	1.97318	8.51039e-28
LIX1L	0.90668	1.2248e-27
FILIP1	1.00181	1.43837e-27
COL4A2	1.22858	1.58256e-27
BIN1	1.31188	1.76559e-27
ABI3BP	1.51031	1.92654e-27
STX2	0.853688	1.93592e-27
NCF2	1.28298	2.42397e-27
PILRA	1.05903	2.4353e-27
TUBB6	1.38528	3.41446e-27
FCER1G	1.61466	3.73538e-27
NEK6	1.03231	4.47627e-27
TCF4	0.997596	4.48082e-27
PDE4B	0.960483	4.92717e-27
SLAMF8	1.34914	5.40641e-27
PDGFRL	1.51328	6.5462e-27
ITGA1	0.988129	6.85938e-27
ALDH1B1	1.05701	7.21223e-27
RASGRF2	0.851828	7.88876e-27
RHOJ	0.949776	9.11908e-27
IGFBP5	2.22215	9.76954e-27
PDLIM2	0.819778	1.13239e-26
KCNMA1	0.948	1.20505e-26
OSCAR	0.981945	1.22331e-26
IFITM2	1.32252	1.23115e-26
SCRG1	1.40992	1.23115e-26
PDZRN4	1.18869	1.27043e-26
EPHA3	1.07787	1.5163e-26
FMO1	1.24417	1.7306e-26
ITGB2	1.56769	2.13793e-26
ARMC9	0.707986	2.27381e-26
PTGIR	0.780752	2.29957e-26
LBH	1.04689	2.39849e-26
SNAI1	0.846632	2.45087e-26
ECM1	1.19757	2.49062e-26
STARD13	0.889202	3.23068e-26
ITGA7	1.21487	3.33045e-26
C1orf162	1.29966	3.69806e-26
SPI1	1.254	3.99171e-26
DKK3	1.12481	4.05237e-26
SLC16A2	1.07474	4.40013e-26
TPST1	1.17393	4.69841e-26
PTGER3	0.764601	4.71962e-26
WWTR1	0.836896	5.12819e-26
RAB23	1.03827	5.16079e-26
BMP1	0.837697	7.68623e-26
PLXDC1	0.795918	8.25007e-26
NOX4	0.846116	8.53601e-26
NBL1	1.09879	8.8026e-26
CREB3L1	1.42458	9.23004e-26
CCL2	1.82555	1.06549e-25
TIE1	0.861645	1.10884e-25
C1QC	1.6981	1.12893e-25
DKK2	0.999665	1.31087e-25
AKT3	0.955278	1.46543e-25
PAPSS2	1.16351	1.97499e-25
TNXB	1.34353	2.13607e-25
ALOX5AP	1.61012	2.20094e-25
CD53	1.39608	2.3549e-25
GRK5	0.791131	3.23023e-25
PPP1R12B	0.89623	3.23023e-25
CTSG	1.60549	3.28756e-25
LRRC25	0.899211	3.36855e-25
CCDC8	1.403	3.83353e-25
EFEMP2	1.20063	3.83353e-25
C2orf40	1.49028	3.90834e-25
GJA5	1.21359	4.12217e-25
C1QB	1.83467	4.16042e-25
FOXF1	1.41615	4.32329e-25
ANXA5	1.08116	4.36092e-25
RBMS3	0.775449	4.94512e-25
C1QA	1.71637	5.64326e-25
PGM5	1.75572	5.84438e-25
NCKAP1L	1.17841	6.21932e-25
MMD	1.21797	6.58271e-25
LGI2	0.971898	6.63117e-25
MRAS	0.915275	6.95659e-25
ADRB3	0.736134	7.64976e-25
ARID5A	0.827258	7.87339e-25
FGL2	1.48733	8.1032e-25
GADD45B	1.22917	8.27315e-25
EBF1	1.06696	8.49868e-25
FSTL3	1.37599	8.91288e-25
TSPAN18	1.00689	9.53545e-25
TSPAN2	1.38834	9.53738e-25
MAOB	1.40737	9.55359e-25
SLC11A1	1.03328	9.71261e-25
GLIS1	0.829352	1.10198e-24
GNG2	0.844215	1.54031e-24
CH25H	1.38734	2.01603e-24
FBXL22	0.871649	2.1565e-24
SDS	1.09603	2.26346e-24
RGS1	1.81445	2.26346e-24
KCTD12	1.0777	2.35955e-24
HEYL	0.977861	2.55039e-24
TCF21	1.11828	2.61189e-24
SLC24A3	1.40458	2.61629e-24
TUBA1A	1.32213	3.24709e-24
MS4A6A	1.34462	3.2504e-24
FAT4	0.824442	3.2504e-24
AIF1	1.23053	3.39652e-24
ITGAX	1.1066	3.94295e-24
EVI2B	1.38379	4.09931e-24
ICAM1	1.3279	4.10194e-24
MRC1	1.35003	5.97627e-24
CD300LB	0.790406	5.97627e-24
MYOCD	1.16219	6.05369e-24
DYSF	0.918349	6.15202e-24
SRGN	1.5455	6.30168e-24
FOLR2	1.32095	7.01814e-24
HTR2A	0.736738	7.32724e-24
MT2A	1.61257	8.03786e-24
CNTN1	1.50691	8.83772e-24
KIF26B	1.10969	8.9446e-24
HCK	1.2164	9.23368e-24
NAP1L3	1.04366	9.9146e-24
SLC7A7	1.2835	1.12318e-23
IL7R	1.50463	1.18632e-23
ASB5	1.37849	1.18668e-23
WISP2	1.29533	1.1971e-23
ITGAM	1.19254	1.41392e-23
DHH	0.384087	1.51995e-23
LAIR1	0.907415	1.58874e-23
IL16	0.854561	1.70017e-23
CAMK2A	0.763171	1.82305e-23
CD200	1.0687	2.38785e-23
CYBB	1.32831	2.48698e-23
HABP4	0.761908	2.57643e-23
LY86	1.13488	3.2301e-23
CSMD2	0.738086	3.69765e-23
STOM	1.051	3.77301e-23
MEIS3	0.944815	3.87304e-23
PLSCR4	1.1758	4.02525e-23
SLC2A4	1.14854	4.36882e-23
ILK	0.726107	4.36882e-23
F13A1	1.60286	4.83865e-23
CAV1	1.37299	5.45884e-23
COL13A1	0.737538	5.58723e-23
CALU	0.883246	6.00756e-23
LZTS1	0.960133	7.06487e-23
AOX1	1.39357	7.09514e-23
RASA3	0.962343	7.42771e-23
NRXN2	0.875659	9.79647e-23
ETV1	0.883551	9.99304e-23
OSMR	1.16327	1.01208e-22
IL10RA	1.28009	1.1747e-22
EHD2	1.06071	1.22248e-22
P2RY14	0.777077	1.29508e-22
SLC2A5	1.05204	1.30554e-22
CYP27A1	1.30771	1.40131e-22
LRIG1	1.29231	1.41734e-22
MSN	1.04851	1.55202e-22
ANTXR2	1.1215	1.62902e-22
CHRM2	0.947109	1.76396e-22
CSF2RB	1.34097	1.78879e-22
LILRB4	1.10044	1.84344e-22
HAVCR2	1.16524	2.34368e-22
PLEKHO1	1.03271	2.39896e-22
F2R	0.923356	2.67134e-22
MXRA5	1.69028	2.72088e-22
PID1	0.91367	3.27335e-22
MMP9	2.01751	3.35003e-22
HAPLN3	1.08172	3.57473e-22
SLC22A3	1.16357	3.70936e-22
MEF2C	0.956708	3.84079e-22
SPOCK1	1.73811	4.6806e-22
APOE	1.78141	4.73759e-22
LILRB2	0.931348	5.51283e-22
SLC39A14	0.868941	5.51844e-22
DOK5	0.788079	5.67973e-22
PCDH18	0.897065	5.67973e-22
ANGPTL1	0.954223	6.73534e-22
C7	2.11663	6.74143e-22
DEGS1	1.05166	6.82978e-22
IFITM3	1.1678	6.95177e-22
ASB2	0.849366	9.73657e-22
GNG11	1.04924	9.78464e-22
PYGM	0.896143	1.08906e-21
SIGLEC7	0.632074	1.09598e-21
SIGLEC9	0.763727	1.09716e-21
MITF	0.837079	1.11937e-21
IL1R1	1.08933	1.13628e-21
CACNA1H	1.16666	1.16481e-21
GPR1	0.825036	1.24579e-21
CHN1	0.954779	1.30305e-21
FMNL3	0.624455	1.40834e-21
DOK2	0.995652	1.60618e-21
CNTNAP1	0.82222	1.7571e-21
TEK	0.857403	1.82025e-21
IL6	1.72085	1.86286e-21
SH3PXD2B	0.87583	2.02461e-21
STARD8	0.694597	2.07198e-21
ARSB	0.533646	2.23131e-21
STAB1	1.08151	2.27917e-21
P2RY6	1.04793	2.34651e-21
LRRK2	0.859646	2.42818e-21
NCAM1	1.16518	2.92913e-21
DDIT4L	0.913661	3.07778e-21
PRICKLE2	0.977669	3.16936e-21
CXCR4	1.32125	3.23424e-21
CD86	0.977937	3.84965e-21
SLA	1.10847	3.92431e-21
MEOX2	1.1679	3.94239e-21
PPP1R14A	1.14143	4.07134e-21
RRAD	1.44245	4.61004e-21
CD37	1.27122	4.66402e-21
PDCD1LG2	1.00381	4.80232e-21
RSPO2	0.640164	5.80244e-21
PECAM1	0.850491	6.69856e-21
LRRC17	1.08409	6.83766e-21
C1QTNF7	0.800855	6.98887e-21
CD93	1.03434	7.55176e-21
LILRB3	0.76152	7.69372e-21
ADPRH	0.693952	7.85997e-21
F10	1.00595	7.97646e-21
NTN1	1.06055	9.09444e-21
MMP14	0.88373	9.13015e-21
PARVA	0.685956	9.13015e-21
PRRG3	0.58041	9.16416e-21
TMEM130	0.880971	9.19227e-21
KDELC1	0.813296	9.83581e-21
TLN1	0.660348	9.95616e-21
CD300A	0.87265	1.00521e-20
VENTX	0.707316	1.06561e-20
STK32B	0.642409	1.16841e-20
CTSB	0.91656	1.28231e-20
NID1	0.953483	1.29674e-20
LAYN	0.872805	1.40054e-20
AMPH	0.797037	1.53086e-20
BTK	1.03957	1.59375e-20
MEG3	1.04287	1.6154e-20
FAM124B	0.640133	1.63696e-20
CD99	1.01231	1.68849e-20
RASGRP4	0.546095	1.69887e-20
SAMSN1	1.13317	1.69887e-20
DAB2	1.19898	1.86168e-20
PNMA1	0.902985	1.95081e-20
FKBP10	1.27264	2.01246e-20
PTGER2	0.981301	2.21871e-20
CCL19	2.16068	2.33079e-20
CSF2RA	0.994363	2.33981e-20
PLEK	1.36938	2.46632e-20
FGF1	0.561362	2.48926e-20
REM1	0.835114	2.92117e-20
ARHGEF17	0.721754	3.03225e-20
KLHL5	0.818655	3.06172e-20
COL4A1	1.12503	3.23755e-20
CPEB1	0.453819	3.47599e-20
GPR34	0.954045	3.4881e-20
IL32	1.3777	3.49655e-20
SLC8A1	0.752914	3.55313e-20
ACTB	0.571793	3.69796e-20
FGF10	0.697687	3.79895e-20
CD84	0.756174	4.07889e-20
AQP1	1.01173	4.19541e-20
HGF	1.03291	4.73275e-20
EPDR1	1.41501	4.80487e-20
DIO2	1.13823	4.9061e-20
MKX	0.756141	4.96542e-20
KLF2	1.09445	5.80399e-20
AQP9	1.38274	6.1544e-20
NFIL3	0.881333	6.28942e-20
MYO1F	0.916571	7.1319e-20
DOCK2	1.08864	7.65058e-20
SORCS2	1.12145	8.45533e-20
EGR3	1.08838	8.45533e-20
RANBP3L	1.06787	8.45609e-20
SMTN	0.865218	8.6735e-20
ARHGAP1	0.608264	8.8265e-20
PDE3A	0.772455	8.91298e-20
CCDC102A	0.840088	9.23491e-20
SYPL2	0.627658	9.74759e-20
CD300C	0.76099	1.05232e-19
PIK3R5	0.738352	1.10472e-19
EPB41L2	0.815761	1.11372e-19
CORIN	0.85518	1.13456e-19
OSM	1.01888	1.16037e-19
SERPINE2	1.48725	1.36422e-19
EVC	0.866943	1.47637e-19
TRAM2	0.736749	1.49713e-19
LILRA5	0.909701	1.67898e-19
BCL6B	0.724337	1.81265e-19
CMKLR1	0.879297	1.84633e-19
MCAM	0.847514	1.85477e-19
HSPG2	0.872821	1.86141e-19
FNBP1	0.871854	1.87657e-19
GLIS3	0.892891	2.02718e-19
CORO1C	0.704254	2.15826e-19
HSPA12A	0.657229	2.48897e-19
CST7	1.20765	2.559e-19
PLXND1	0.750683	2.59314e-19
SLC30A4	0.673056	2.5965e-19
TRPV2	0.892628	2.71108e-19
ACOX2	0.993672	2.71344e-19
PAM	0.895006	2.76043e-19
KLF17	0.400337	2.86963e-19
POU6F1	0.576585	3.79096e-19
SYNPO	0.749298	4.13872e-19
ADARB1	0.811344	4.27629e-19
ACVRL1	0.739147	4.39041e-19
NFAM1	0.713356	4.5407e-19
APCDD1L	1.06858	5.06371e-19
PRSS35	0.778574	5.21707e-19
TIMP1	1.14249	5.39696e-19
IGF1	1.00177	5.40705e-19
DRP2	0.608717	5.46397e-19
LAPTM5	1.34734	5.73924e-19
FKBP7	0.707282	6.2695e-19
PARVG	0.935821	6.67442e-19
CMA1	0.913903	7.14602e-19
GJA4	0.873982	7.52883e-19
CMTM3	0.820584	7.75813e-19
BIN2	0.916681	8.39521e-19
CD300LF	0.760352	8.78852e-19
EPYC	1.34887	8.79319e-19
NLRP3	0.752055	9.52542e-19
TGFBR1	0.725758	9.71926e-19
IGSF21	0.842753	9.71926e-19
CHRDL1	1.47595	1.00205e-18
BCL2A1	1.25212	1.01399e-18
OPN1SW	0.523293	1.0502e-18
HK3	1.00885	1.05054e-18
PLEKHA4	0.965229	1.08189e-18
LTBP1	0.940416	1.12255e-18
TNFSF8	0.619924	1.14973e-18
DAAM2	0.831755	1.33254e-18
HS3ST2	0.801108	1.43566e-18
PLAUR	1.00496	1.43985e-18
ADORA1	0.536161	1.49827e-18
CACNA2D1	0.965852	1.62678e-18
CNN3	1.03446	1.64135e-18
HS3ST3B1	0.704435	1.95057e-18
STK17B	0.800599	1.95357e-18
TM6SF2	0.509062	2.00939e-18
TOM1	0.489049	2.08746e-18
FLI1	0.721752	2.09802e-18
RFTN1	0.874032	2.32789e-18
MAPRE2	0.804194	2.56451e-18
CCIN	0.397103	2.8899e-18
TIMP3	1.14207	2.92069e-18
EBF2	0.679112	2.98232e-18
SCT	1.38253	3.30902e-18
TNFRSF19	1.11195	3.31912e-18
CD209	1.03985	3.31912e-18
S100A10	1.23473	3.48844e-18
RSPO1	0.432821	3.50092e-18
NFIX	0.963729	3.61606e-18
MFNG	0.819374	4.21733e-18
GULP1	0.825692	4.24586e-18
IQGAP2	0.932086	4.41065e-18
ST3GAL6	0.604071	4.5094e-18
MNDA	1.12715	4.73068e-18
NAALADL1	0.701164	4.75966e-18
C3	1.68592	4.77439e-18
TNFAIP8L2	0.813929	4.81588e-18
SOD2	0.918815	4.92401e-18
FGF14	0.407059	5.25206e-18
TCF7L1	0.990492	5.34975e-18
KATNAL1	0.667428	5.40246e-18
PDLIM4	1.09039	5.41223e-18
MYOM1	0.932862	5.72126e-18
FHL3	0.643732	5.73384e-18
THBS4	1.33724	6.44765e-18
RNASE2	0.957736	6.92648e-18
LAT2	0.686903	7.30991e-18
UBTD1	0.799976	7.34636e-18
TBX5	0.844775	7.34636e-18
VMO1	0.921401	7.56279e-18
TMOD1	1.09776	8.02516e-18
HLF	0.753768	8.54224e-18
CCL18	1.73032	8.66196e-18
GALNT10	0.652262	9.24968e-18
RASSF3	0.700706	9.38713e-18
MAFB	1.19821	9.4748e-18
DIRC1	0.368976	9.4748e-18
PROS1	1.06996	9.80215e-18
ITGB5	0.847747	1.03146e-17
TM6SF1	0.769272	1.11747e-17
ADCY9	0.816661	1.12049e-17
GPBAR1	0.60131	1.14461e-17
SH2B3	0.806471	1.14461e-17
PACS1	0.570259	1.157e-17
IRF8	1.21834	1.17298e-17
CSF1	0.772511	1.26066e-17
AGTR1	0.934085	1.26959e-17
LCP2	0.884513	1.35127e-17
SH3KBP1	1.02972	1.38824e-17
AP1S2	0.772495	1.44233e-17
HTR2B	0.899667	1.55891e-17
TMEM100	0.820707	1.59861e-17
SLC43A3	0.800881	1.70769e-17
FCGR2B	1.03396	1.77764e-17
P2RX7	0.742281	1.77764e-17
CXorf21	0.627012	1.81093e-17
TBXAS1	0.876503	1.83069e-17
SLC6A9	0.736826	1.85974e-17
EDIL3	0.99633	1.9454e-17
APBB1	0.806463	2.01955e-17
XPNPEP2	1.02574	2.03516e-17
ROR1	0.794829	2.06024e-17
SOCS3	1.0204	2.06024e-17
ZYX	0.683852	2.06887e-17
FAM124A	0.55692	2.1284e-17
DSE	0.759612	2.17986e-17
LST1	0.781653	2.26369e-17
EML1	0.869977	2.38628e-17
PDGFB	0.736816	2.42886e-17
AOAH	0.994509	2.50297e-17
FAM49A	0.935575	2.53693e-17
NXN	1.01228	2.53693e-17
VCL	0.687633	2.60985e-17
RGS9	0.718642	2.67109e-17
MAF	0.863564	2.80064e-17
RCSD1	0.851875	2.91446e-17
RASSF4	0.82742	2.96136e-17
RASGRP2	0.800759	3.51624e-17
FGF2	0.768929	3.70478e-17
SGTB	0.796005	3.77293e-17
KIFC3	0.661344	3.80573e-17
AFAP1	0.728263	3.87027e-17
PIK3CD	0.753078	3.88978e-17
WAS	1.01043	3.93936e-17
HS3ST3A1	0.868469	4.13685e-17
LDB2	0.767921	4.14598e-17
PARVB	0.719281	4.18893e-17
TBXA2R	0.579544	4.1917e-17
PLS3	0.812017	4.21687e-17
SIGLEC1	0.934068	4.44262e-17
DSTN	0.604799	4.67614e-17
TCEAL2	1.34236	4.96512e-17
SIGLEC10	1.00905	5.21461e-17
GRASP	0.820687	5.57303e-17
STON1	0.903161	5.74155e-17
PTPRC	1.1155	5.83773e-17
CCR1	0.974731	5.89834e-17
RNASE1	1.14014	5.90811e-17
CCND2	1.1768	5.95392e-17
OSBPL10	0.845507	6.07471e-17
HDC	0.974287	6.54415e-17
FCN1	1.01627	6.59729e-17
HLA-DPB1	1.27422	6.60186e-17
IL2RA	0.924634	6.99157e-17
PLCL1	0.51774	7.03932e-17
ATP1A2	1.22314	7.09992e-17
FYN	0.850258	7.14073e-17
LEF1	0.836619	9.9908e-17
ANPEP	1.23347	1.05781e-16
RAB27A	0.601922	1.09759e-16
DPP4	1.13364	1.12051e-16
GAB3	0.606852	1.12702e-16
KCTD10	0.517916	1.12702e-16
CCL26	0.680292	1.15613e-16
SERPINE1	1.49773	1.17697e-16
TACR2	0.849943	1.3386e-16
APBB2	0.541024	1.41335e-16
TRPS1	0.847511	1.4378e-16
PLEKHH1	-0.996807	1.4433e-16
NFATC1	0.68592	1.51082e-16
CPVL	1.25193	1.57142e-16
RBM24	0.741941	1.6533e-16
SEMA3A	0.869988	1.65694e-16
SGCB	0.641329	1.79469e-16
RGS10	0.762064	1.84933e-16
GIMAP1	0.68278	1.89459e-16
PDLIM5	0.576822	1.91282e-16
IL6ST	0.652569	2.07532e-16
SDC2	1.00048	2.12261e-16
CDO1	0.864478	2.33131e-16
HAND1	0.975325	2.38057e-16
AKAP6	0.525075	2.47522e-16
VEGFB	0.565238	2.61953e-16
SPSB1	0.716183	2.7031e-16
SVIL	0.820371	2.92427e-16
TLR1	0.847098	3.06825e-16
GLI1	0.769596	3.11582e-16
ELK3	0.590904	3.3339e-16
EPSTI1	1.29169	3.50279e-16
KERA	0.358407	3.54829e-16
PLA2G4C	0.815022	3.56083e-16
LSAMP	0.745232	3.70236e-16
HCST	1.08263	3.70437e-16
TNFSF13B	1.04746	3.73212e-16
CHST7	0.65949	3.90877e-16
CYB5R3	0.518258	3.94886e-16
TNFRSF8	0.559174	3.99618e-16
NUAK1	0.937671	4.33338e-16
LAMB2	0.895367	4.34156e-16
MYO1G	0.860689	4.34634e-16
GIMAP4	0.964506	4.49102e-16
CD99L2	0.611897	4.77458e-16
REXO2	0.574732	4.81194e-16
LRCH1	0.488327	5.02035e-16
TBX4	0.837034	5.07364e-16
PLAU	1.33535	5.23911e-16
CST6	1.80123	5.3528e-16
CCR2	0.75703	5.49065e-16
PGM2L1	0.791482	5.60017e-16
MYO5A	0.709851	5.73797e-16
RAI2	0.862136	5.94764e-16
ENPP1	0.872728	6.13537e-16
MICAL2	0.753422	6.32017e-16
CHPF	0.772357	6.69135e-16
FOXP2	0.813241	7.15593e-16
CCPG1	0.531346	7.19516e-16
HLA-DQA1	1.4713	7.20808e-16
CLEC4E	0.762167	7.42511e-16
OLR1	1.6125	8.66741e-16
CD28	0.692488	9.11155e-16
BCAT1	1.21751	9.24304e-16
GPNMB	1.68185	9.37113e-16
NPR1	0.699243	1.04019e-15
ADCY5	0.951366	1.07336e-15
SYNE1	0.620566	1.16953e-15
CST2	1.34665	1.22033e-15
ENPEP	0.782458	1.32687e-15
TMEM109	0.604449	1.39745e-15
RGS22	0.456684	1.43364e-15
DERL3	0.858188	1.55979e-15
SERPINB9	0.838399	1.56098e-15
NINJ2	0.784037	1.56098e-15
FAS	0.830167	1.58146e-15
LILRA6	0.56643	1.62327e-15
CD52	1.42607	1.68358e-15
HAS1	1.11963	1.74318e-15
HSPB8	1.58222	1.91421e-15
GAL3ST4	0.752726	1.9318e-15
ADAMTS5	0.71507	2.01552e-15
ATP8B4	0.665461	2.01552e-15
EGR1	1.31188	2.18848e-15
CCL23	0.817936	2.21046e-15
CALCRL	0.766642	2.22308e-15
LILRB5	0.630607	2.36226e-15
MEOX1	0.693867	2.4222e-15
ANK2	0.879591	2.44595e-15
BMP6	0.820218	2.51951e-15
PCDH12	0.631401	2.54398e-15
MMP3	1.73866	2.56721e-15
RAMP3	0.804878	2.62104e-15
C1QTNF6	0.852746	2.63277e-15
RRAS	0.86048	2.79216e-15
UNC5C	0.570543	2.89452e-15
HLA-DPA1	1.42907	2.93648e-15
CD109	1.04284	2.98382e-15
PIK3AP1	0.89959	3.01958e-15
UBE2E2	1.07233	3.22309e-15
ADCY4	0.690939	3.37189e-15
TRAF3IP3	0.815022	3.4063e-15
MAP3K3	0.460922	3.46125e-15
BACH2	0.56225	3.52046e-15
FAIM2	0.818216	3.85494e-15
LILRA2	0.52709	3.85494e-15
NDN	1.16702	3.94684e-15
RASSF8	0.700438	4.56414e-15
ELMO1	0.698492	4.61276e-15
CLIC3	1.83533	4.62258e-15
CD48	1.15171	4.72444e-15
CD34	0.640088	4.73181e-15
CCL5	1.47119	4.97943e-15
RNF150	0.822933	5.01628e-15
MS4A7	1.07625	5.29289e-15
POU2F2	0.740405	5.56334e-15
IGFL2	1.41341	5.62294e-15
C1orf54	0.675652	5.66012e-15
ZNF121	-0.587757	5.78894e-15
CLEC5A	0.730028	5.97556e-15
GBGT1	0.627248	6.0694e-15
OLFML2A	0.947505	6.0779e-15
ANKRD29	0.765637	6.09394e-15
DNAJB4	0.666382	6.21336e-15
GREM2	0.691373	6.22743e-15
GPR132	0.766711	6.45805e-15
GPR65	0.756947	6.47276e-15
DUSP1	1.26993	6.66091e-15
ST6GALNAC6	0.540355	6.84041e-15
NOS3	0.658862	6.85715e-15
EFHD1	1.09231	7.06374e-15
SORBS3	0.643694	7.07487e-15
SH2D3C	0.624729	7.13559e-15
SPP1	1.70797	7.24538e-15
RFTN2	0.602452	7.44908e-15
ST8SIA4	0.642923	7.46937e-15
SLC15A3	0.954727	7.65134e-15
PLA1A	1.06833	7.71387e-15
CYP1B1	1.5493	8.14277e-15
ISLR2	0.667016	8.5678e-15
EMP1	1.05396	8.60348e-15
CLEC10A	0.961299	9.22327e-15
FMO2	0.74727	9.52954e-15
EHD1	0.590731	9.52954e-15
IL17B	0.577299	9.53478e-15
FZD7	0.86177	1.01582e-14
FER1L4	-0.969617	1.06251e-14
CLDN5	0.875618	1.15282e-14
PLAC9	1.02032	1.15521e-14
LOXL3	0.625241	1.17046e-14
SELP	1.05506	1.17127e-14
NR4A3	1.06776	1.25378e-14
CPNE5	0.695389	1.29455e-14
CUEDC1	0.758148	1.306e-14
ITIH5	0.849482	1.52832e-14
ANKH	0.829246	1.55648e-14
CFI	1.13643	1.57596e-14
WIPI1	0.623379	1.58698e-14
MAP4	0.462612	1.72206e-14
CXCL13	1.80616	1.82449e-14
ITGB3	0.772277	1.87257e-14
TPSG1	0.583977	1.92446e-14
CERK	0.750679	1.95677e-14
SETBP1	0.9146	1.95984e-14
RHOH	0.652011	1.96289e-14
BACE1	0.596726	1.99514e-14
CHST1	0.641429	2.08759e-14
CD180	0.720767	2.26454e-14
OAT	1.13786	2.47004e-14
ADAMTSL1	0.623324	2.58439e-14
BEST1	0.381455	2.77776e-14
MYL3	0.562973	2.86142e-14
CRTAP	0.516633	2.9888e-14
CLEC4A	0.771807	3.02313e-14
ADAMTS8	0.71727	3.02313e-14
ADCYAP1	0.719839	3.02578e-14
ADAMTS9	0.761294	3.37641e-14
CD5	0.835643	3.56649e-14
ERG	0.577711	3.64704e-14
TLR8	0.592159	3.69215e-14
PI15	0.797593	3.71432e-14
TCP11L1	0.522919	3.8912e-14
RERG	0.834898	4.21071e-14
CDH2	1.16873	4.37631e-14
CYTL1	0.887906	4.54717e-14
MFAP2	1.15105	4.6438e-14
FKBP5	0.917073	4.69444e-14
GNAO1	0.60281	4.69444e-14
SLC12A8	0.879371	4.74551e-14
DIO3	0.730097	4.79171e-14
CD4	0.838165	4.83078e-14
CCL8	1.22123	4.90417e-14
CADM3	0.865322	5.01788e-14
CBLN4	0.228774	5.14726e-14
NUPR1	1.23481	5.20366e-14
PSAP	0.599442	5.23239e-14
TPSD1	0.875358	5.28252e-14
CHST3	0.766861	5.59902e-14
SEC24D	0.657888	5.98296e-14
TSC22D3	0.826213	6.0433e-14
SAMD4A	0.706969	6.15179e-14
ARHGAP9	0.905518	6.25153e-14
TNFRSF4	0.592258	6.2696e-14
ADH1B	1.45216	6.76153e-14
ST3GAL2	0.548374	6.76356e-14
ADAMTSL4	1.01727	6.92163e-14
CD79A	1.4286	7.01066e-14
SOX17	0.656605	7.27003e-14
CAV2	0.866341	7.92301e-14
ITGAV	0.73365	8.74643e-14
RAB33A	0.670637	9.16518e-14
ADAMTS6	0.627515	9.25574e-14
LRRC2	0.447692	9.26296e-14
SLC16A1	1.00282	9.32045e-14
LYZ	1.52467	9.91975e-14
CRYBB1	0.596822	9.99168e-14
TNFRSF1B	0.893331	1.01792e-13
F2RL3	0.902426	1.01792e-13
PDE2A	0.680612	1.02842e-13
SUSD2	0.958464	1.04694e-13
TPP1	0.558924	1.08871e-13
DNAJB9	0.638556	1.1111e-13
NRP1	0.717252	1.11472e-13
ABL1	0.515631	1.1271e-13
TDO2	0.886995	1.13141e-13
CCR4	0.81512	1.13299e-13
SURF4	0.504644	1.14557e-13
ITGA4	0.696382	1.14656e-13
MACF1	0.520949	1.21203e-13
SMPD1	0.518811	1.33622e-13
ITM2A	1.0564	1.37574e-13
UAP1L1	0.6084	1.38441e-13
HLA-DRA	1.44078	1.40691e-13
SLFN11	1.02544	1.46659e-13
PRAM1	0.588787	1.52724e-13
DAPK3	0.536543	1.57712e-13
MARCO	1.27215	1.57745e-13
TMEM173	0.72079	1.64414e-13
C1QTNF2	0.434489	1.69e-13
DOCK10	0.785127	1.70286e-13
SLAMF6	0.914688	1.70626e-13
PCSK7	0.511299	1.7092e-13
WWC3	0.657041	1.73176e-13
RNF122	0.602144	1.7504e-13
NT5DC3	0.577422	1.78331e-13
CRY2	0.476301	1.79519e-13
SACS	0.683703	1.80669e-13
ABI3	0.647676	1.82916e-13
RAB30	0.503754	1.84627e-13
REEP2	0.725777	1.87029e-13
MMP17	0.665141	1.91047e-13
SORBS2	0.827774	1.92947e-13
TEAD4	0.699897	1.96331e-13
CDH5	0.755166	2.04485e-13
MMP16	0.542002	2.07435e-13
PI16	1.11653	2.08103e-13
DMD	0.763193	2.11755e-13
PTPRD	0.787388	2.16757e-13
LRCH2	0.770242	2.18036e-13
CCDC69	0.771082	2.18386e-13
PCDH7	1.01902	2.25986e-13
TAGAP	0.784762	2.2653e-13
MYCT1	0.606559	2.34633e-13
ADAMDEC1	1.26839	2.35424e-13
OSR2	0.922593	2.35455e-13
SIDT2	0.587097	2.5516e-13
KCNK13	0.718178	2.57145e-13
ANXA2	0.701118	2.60172e-13
SHE	0.494155	2.6145e-13
KCNB1	0.589722	2.61955e-13
REEP1	0.948144	2.69726e-13
KLHL6	0.768123	2.72599e-13
FAM69A	0.574124	2.78802e-13
RSU1	0.481783	2.78802e-13
EME2	-0.537814	2.8717e-13
HLA-DQB1	1.32855	2.94044e-13
FMNL1	0.65987	3.15014e-13
CAP2	0.95091	3.24248e-13
KCNAB2	0.61492	3.24248e-13
DUSP3	0.480402	3.48692e-13
ACVR1	0.579646	3.83949e-13
ADAMTSL3	0.555208	3.98871e-13
UACA	0.538823	4.10838e-13
PEA15	0.583014	4.14511e-13
AMOTL2	0.702557	4.15229e-13
STRA6	0.991535	4.30726e-13
CRYGN	0.477253	4.57764e-13
SLC25A25	0.569838	4.57764e-13
SEMA6B	0.587205	4.57859e-13
SIGLEC6	0.904299	4.60953e-13
CLIC2	0.735362	4.65801e-13
ZNF692	-0.682712	4.69011e-13
RUNX2	0.734605	5.08987e-13
PRDM1	0.688276	5.14685e-13
HMCN1	0.918803	5.16203e-13
GPRASP1	0.582908	5.19436e-13
MEF2D	0.46371	5.50086e-13
KDELR3	0.951971	5.5432e-13
RIN3	0.526339	5.64379e-13
F2RL2	0.728046	5.81781e-13
CD33	0.549197	5.92454e-13
SCARA3	0.994403	6.41295e-13
FOXP3	0.574635	6.65858e-13
NAV2	0.743177	6.74427e-13
TRPC4	0.512626	6.93543e-13
PHYHIP	0.676189	6.94355e-13
MAGEH1	0.735311	7.10106e-13
DYRK3	0.511947	7.17855e-13
CCDC102B	0.613988	7.32405e-13
XYLT1	0.757353	7.41663e-13
C15orf48	1.5227	7.4797e-13
IL3RA	0.569623	7.51698e-13
IGSF6	0.812943	8.13449e-13
OSBPL5	0.583879	8.78803e-13
MRO	0.404026	8.82027e-13
RCVRN	0.134352	8.91927e-13
PCSK5	0.714292	9.07358e-13
LRFN5	0.674674	9.60737e-13
HLA-DMB	1.0796	1.00063e-12
CYP4F12	-1.17818	1.01668e-12
PBX3	0.681679	1.01975e-12
FXYD1	0.548396	1.04054e-12
SLC22A5	-0.645167	1.08234e-12
GLP2R	0.473215	1.14484e-12
DSEL	0.586404	1.16992e-12
PIM2	0.892327	1.20151e-12
CCL13	1.16822	1.22729e-12
PHLDB1	0.628197	1.23922e-12
SGCE	1.12958	1.2852e-12
CCDC3	0.845637	1.31407e-12
CD79B	0.990197	1.31407e-12
NCF1	0.740893	1.32496e-12
FGF16	0.387382	1.37704e-12
MT1E	1.18731	1.38068e-12
CXorf36	0.532949	1.38818e-12
HILS1	0.3007	1.40349e-12
NR2F1	0.978501	1.41507e-12
RBP1	1.05774	1.45053e-12
TTC6	-0.648343	1.48688e-12
SLC31A2	0.700162	1.544e-12
TSPAN11	0.623047	1.56247e-12
PTGDR	0.413001	1.56247e-12
TNFRSF12A	0.986221	1.56704e-12
CAPZB	0.375505	1.60278e-12
EMCN	0.673479	1.60761e-12
MLXIP	0.449066	1.65251e-12
EPB41L3	0.971815	1.67197e-12
CD3E	1.02353	1.67752e-12
GABARAPL1	0.662166	1.79941e-12
ATXN1	0.616767	1.85574e-12
EIF5A2	0.603858	1.93429e-12
CAPG	0.814724	1.95826e-12
GNA14	0.833938	1.97393e-12
P2RY8	0.671865	2.06206e-12
TLR6	0.506956	2.10582e-12
RHOC	0.544749	2.13378e-12
ANGPTL7	0.569719	2.16821e-12
ADCY7	0.612751	2.1938e-12
CXCL9	1.73473	2.20247e-12
SCG2	0.941843	2.28567e-12
COL23A1	0.421665	2.30652e-12
LTB	0.98859	2.32128e-12
PPP1R16B	0.739739	2.43904e-12
PTPRJ	0.598864	2.67759e-12
SLC39A13	0.447591	2.67759e-12
GZMK	1.17063	2.67993e-12
TMC8	0.762786	2.69982e-12
CEACAM21	0.411457	2.87121e-12
ENC1	0.733269	2.87624e-12
CSPG4	0.842958	2.92733e-12
KCNJ5	0.56474	2.93067e-12
SIGLEC5	1.11463	2.9507e-12
CCR8	0.59497	3.05088e-12
GNAQ	0.543197	3.22748e-12
JDP2	0.577161	3.22748e-12
LGI4	0.694937	3.22748e-12
HLA-DRB6	1.12091	3.27241e-12
HDLBP	0.391434	3.41755e-12
MT1X	1.08185	3.52014e-12
WFDC1	0.846518	3.55889e-12
WDR86	0.654293	3.59282e-12
TXLNB	0.487367	3.78954e-12
TNFAIP3	1.0222	3.79676e-12
STAT4	0.674069	4.06596e-12
NUDT10	0.611242	4.06695e-12
OLFM1	0.766127	4.12728e-12
NFATC4	0.670935	4.12728e-12
DLC1	0.747572	4.39684e-12
RRBP1	0.507661	4.40214e-12
LILRB1	0.586297	4.40293e-12
PTP4A3	0.6021	4.47616e-12
VASH1	0.623325	4.47754e-12
IKZF1	0.649215	4.59842e-12
APOLD1	0.787497	4.83679e-12
NPR2	0.543035	4.89784e-12
DTNA	0.685209	4.91784e-12
MAN1A1	0.896252	5.11952e-12
MAMDC2	1.00349	5.16043e-12
STXBP1	0.698946	5.31895e-12
GNA12	0.519796	5.32791e-12
ARHGEF15	0.570603	5.34583e-12
MYH9	0.507814	5.52834e-12
CDC42EP3	0.66253	5.98098e-12
SERPINH1	0.655653	5.98098e-12
RAPGEF1	0.457353	6.02115e-12
ARID5B	0.65895	6.13241e-12
CTSZ	0.649524	6.27687e-12
FAM102A	0.550171	6.37281e-12
CD27	1.01598	6.43328e-12
MS4A2	0.674565	6.43587e-12
PTPN7	0.654679	6.4503e-12
RBP7	0.921611	6.94797e-12
FAM114A1	0.530219	6.98674e-12
NAV3	0.606215	7.66011e-12
ZBTB47	0.544243	8.85697e-12
SLC9A3R2	0.507815	8.95795e-12
SEC23A	0.507624	9.3399e-12
LY9	0.625905	9.45457e-12
LPL	0.860537	9.62674e-12
MAS1L	0.278518	9.93853e-12
ANXA1	1.17977	9.93853e-12
ST8SIA1	0.542359	1.00809e-11
UCHL1	1.26205	1.01259e-11
ZBED2	0.974657	1.08298e-11
RENBP	0.862237	1.09065e-11
FRZB	0.874583	1.11579e-11
TACC1	0.75454	1.14578e-11
CLEC14A	0.624651	1.24297e-11
CAPN2	0.653854	1.29599e-11
ALDH2	1.02856	1.29919e-11
PLP1	0.619944	1.31138e-11
PLCL2	0.78554	1.31709e-11
KDELC2	0.713468	1.38066e-11
ATP6V0D1	0.493671	1.4032e-11
FHL5	0.599651	1.45063e-11
MAP4K4	0.547093	1.45299e-11
SCN7A	0.562149	1.45313e-11
GRID1	0.434494	1.48213e-11
PRSS23	0.784744	1.58778e-11
SERPINA1	1.32413	1.60008e-11
RGS3	0.391994	1.66958e-11
OPTN	0.648589	1.68898e-11
BDKRB2	0.623814	1.69173e-11
VWF	0.726225	1.70631e-11
SSPN	0.71398	1.7242e-11
MAPK11	0.534112	1.76252e-11
CD22	0.793712	1.85744e-11
DTX1	0.590209	1.91213e-11
CORO1A	0.908098	2.08745e-11
SPN	0.781496	2.16435e-11
TGFB2	0.653963	2.20625e-11
ACOT9	0.565045	2.31375e-11
CD2	1.11991	2.33376e-11
SAR1A	0.469901	2.34688e-11
PGR	0.45356	2.3503e-11
GPR84	0.546315	2.41722e-11
SLC19A3	0.646785	2.4762e-11
OSTM1	0.499997	2.49805e-11
NR3C1	0.611108	2.52e-11
ST6GAL1	0.836444	2.54178e-11
PRND	0.746528	2.55614e-11
EBF3	0.551944	2.5961e-11
PTPN22	0.671213	2.65204e-11
PLK2	0.752584	2.67047e-11
ENG	0.602855	2.73208e-11
RYR2	0.643435	2.7893e-11
ADAMTS1	1.05823	3.00019e-11
PQLC3	0.619054	3.0263e-11
PLA2G7	0.953852	3.0515e-11
ABCB4	0.533041	3.13173e-11
PPP3CB	0.456687	3.17839e-11
NAPSB	0.957761	3.26976e-11
ARSJ	0.5941	3.28005e-11
ACP5	0.910129	3.32362e-11
FAM43A	0.610111	3.39789e-11
KCNA3	0.492513	3.53242e-11
TCTEX1D1	0.396802	3.60371e-11
CCDC36	0.302771	3.60379e-11
PALM	0.870066	3.60379e-11
GOLGA8A	-0.782694	3.78534e-11
DOK6	0.526211	3.79616e-11
TNFRSF9	0.510147	3.84388e-11
MMP19	0.707727	3.8558e-11
ID1	-1.17414	3.95154e-11
ARF4	0.498614	3.99157e-11
LPIN3	-0.692979	4.0092e-11
GRAP2	0.45746	4.04808e-11
PPEF1	0.448543	4.11921e-11
STC1	0.892667	4.11921e-11
P2RY10	0.63425	4.13476e-11
PHYHD1	0.801425	4.18372e-11
TTC7A	0.52492	4.2165e-11
GIMAP7	0.844456	4.32968e-11
FTL	0.575468	4.38401e-11
JAK3	0.663777	4.57945e-11
ITK	0.842803	4.58214e-11
CD72	0.678365	4.60058e-11
CHI3L2	0.877947	4.6482e-11
PCOLCE2	1.00628	4.66888e-11
AKAP13	0.459956	4.81065e-11
CREB3L2	0.581976	4.83611e-11
STEAP4	0.974267	4.83811e-11
PCDHGB7	0.436123	4.98457e-11
GLG1	0.441681	5.13568e-11
AHNAK	0.65344	5.22101e-11
MYH3	0.715598	5.2541e-11
KCNN3	0.456991	5.25477e-11
AVPR1A	0.622202	5.26194e-11
HMOX1	1.09626	5.27942e-11
UROS	0.384217	5.35525e-11
ARHGAP29	0.770276	5.57419e-11
TSPAN9	0.557309	5.69379e-11
SMAD7	0.675842	5.71703e-11
RIN2	0.599203	6.24144e-11
ITGAL	0.876244	6.49742e-11
CD276	0.460551	6.5394e-11
FZD1	0.610317	6.67684e-11
CLIC5	0.697714	6.80598e-11
CXCL2	1.07061	7.37417e-11
CHRNA1	0.639201	7.50363e-11
ANKRD44	0.569389	7.56192e-11
NCALD	0.685381	7.89221e-11
PPP3CC	0.456851	7.94599e-11
ST6GAL2	0.675242	8.25224e-11
IL2RB	0.800816	8.25352e-11
MPZL1	0.456819	8.59509e-11
ICAM3	0.635465	8.65436e-11
SLC7A6	0.510574	8.71878e-11
RNF130	0.576753	8.72199e-11
STK10	0.455702	8.87034e-11
LAX1	0.784336	9.06945e-11
SDC3	0.535658	9.40232e-11
IL2RG	0.98389	9.52262e-11
PLA2G2D	0.830255	9.59176e-11
CYGB	0.706939	9.63233e-11
SEMA3G	0.556892	9.84157e-11
GIMAP8	0.661551	9.89666e-11
CACNB2	0.572337	9.91251e-11
CD247	0.863122	1.00536e-10
PRPH2	0.483063	1.07015e-10
ITGB1	0.585351	1.07844e-10
PDE1C	0.525738	1.10518e-10
DIRAS3	0.578667	1.17802e-10
LTBP3	0.577238	1.18202e-10
SETD7	0.421068	1.18202e-10
CHSY1	0.466057	1.21783e-10
RUNX3	0.655986	1.23179e-10
RASD2	0.644526	1.24375e-10
SYTL3	0.609328	1.24716e-10
LIPA	0.653051	1.24935e-10
PCP2	-0.613432	1.25363e-10
LYN	0.733352	1.27193e-10
UGT2B28	-0.512404	1.29472e-10
ERC1	0.404576	1.29668e-10
RAB42	0.559149	1.30991e-10
IL21R	0.622679	1.32124e-10
JUN	0.816067	1.33549e-10
GNAI2	0.406588	1.34143e-10
MATN3	0.820637	1.37915e-10
PPFIA2	0.461749	1.38726e-10
HAAO	0.610478	1.46589e-10
GUCA1A	0.347813	1.50483e-10
RGS18	0.570563	1.5058e-10
MMRN1	0.799603	1.53994e-10
TACR1	0.344676	1.55949e-10
RARRES3	1.36731	1.57805e-10
MT1M	1.10941	1.60934e-10
ARHGAP10	0.550071	1.60934e-10
NCF4	0.779565	1.61414e-10
SPOCK2	0.815387	1.61471e-10
PADI2	0.661935	1.63681e-10
CLEC1A	0.527372	1.64325e-10
CDA	0.965454	1.64999e-10
NADSYN1	-0.613772	1.70047e-10
NUMBL	0.463456	1.74007e-10
PCDHGC3	0.587247	1.77284e-10
FKBP9	0.480883	1.82045e-10
ADAMTS15	0.67546	1.8209e-10
CLEC7A	0.735143	1.84105e-10
NCR3	0.605335	1.89511e-10
FBXW5	0.413236	1.98867e-10
SLC41A2	0.734074	2.01094e-10
GPX3	1.20524	2.01144e-10
AKAP12	0.868216	2.05815e-10
PRF1	0.87078	2.07038e-10
MYH10	0.65831	2.14144e-10
WNT5B	0.760157	2.25329e-10
FAM126A	0.467493	2.28051e-10
CALB2	0.898377	2.34904e-10
GFOD1	0.573302	2.35e-10
SIT1	0.664256	2.36481e-10
ZBTB16	0.896696	2.39689e-10
METRNL	0.637021	2.43807e-10
DPYD	0.825105	2.55218e-10
ZFHX4	0.765945	2.63381e-10
ARHGAP22	0.439895	2.65234e-10
IL24	0.812753	2.67734e-10
TCN2	0.694719	2.78274e-10
ARMCX1	0.865773	2.90796e-10
PCSK1	0.766768	2.96777e-10
TRIM63	0.614908	2.97914e-10
DGKI	0.491905	2.9932e-10
PCBP3	0.561848	3.02913e-10
DQX1	-0.882115	3.14551e-10
SELE	0.977354	3.18079e-10
FBXO17	0.647115	3.18879e-10
GNGT2	0.453929	3.20435e-10
GPRC5B	0.690562	3.26124e-10
SLMAP	0.555991	3.33912e-10
LITAF	0.606915	3.4292e-10
GLB1L	0.406196	3.4972e-10
TFEC	0.529712	3.57025e-10
YWHAH	0.445811	3.66434e-10
HLA-DOA	0.875012	3.66434e-10
ACTR1A	0.325497	3.66915e-10
DENND2A	0.728037	3.82496e-10
CR1	0.620242	3.90867e-10
AP1G2	-0.484212	3.91197e-10
PHC2	0.388005	3.91197e-10
RETN	0.654182	3.99392e-10
CXCR3	0.604905	4.05603e-10
IL4I1	0.797324	4.06405e-10
RASAL2	0.414767	4.07815e-10
CSAD	-0.536583	4.16378e-10
SAMD14	0.338839	4.17218e-10
VGLL3	1.00066	4.28789e-10
COTL1	0.626027	4.29047e-10
CCNT2	-0.418275	4.43415e-10
EMILIN2	0.723619	4.48542e-10
ACAT1	0.554283	4.53196e-10
CDV3	0.407911	4.5527e-10
PLA2G6	-0.429972	4.575e-10
HRASLS5	0.550155	4.61248e-10
PLOD1	0.514316	4.84194e-10
IFITM1	1.01105	5.00702e-10
TTYH2	0.524717	5.07896e-10
JAK1	0.477937	5.0883e-10
ATP1B2	0.480085	5.10615e-10
SNX9	0.399043	5.25829e-10
MZF1	-0.405185	5.33536e-10
ABCD2	0.297754	5.34127e-10
G0S2	0.976765	5.61308e-10
AFAP1L2	0.732059	5.63464e-10
KCND3	0.67999	5.77035e-10
SEC31A	0.360327	5.77216e-10
FCHSD2	0.409135	5.79566e-10
HSD17B2	-1.39732	5.83377e-10
MORF4L1	0.400953	6.102e-10
NOTCH2	0.49107	6.10954e-10
IL27RA	0.669665	6.2924e-10
CEBPE	0.305073	6.71299e-10
TMEM140	0.563895	6.78033e-10
APP	0.549767	6.82158e-10
TEAD1	0.490293	6.98532e-10
STX11	0.618941	7.08786e-10
MYO1E	0.487103	7.39848e-10
COL4A4	0.708308	7.52169e-10
TGFBR2	0.636407	7.60683e-10
IRF4	0.613012	7.75338e-10
CREB5	0.451724	7.81413e-10
BRI3	0.4621	8.07062e-10
SAMHD1	0.637275	8.28671e-10
HLA-DOB	0.82712	8.38158e-10
ITGB1BP2	0.429669	8.55626e-10
LYL1	0.486902	8.59457e-10
SLAMF1	0.651504	8.70601e-10
OR51E2	0.387336	9.13093e-10
RDX	0.766737	9.6446e-10
CPM	0.831963	1.04135e-09
SECTM1	0.911194	1.04466e-09
SLC9A9	0.669276	1.07018e-09
LIMK1	0.420478	1.09156e-09
CD7	0.779376	1.10721e-09
CD1D	0.530917	1.16801e-09
PYGO1	0.561916	1.22495e-09
GYPE	0.232153	1.22678e-09
LMO3	0.684048	1.22678e-09
WWC2	0.604823	1.27745e-09
ITGA9	0.619048	1.28154e-09
COPS8	0.332114	1.29461e-09
GPR4	0.716792	1.29977e-09
ECE1	0.441715	1.3017e-09
ANKRD35	0.676722	1.3017e-09
ARRB2	0.559093	1.31037e-09
PCDH17	0.561326	1.3142e-09
CEACAM4	0.405735	1.31642e-09
NLRC4	0.448577	1.32672e-09
CD6	0.766379	1.35665e-09
CYYR1	0.578415	1.36022e-09
RAP1A	0.351845	1.40195e-09
LTA	0.474882	1.42803e-09
APOD	1.48281	1.42803e-09
MGLL	0.706283	1.45851e-09
CLDN11	0.881488	1.46534e-09
RPS6KA2	0.543867	1.46975e-09
BAG3	0.498162	1.49824e-09
PJA2	0.501129	1.5039e-09
SLC26A8	-0.160484	1.50516e-09
DOCK4	0.468654	1.52321e-09
PABPC5	0.341153	1.55839e-09
LGALS2	0.762084	1.56859e-09
RALB	0.428871	1.61991e-09
SOCS1	0.621254	1.67592e-09
ASGR2	0.389156	1.7123e-09
ARHGEF10	0.499031	1.71301e-09
VAV1	0.663033	1.74786e-09
RGMA	0.666889	1.76168e-09
KLRB1	0.862097	1.79718e-09
PIGL	-0.334469	1.83905e-09
BCHE	0.820593	1.88096e-09
RASSF1	0.396412	1.90279e-09
TBC1D10C	0.734125	1.91737e-09
EID3	0.547369	1.9764e-09
PLVAP	0.600351	1.98947e-09
S100B	0.648599	1.99206e-09
KCNK3	0.589577	1.99913e-09
SH2D1A	0.636606	2.00658e-09
EBI3	0.704329	2.03539e-09
SRGAP2	0.39783	2.0642e-09
MAP1LC3B	0.395897	2.08672e-09
TRIM6	0.786822	2.09904e-09
TMCC3	0.541272	2.14017e-09
FBXO31	0.324024	2.14029e-09
PTPRN	0.492931	2.14473e-09
OFD1	-0.470076	2.15562e-09
ROBO4	0.525537	2.19495e-09
KCNS2	0.406523	2.25531e-09
PTPN21	0.496548	2.26402e-09
LOXL4	0.915647	2.31625e-09
NFATC2	0.484425	2.34585e-09
GZMB	1.08281	2.35426e-09
BTBD16	-1.49789	2.35942e-09
GNG7	0.59477	2.36897e-09
KCNH2	0.637173	2.37721e-09
P2RY13	0.538537	2.42513e-09
FGF18	0.407655	2.43152e-09
GNAL	0.492052	2.43152e-09
AVEN	0.399473	2.44295e-09
SFXN3	0.517514	2.47441e-09
CLSTN2	0.642774	2.53618e-09
PIWIL4	0.568329	2.60798e-09
TMCO3	0.553197	2.65656e-09
GPR17	0.242331	2.70604e-09
ALDH1A1	1.33602	2.74353e-09
ADCYAP1R1	0.22125	2.77725e-09
NRBP1	0.348436	2.78643e-09
DDX19A	0.340717	2.80674e-09
TRERF1	-0.481148	2.83261e-09
SCARA5	0.881989	2.84966e-09
VAMP5	0.719406	2.92046e-09
ACOXL	-0.979527	2.93719e-09
XG	0.802307	2.98948e-09
RRAGC	0.39424	2.98948e-09
CRLF2	0.423801	2.99778e-09
CD74	0.97008	3.0841e-09
RGN	0.527051	3.13453e-09
KLHL31	-0.301543	3.19291e-09
ENAH	0.506308	3.22984e-09
LILRA4	0.526508	3.24779e-09
SRF	0.376564	3.26737e-09
SNTB2	0.361452	3.32205e-09
GDF10	0.323561	3.42513e-09
DMGDH	0.311281	3.48395e-09
GZMM	0.641286	3.57155e-09
CDC42EP1	0.608706	3.57443e-09
ZNF25	0.456134	3.62173e-09
SPATA20	-0.558256	3.62882e-09
CHST13	0.42458	3.68214e-09
KCNA5	0.464442	3.73645e-09
LCN6	0.352283	3.789e-09
SHANK1	0.227321	3.89669e-09
BVES	0.57789	4.03392e-09
MT1G	1.03865	4.03392e-09
ITPR2	0.472628	4.06874e-09
SKIL	0.482757	4.12322e-09
TXNRD1	0.680316	4.12382e-09
SPRY1	0.629594	4.17748e-09
FUT4	0.621069	4.2315e-09
LRGUK	-0.502695	4.25475e-09
FABP6	-1.21855	4.30858e-09
CCDC24	-0.617809	4.38462e-09
THRA	0.451561	4.5155e-09
AOC2	-0.578388	4.59553e-09
DIRAS1	0.523966	4.66924e-09
SHANK3	0.534162	4.67159e-09
LPP	0.478809	4.74104e-09
FHOD1	0.478236	4.74104e-09
GRIK5	0.487016	4.76483e-09
ZNF443	-0.395808	4.76586e-09
CSF3R	0.719227	4.76586e-09
AMPD1	0.505807	4.76881e-09
FAM107A	0.717298	4.81063e-09
KLF10	0.519619	4.8875e-09
MAPKAP1	0.343439	4.95902e-09
PICK1	-0.356801	4.99826e-09
STXBP6	0.62697	5.02179e-09
KCNIP3	0.433162	5.1336e-09
ME1	0.707789	5.14124e-09
STK38L	0.491415	5.1471e-09
FLT3	0.514764	5.37262e-09
KLHL4	0.403107	5.39018e-09
TMC7	-0.671678	5.48102e-09
EGFL7	0.551208	5.48817e-09
SLC16A6	0.524921	5.52655e-09
UTRN	0.527065	5.52676e-09
PNMA2	0.511617	5.66358e-09
GRAMD1A	0.559271	5.93825e-09
CEBPB	0.588424	5.97457e-09
CYP3A5	-1.12683	6.07993e-09
FXYD7	0.481207	6.20671e-09
AGPAT4	0.451589	6.21777e-09
TPM4	0.482671	6.26409e-09
RND3	0.730612	6.34161e-09
NFIC	0.473656	6.36897e-09
PINK1	0.409264	6.50647e-09
KCNK6	0.546285	6.77752e-09
EVL	0.579606	6.77752e-09
FBN2	1.12708	6.79466e-09
CAMK1G	0.440676	6.89868e-09
VIPR2	0.457149	6.93324e-09
LILRA1	0.361892	7.10778e-09
NKG7	0.899993	7.14186e-09
SFMBT2	0.543195	7.21003e-09
IL11	0.752988	7.28331e-09
PHKG1	0.399438	7.3231e-09
CR2	0.853763	7.35122e-09
CCL7	0.642177	7.55256e-09
PICALM	0.360554	7.55256e-09
MYL6	0.331206	7.65799e-09
PTN	1.36944	7.76828e-09
NR4A1	0.910833	7.80414e-09
F8	0.485762	7.80946e-09
SCUBE3	0.640698	7.80959e-09
GRIP2	0.421813	7.97435e-09
NPR3	0.549264	8.0593e-09
SHROOM1	-0.647682	8.27537e-09
USHBP1	0.277571	8.29203e-09
GABBR2	1.25485	8.30105e-09
GPR155	0.490651	8.42716e-09
PDE4DIP	0.38896	8.42716e-09
VEGFC	0.725457	8.6452e-09
FOXQ1	-1.10856	8.77683e-09
INPP5A	0.402933	8.86505e-09
NT5E	0.94884	8.8678e-09
KLK4	0.862502	9.31043e-09
DPEP1	0.490105	9.54745e-09
IL12RB1	0.532183	9.57752e-09
LY6H	0.482599	9.60752e-09
TRMT1	-0.379132	9.61233e-09
SSH3	-0.587698	9.85718e-09
RAB11FIP5	0.404152	1.00722e-08
IFIT2	0.85289	1.01434e-08
THPO	0.29417	1.01563e-08
LRRC8A	0.49879	1.02427e-08
CD82	0.743415	1.03971e-08
NINJ1	0.499962	1.0794e-08
MYOC	0.417635	1.08425e-08
MCL1	0.456881	1.1038e-08
NGFR	0.723165	1.1437e-08
PVR	0.472201	1.1486e-08
ZNF266	-0.408603	1.15761e-08
GIMAP6	0.584497	1.16043e-08
PYCR1	0.807622	1.1621e-08
ANXA10	-1.98837	1.17953e-08
SIGLEC8	0.442144	1.19084e-08
NDUFA7	-0.385148	1.21997e-08
CD19	0.909022	1.25253e-08
ANKRD53	0.252052	1.27648e-08
CD226	0.419505	1.28195e-08
CTLA4	0.622075	1.31806e-08
KITLG	0.597861	1.35831e-08
IL13RA1	0.497217	1.38062e-08
CD3D	0.922324	1.38442e-08
DOK3	0.489356	1.38513e-08
DAZL	0.292104	1.39852e-08
RARB	0.565443	1.45041e-08
DEPDC7	0.668748	1.46752e-08
VKORC1	0.412913	1.49679e-08
SPTAN1	0.438485	1.50791e-08
KLRG1	0.46233	1.50791e-08
DUSP22	0.361846	1.52462e-08
RNASE4	0.582733	1.52681e-08
NUCB2	0.465966	1.54424e-08
GDPD5	0.519735	1.55057e-08
TGFB1	0.550058	1.56153e-08
ETS1	0.567158	1.58564e-08
CXCL16	0.625205	1.58723e-08
MCHR1	0.325599	1.61876e-08
RGL1	0.622774	1.63284e-08
PACRG	-0.472627	1.65619e-08
RAB37	0.421752	1.66011e-08
ZMAT3	0.470299	1.66011e-08
GPX7	0.706312	1.68352e-08
CD38	0.769483	1.69849e-08
NES	0.677959	1.69925e-08
TTLL3	-0.450445	1.73898e-08
KIF17	0.408882	1.78775e-08
UBE2J1	0.366614	1.79029e-08
IL18BP	0.397173	1.79708e-08
TREM1	0.71076	1.80451e-08
AARS	0.400299	1.84012e-08
SLC45A1	0.545556	1.85956e-08
RHOA	0.366199	1.89028e-08
CYLD	0.404449	1.90758e-08
BCAR1	0.417713	1.96659e-08
PKD2	0.524013	1.98579e-08
HEXB	0.401789	2.00186e-08
CLEC4D	0.294425	2.00738e-08
LTF	1.3048	2.02291e-08
PPFIBP1	0.456518	2.05414e-08
CLC	0.671918	2.0692e-08
PPFIBP2	-0.673435	2.10216e-08
RAB32	0.559485	2.1064e-08
PPM1K	0.432505	2.16582e-08
SLCO2A1	0.763918	2.1771e-08
CYP26B1	0.674465	2.1771e-08
SERINC1	0.432851	2.24326e-08
EDN1	0.826609	2.24478e-08
ATP6V1B2	0.414854	2.25971e-08
CLIP2	0.565306	2.27913e-08
HSD3B7	0.560037	2.34775e-08
SUSD3	0.599667	2.35752e-08
TSC22D1	0.488162	2.3696e-08
TPD52L1	0.660499	2.37504e-08
MAP4K1	0.69612	2.38746e-08
RORA	0.426595	2.45875e-08
PEBP4	0.319662	2.46569e-08
CCNYL1	0.502903	2.48049e-08
SPRYD3	0.346485	2.52184e-08
ACY1	-0.515119	2.57598e-08
AFF3	0.582135	2.58463e-08
SLC16A4	0.690924	2.70927e-08
NAV1	0.499375	2.78252e-08
PCDHGA9	0.390337	2.82687e-08
BMPR2	0.447238	2.9029e-08
ADAM9	0.580519	2.92721e-08
NLRP12	0.374981	2.96282e-08
CRMP1	0.474602	3.01361e-08
SOX5	0.358883	3.04178e-08
LDB3	0.400307	3.07747e-08
TYRP1	0.527451	3.09021e-08
SEMA3D	0.718669	3.09855e-08
RABAC1	0.467134	3.22088e-08
GPR146	0.301148	3.23574e-08
CD40LG	0.535433	3.44699e-08
FNDC4	0.702359	3.53051e-08
SLC43A1	0.538799	3.57771e-08
PARD3B	0.492868	3.60033e-08
HRH1	0.525461	3.61189e-08
PNOC	0.515844	3.61839e-08
MMP7	1.63409	3.68843e-08
DEGS2	-0.761422	3.70608e-08
MDGA1	0.526293	3.79624e-08
BMP8A	0.26379	3.81276e-08
GHR	0.65487	3.87818e-08
PYGB	0.485389	4.00094e-08
RASGEF1B	0.449751	4.04779e-08
RGS5	0.728897	4.05397e-08
PIK3CG	0.550197	4.13452e-08
IL17D	0.553245	4.18333e-08
ATP2B4	0.606489	4.20246e-08
GSTM5	0.713801	4.22659e-08
AGTRAP	0.42944	4.26255e-08
PLA2G2A	1.66158	4.26738e-08
DNAJC3	0.377575	4.30196e-08
PRKD1	0.679316	4.30672e-08
SEC14L1	0.364035	4.36414e-08
IGFBP4	0.689491	4.51671e-08
PREX1	0.582867	4.524e-08
SCD5	0.653049	4.72384e-08
STK40	0.349952	4.85932e-08
AGR2	-1.20458	4.88349e-08
SLA2	0.471883	4.94059e-08
TMEM169	0.428678	5.14455e-08
ARL3	0.461236	5.15266e-08
PDZD4	0.596745	5.25109e-08
ARHGEF3	0.453875	5.25436e-08
TBX3	-0.791401	5.25905e-08
CXXC5	0.705272	5.29801e-08
SMO	0.704714	5.3473e-08
CTSO	0.606539	5.36544e-08
CCDC9	0.312065	5.41541e-08
KCNH4	-0.51211	5.45898e-08
HDAC4	0.387716	5.50551e-08
SCG5	0.80278	5.57096e-08
LAMP2	0.4929	5.64313e-08
GPR171	0.697301	5.699e-08
HIPK4	0.198539	5.699e-08
C11orf24	0.361143	5.699e-08
CTSA	0.451323	5.82829e-08
CCDC14	-0.475592	5.83839e-08
NSUN6	-0.44652	5.87805e-08
CD69	0.96303	5.91497e-08
RNH1	0.346086	5.98549e-08
MAML2	0.473337	6.12997e-08
CCL24	0.768685	6.16298e-08
STAT3	0.381115	6.23695e-08
CLU	0.98782	6.29722e-08
NUDT11	0.594982	6.4067e-08
EGFLAM	0.505331	6.4904e-08
CCNL2	-0.396315	6.49948e-08
LCP1	0.867686	6.56218e-08
GZMA	0.974252	6.59077e-08
ESAM	0.500003	6.71947e-08
CD3G	0.616991	6.78573e-08
ARRB1	0.559188	6.83716e-08
ST5	0.496403	6.83716e-08
SLITRK6	-1.35068	6.87386e-08
SH3BGR	0.380892	6.87644e-08
PPP2R3C	0.335915	6.91815e-08
CREM	0.394795	6.91815e-08
ZBED1	0.429344	6.94227e-08
RHOG	0.355357	7.06244e-08
SPTBN5	-0.578823	7.08814e-08
HLA-DQB2	0.912416	7.08814e-08
PCGF3	-0.349133	7.13206e-08
ZNF532	0.545147	7.50499e-08
PSTPIP1	0.51342	7.50499e-08
SLC39A7	0.379132	7.62261e-08
HRH2	0.419786	7.83655e-08
ATG4D	-0.348979	7.87573e-08
PHF19	0.455396	7.93021e-08
DNAJC12	0.595059	7.94058e-08
ARCN1	0.36227	8.02582e-08
TNFRSF17	0.81349	8.34671e-08
SLC24A2	0.400621	8.41627e-08
SIX5	0.444808	8.54878e-08
NPTX1	0.494772	8.5862e-08
NFASC	0.468097	8.65254e-08
LIF	0.758671	8.67697e-08
CD300LG	0.273222	8.7351e-08
GMPPA	0.31237	8.76039e-08
C11orf68	0.32466	8.77499e-08
IL15RA	0.587856	8.93313e-08
CIDEC	0.535897	8.95612e-08
PHLDB2	0.621078	9.19693e-08
STK3	0.413346	9.27776e-08
AP2A2	0.411419	9.33977e-08
OXSM	-0.343062	9.36055e-08
NMT2	0.491212	9.38436e-08
ANKRD13A	0.484188	9.44884e-08
PTCRA	0.336371	9.44884e-08
INPP5F	0.313186	9.52214e-08
SOX18	0.586645	9.92475e-08
UBASH3A	0.480015	9.95798e-08
GBP5	0.942871	9.96412e-08
SLC16A8	-0.476523	9.96412e-08
HSPB3	0.648758	1.00406e-07
FCN3	0.467995	1.01297e-07
MCFD2	0.36944	1.02259e-07
RAB3C	0.258442	1.03579e-07
ANKRD55	0.327043	1.04425e-07
VEGFA	-0.637025	1.0498e-07
RHOBTB1	0.494855	1.05034e-07
MIPEP	0.401592	1.05279e-07
TSHB	0.119166	1.06761e-07
CXCL10	1.29664	1.07212e-07
NCOR2	0.370241	1.07733e-07
SLC14A1	-1.22487	1.10627e-07
DUSP14	0.451329	1.12546e-07
LHFPL2	0.447411	1.12843e-07
C9orf3	0.478719	1.13182e-07
PRDX4	0.481341	1.13599e-07
HS6ST3	-0.77647	1.1488e-07
PPIC	0.552159	1.16518e-07
FKBP14	0.418183	1.18757e-07
MMP25	0.434559	1.19084e-07
ARFGAP3	0.417676	1.19234e-07
GRP	0.745291	1.2033e-07
CFD	0.899141	1.21905e-07
BOK	0.513432	1.22685e-07
ZMYND15	0.445239	1.23583e-07
QTRT1	-0.394603	1.25007e-07
PTX3	0.86907	1.25685e-07
ITPKB	0.388092	1.27428e-07
ABL2	0.319945	1.2847e-07
MAPKAPK2	0.28703	1.28829e-07
CRTAM	0.50484	1.29436e-07
POMC	0.407863	1.29721e-07
TNS3	0.539879	1.30844e-07
OR51E1	0.442172	1.31809e-07
NPC1	0.389762	1.32561e-07
MASP1	0.432201	1.35816e-07
DNM1	0.642872	1.36035e-07
DDAH2	0.542959	1.36035e-07
PLCXD3	0.65751	1.38119e-07
BAIAP2	0.484052	1.44536e-07
ADA	0.663756	1.48405e-07
ITGA8	0.601298	1.48768e-07
PANX1	0.400374	1.48991e-07
PLCD4	0.484137	1.50792e-07
ERN2	-1.10222	1.51955e-07
GPRIN3	0.476189	1.52202e-07
ARHGAP30	0.56674	1.53444e-07
TPO	0.291981	1.55027e-07
CALM1	0.374954	1.58266e-07
GLRX	0.621533	1.62072e-07
ATP11A	0.469107	1.62072e-07
LCK	0.647096	1.63906e-07
CAP1	0.373157	1.63906e-07
HIF3A	0.502326	1.64937e-07
KDELR2	0.405787	1.66325e-07
SIPA1	0.383145	1.67227e-07
MTHFD2	0.527988	1.67279e-07
BDKRB1	0.596746	1.68446e-07
IRAK3	0.564563	1.68841e-07
HVCN1	0.489901	1.69191e-07
PPM1J	0.444344	1.69271e-07
NKD1	0.520299	1.70369e-07
KLF6	0.517577	1.73509e-07
GBF1	0.307834	1.73815e-07
ANXA7	0.347983	1.74039e-07
SETX	0.326209	1.74175e-07
ZCCHC14	0.368103	1.74426e-07
CYSLTR2	0.364488	1.78363e-07
CHST6	0.559644	1.79401e-07
TRPC6	0.468387	1.79518e-07
VIT	0.559395	1.81136e-07
PPP2R5B	0.352968	1.81226e-07
MS4A1	0.92313	1.8146e-07
NOVA2	0.333598	1.81895e-07
CDK6	0.60014	1.82559e-07
BTLA	0.416416	1.83268e-07
HAPLN1	-0.595579	1.84293e-07
SH3D19	0.475011	1.84409e-07
HOXB3	-0.647915	1.84557e-07
ITSN1	0.36417	1.85164e-07
FAM43B	0.419248	1.85164e-07
GPR162	0.424129	1.85753e-07
NECAP2	0.317338	1.90016e-07
PRX	0.350798	1.91081e-07
DCBLD1	0.497407	1.91441e-07
AXIN2	0.714995	1.92121e-07
FMNL2	0.510736	1.94098e-07
CFP	0.524733	1.95073e-07
ICOS	0.574746	1.95109e-07
CAPZA2	0.333689	1.97854e-07
FYCO1	0.426465	1.98051e-07
SAMD10	-0.379226	1.98358e-07
UNC5A	0.45361	1.99612e-07
SMARCA2	0.427626	1.99612e-07
LOXL1	0.722421	1.9969e-07
UBL3	0.518387	1.99827e-07
C16orf45	0.598961	2.00078e-07
PAPPA	0.582135	2.00278e-07
SPINK4	-1.09247	2.04085e-07
PPP1R3B	0.459549	2.06872e-07
GZMH	0.847207	2.08923e-07
PTPN5	0.208279	2.09699e-07
STIM1	0.364872	2.14146e-07
OXT	0.336656	2.14635e-07
TFE3	0.310256	2.15415e-07
ZAP70	0.55789	2.17177e-07
KCNQ4	0.381265	2.18516e-07
ATOH8	-0.782177	2.23858e-07
OGFRL1	0.502761	2.24535e-07
TNFRSF13B	0.594783	2.29127e-07
WDR90	-0.36744	2.33005e-07
C1QTNF3	0.496548	2.34651e-07
HSPA5	0.37856	2.38226e-07
TRAT1	0.56153	2.40211e-07
DZIP1	0.552967	2.40581e-07
JSRP1	0.765544	2.42184e-07
CILP2	0.571873	2.44723e-07
SARDH	0.444488	2.45387e-07
TRPC1	0.521277	2.4646e-07
GFRA2	0.39816	2.4649e-07
ACAN	0.599899	2.47019e-07
PTGFRN	0.487916	2.49903e-07
TRAK2	0.426742	2.52102e-07
SH3GL1	0.326704	2.52179e-07
GNG10	0.438231	2.5746e-07
CTTNBP2	0.69149	2.57928e-07
SHOX2	0.418089	2.59166e-07
RTN1	0.498366	2.62474e-07
LPA	-0.52477	2.63024e-07
HCLS1	0.906207	2.66303e-07
SGPP1	0.589195	2.66303e-07
A4GALT	0.656356	2.72014e-07
CYP2D6	-0.320871	2.78432e-07
DENND1A	0.315317	2.83101e-07
SLC39A8	0.526761	2.84529e-07
SCN4B	0.440108	2.8601e-07
YIF1A	0.34423	2.87164e-07
LAP3	0.495624	2.96212e-07
HMGCS2	-1.48667	2.97753e-07
MATK	0.460388	2.99735e-07
SH3PXD2A	0.574159	3.01367e-07
GCLC	-0.666725	3.01513e-07
YARS	0.309432	3.02926e-07
LAMC1	0.510606	3.08818e-07
TLR7	0.638724	3.08893e-07
BIRC3	0.801768	3.10275e-07
PLD4	0.432546	3.10277e-07
DNAJB6	0.357178	3.18519e-07
HOMEZ	-0.347306	3.20264e-07
VAT1	0.422784	3.20509e-07
SPDYA	-0.241869	3.20667e-07
NTRK3	0.423743	3.37543e-07
SORCS1	0.332777	3.45296e-07
ADIPOQ	0.529365	3.48681e-07
INPP5B	0.300994	3.51946e-07
YKT6	0.315049	3.57222e-07
CORO2B	0.52192	3.6532e-07
[truncated: 11,314 more rows]

## Sheet: C-B
Gene	logFC	adj.P.Val
VSIG2	3.60338	2.0402e-68
UPK2	5.07578	4.10192e-68
PSCA	4.69916	3.53613e-58
PPARG	2.61344	1.59886e-55
KLHDC7A	2.38632	3.27018e-55
UPK3A	4.16627	1.44852e-52
VGLL1	3.29877	4.2554e-49
UPK3B	3.18404	6.09905e-48
FER1L4	2.14705	2.51916e-47
TMPRSS2	2.99809	2.81367e-47
CAB39L	1.84608	5.18443e-46
BCAS1	2.93042	1.07713e-44
GATA3	2.67831	2.25277e-44
CGN	2.33057	2.62207e-44
REEP6	2.46883	2.73626e-43
UPK1A	4.30911	3.5663e-43
PIK3C2B	1.43956	5.73509e-42
GOLT1A	2.35722	7.55243e-42
RAB15	1.74853	8.99129e-41
CNGA1	2.35815	9.28494e-41
CAPS	1.94152	1.48585e-40
CAPN5	1.97382	2.23603e-40
TRAK1	1.41448	5.09906e-40
SLC44A3	1.72092	1.53453e-39
TLE2	1.85039	4.48457e-38
PLEKHA6	1.48898	1.10734e-37
TJP3	1.97745	2.55558e-37
BCAT2	1.37951	3.0481e-37
SNCG	2.65942	1.07402e-36
S100P	2.94734	2.72007e-36
SCNN1B	2.8584	2.74924e-36
BNC1	-1.96441	1.03634e-35
GGT6	2.35455	2.48628e-35
SRMS	1.94188	5.69979e-35
PLEKHG6	1.64392	1.33159e-34
SPINK1	4.60332	1.77565e-34
ARHGEF10L	0.941694	1.92178e-34
VIPR1	1.67955	3.49368e-34
NDRG2	1.67173	4.13658e-34
PPFIBP2	1.66757	4.92171e-34
B3GNT3	1.86552	8.5369e-34
ACOX1	1.33262	1.77376e-33
TNNC1	2.48651	2.0555e-33
ELF3	2.04288	2.06841e-33
UPK1B	4.13303	2.71994e-33
FAM3B	2.72151	2.72419e-33
PLA2G2F	2.74488	3.17117e-33
RNF128	2.28598	5.22963e-33
GDPD3	2.22726	5.46748e-33
MSX2	1.86538	5.57494e-33
SCUBE2	2.76159	8.53185e-33
SCCPDH	1.61801	2.0309e-32
GPR160	1.91912	2.85485e-32
ICA1	1.2331	9.1313e-32
SEMA5A	2.02299	1.71215e-31
BMP3	2.02716	4.27454e-31
SLC30A2	2.57442	4.37272e-31
CYP4B1	3.11341	6.64772e-31
DHRS2	3.39834	7.83197e-31
SCNN1G	2.36843	2.43397e-30
FRY	1.3678	3.28143e-30
KRT6B	-3.77746	3.62336e-30
RABGAP1L	0.932219	4.37778e-29
CLDN4	1.7215	9.53737e-29
METTL7A	1.62999	1.35296e-28
SLC29A3	1.30365	1.65079e-28
TMC4	1.51169	8.69196e-28
FBP1	1.94038	9.06925e-28
GRHL3	2.37498	1.07204e-27
EPB41L1	1.1738	1.12999e-27
C1QTNF7	1.0326	1.36118e-27
TBX3	1.7758	1.3765e-27
EPN3	1.59077	1.48003e-27
CYB5A	1.34089	2.1141e-27
TGFBR3	1.67718	5.00186e-27
CMYA5	1.57981	2.0982e-26
RBPMS	1.07621	2.23372e-26
TMEM45B	2.13392	2.23372e-26
HMGA2	-1.47133	3.84707e-26
EVPL	1.60544	4.10443e-26
FBLN1	1.87105	5.98472e-26
FGD3	1.3366	6.34626e-26
RHBG	1.68922	6.70853e-26
MMP15	1.01935	7.06385e-26
MRVI1	1.0849	7.10062e-26
POF1B	1.66981	7.31378e-26
ARHGAP27	0.736978	7.31378e-26
SLC9A2	1.83997	7.34077e-26
GABBR2	2.56275	7.34077e-26
CYP4F12	1.9421	9.2283e-26
POLR3G	-0.812673	9.50841e-26
VSNL1	-1.79008	9.68211e-26
LLGL2	1.03428	1.26009e-25
HMGCS2	3.3837	1.2731e-25
C2orf15	1.06089	1.94189e-25
IKZF2	1.01388	2.16618e-25
SLC37A1	1.0313	3.94862e-25
PAQR7	1.25817	5.07851e-25
MUC20	2.08498	6.10283e-25
PODN	1.37618	9.59617e-25
SLC2A10	1.33969	1.06634e-24
TBX2	2.00431	1.11097e-24
PDE9A	1.40516	1.60991e-24
MYO1B	-1.0874	1.7745e-24
FXYD4	2.68847	2.68629e-24
KRT20	3.7192	2.73294e-24
SAMD10	0.823653	3.07417e-24
ALOX5	1.32918	3.37495e-24
ELF5	1.77366	4.12791e-24
TNFRSF21	1.38933	4.15935e-24
CDC25B	-1.12292	5.3655e-24
MAGI1	0.917757	5.57081e-24
SH3BGRL2	1.31415	5.80608e-24
CYP2J2	1.94225	5.95974e-24
PRR15	1.41244	7.3752e-24
GPD1L	1.40294	7.5525e-24
MANSC1	1.13047	9.23356e-24
TCF21	1.20574	9.44156e-24
LDLRAD3	-1.07952	9.58943e-24
ANKDD1A	1.04609	1.90058e-23
KRT7	2.43585	1.94143e-23
LMOD1	1.61093	1.95837e-23
PLCD1	1.32571	1.99582e-23
MYH11	2.25592	2.40809e-23
C4orf19	1.63646	2.51393e-23
SH3GLB2	0.874486	3.29033e-23
RAB11FIP4	1.06276	3.72453e-23
ERBB2	1.23378	3.91807e-23
ERBB3	1.30668	4.05568e-23
CTSH	1.32639	4.05717e-23
NEIL3	-0.936123	5.0566e-23
ZNF552	1.02312	5.97792e-23
CASP5	-0.827424	5.97792e-23
IFT140	0.967253	6.40107e-23
PARD6B	1.05431	6.57132e-23
GDF15	2.17381	6.97439e-23
EVX1	1.24351	7.02167e-23
NAALADL2	1.03582	7.48253e-23
LIPH	1.75085	8.88665e-23
MYH14	1.63344	9.25171e-23
SSH3	1.11459	1.16895e-22
GNA14	1.28982	1.18818e-22
SH3YL1	0.991784	1.23046e-22
ATP1A4	1.26076	1.33491e-22
CAMK2G	0.763646	2.0098e-22
TMEM125	1.35697	2.0098e-22
TSPAN15	1.09724	2.21881e-22
DSG3	-2.9142	2.74124e-22
GUCA2A	2.22642	3.10329e-22
ABAT	1.26873	3.10329e-22
NR2F2	1.10036	3.35903e-22
SLC16A1	-1.44358	3.80487e-22
ANKS1A	1.09957	4.90097e-22
TM7SF2	1.37994	5.38507e-22
CLDN23	1.43826	5.63564e-22
IL12RB2	-1.13109	5.65702e-22
DAPK1	1.31642	8.1807e-22
CAMK2N1	1.65871	8.24005e-22
MCF2L	0.881878	1.32496e-21
SUOX	0.788741	1.90176e-21
HPSE2	1.03292	1.90948e-21
HS3ST6	1.62202	1.97709e-21
ELN	1.45095	2.12012e-21
TOB1	1.11728	2.13408e-21
TINAGL1	1.44637	2.2849e-21
DEGS2	1.44969	2.54652e-21
MAN1C1	2.16819	2.55276e-21
FA2H	1.42657	2.76064e-21
ACAA1	0.757034	3.21196e-21
ACSM3	1.41501	3.40937e-21
TSPAN12	1.39979	4.05566e-21
BHMT2	0.867546	4.26582e-21
STK17A	-0.823879	5.4791e-21
PTTG1	-1.173	7.64015e-21
ASAH1	0.860975	1.01472e-20
RALGPS1	0.978595	1.38849e-20
B4GALT4	0.989776	1.42633e-20
FBXL22	0.861849	1.42633e-20
SMOC2	1.45093	1.43951e-20
MMRN2	1.33254	1.57334e-20
SLC44A2	0.978349	1.57334e-20
MRGPRF	1.29346	2.04485e-20
ZDHHC3	0.705297	2.272e-20
INPP5A	0.714793	2.60462e-20
MFAP4	1.82447	2.94123e-20
WFDC1	1.24154	2.94123e-20
VGLL3	1.63156	3.40924e-20
CEBPA	1.44877	4.28409e-20
ACSL5	1.41406	4.45644e-20
ABHD12	0.893836	5.97693e-20
DOCK3	1.40209	8.14988e-20
KRT8	1.55084	8.21748e-20
PPP1R3C	1.91269	9.56313e-20
WARS	-1.21127	1.00034e-19
SORBS1	1.23407	1.19401e-19
PGPEP1	0.663112	1.25686e-19
SYNGR1	1.07774	1.43793e-19
FMO5	0.988283	1.53965e-19
SPON1	1.53182	1.57086e-19
DGAT2	1.30811	1.63976e-19
OSBPL6	-0.708743	1.74065e-19
ADORA2B	-1.48381	1.79518e-19
MAL	2.57852	1.81914e-19
CREB3L2	0.881603	1.90748e-19
TTC21A	0.766456	2.06619e-19
PHLDB3	0.896886	2.18132e-19
CROT	1.17556	2.31334e-19
TMEM97	1.53959	2.35271e-19
MYLIP	1.05904	2.45304e-19
MEFV	-0.732197	2.52475e-19
ATP8B1	1.07157	2.734e-19
FGF7	1.16032	2.84804e-19
SRC	0.820416	2.97857e-19
FRZB	1.2746	3.05709e-19
PLS1	1.4211	3.07638e-19
SASH1	0.931653	3.13193e-19
SCO2	-0.836662	3.43629e-19
TRAPPC6A	0.948594	3.72048e-19
DACT3	0.912137	3.74948e-19
IGFBP3	1.76538	4.3382e-19
PRELP	1.27262	5.17692e-19
RAP1GAP	1.3248	5.38736e-19
ACP6	1.03696	5.76191e-19
ABCD3	1.00594	5.82751e-19
LIPE	0.877914	6.33021e-19
FOXA1	1.80817	6.657e-19
TMCO4	0.713893	6.67483e-19
WFS1	0.858886	7.6282e-19
BAIAP3	1.05415	8.16519e-19
THRB	0.995205	8.80997e-19
GATA2	1.55456	8.9373e-19
CYP4Z2P	1.178	1.07998e-18
TACC1	1.08108	1.1348e-18
CACNB3	0.764789	1.17971e-18
BATF	1.1305	1.19915e-18
BTBD16	2.42279	1.79619e-18
EPS8	1.05654	1.92445e-18
SGCD	0.686829	2.27227e-18
ITSN2	0.717304	2.38406e-18
CHAC2	-0.952978	2.59408e-18
ADRA2A	0.952034	2.61413e-18
IL31RA	-0.561083	2.78464e-18
SGCA	1.08868	2.93785e-18
BTG2	1.26417	3.03592e-18
MYOCD	1.08222	3.25342e-18
CRB3	1.02417	3.46254e-18
RAB25	1.45891	3.60629e-18
SYNPO2	1.39611	4.1937e-18
PPM1L	0.799399	4.81734e-18
CASQ2	1.44619	4.87099e-18
MT1X	-1.48111	5.26705e-18
CHN2	0.796521	5.31096e-18
HSPB6	1.49773	6.17719e-18
MT2A	-1.4927	6.22549e-18
BMPR1B	-0.999482	6.27814e-18
SLC17A5	0.827251	7.41839e-18
IGF2BP2	-1.37999	8.81043e-18
PPP1R12B	0.796198	1.04916e-17
PLEKHA7	0.971436	1.08843e-17
SPAG4	1.09654	1.20646e-17
TEPP	1.20958	1.34071e-17
OSR1	1.66332	1.39545e-17
SLC14A1	2.15918	1.43461e-17
TTL	-0.582624	1.79151e-17
FUCA1	0.877488	1.84357e-17
SORL1	1.36133	1.94304e-17
KCNG1	1.68623	1.99282e-17
PLN	1.42557	2.21719e-17
INMT	1.00488	2.35366e-17
TIAM1	1.02942	2.53839e-17
NEK8	0.670144	2.59608e-17
CSDC2	0.816803	2.77335e-17
DENND2D	0.978656	2.78018e-17
AOC3	1.25073	2.87838e-17
TMEM159	0.831404	3.52646e-17
GPRC5C	1.16864	3.77166e-17
INA	2.16815	4.22242e-17
POPDC3	-1.32873	4.24808e-17
CDCA4	-0.748625	4.37266e-17
MTHFD1L	-0.686476	4.5752e-17
RGS9BP	0.826957	4.96181e-17
ACOXL	1.52076	4.99794e-17
TMEM63A	0.713496	5.10918e-17
ISYNA1	1.13944	5.10918e-17
CTSC	-1.02277	5.33156e-17
ADAM33	0.847412	5.41525e-17
KIF18A	-0.920763	5.48067e-17
A2M	1.13224	5.63871e-17
IL15	-0.701591	5.79867e-17
STS	1.13329	5.8532e-17
KCNN4	1.31579	6.30151e-17
NOD2	-1.00641	6.35701e-17
C17orf82	0.671319	6.94997e-17
RAN	-0.582848	7.13656e-17
PTGIS	1.55933	7.13656e-17
TMEM50B	0.789259	7.17112e-17
CPXM2	1.09484	7.22939e-17
CDK6	-1.04967	7.72506e-17
RGS16	1.30007	8.4854e-17
UBL3	0.908359	8.51057e-17
PGM5	1.52152	8.57028e-17
FOXF1	1.22318	8.66811e-17
MSN	-0.964233	9.11443e-17
GNB4	-0.739714	9.31339e-17
WDR66	-1.22095	9.75331e-17
FAM118A	0.951046	9.75331e-17
TMEM47	1.43134	1.14201e-16
PIM1	1.03288	1.16937e-16
WDR5	-0.603053	1.19624e-16
IL20RB	-1.78993	1.25567e-16
CNN1	1.7096	1.26461e-16
TSPAN6	1.00001	1.35525e-16
S100A5	0.849092	1.36187e-16
FCRLB	1.61443	1.36791e-16
RGS20	-0.805498	1.37871e-16
KRT5	-3.37655	1.39557e-16
TRIM24	0.917032	1.6231e-16
SELP	1.23439	1.65312e-16
PI3	-3.10832	1.87062e-16
C9orf116	0.857844	1.9075e-16
TGM1	-1.46099	2.03665e-16
SIDT1	1.0702	2.52771e-16
LMNB2	-0.805228	2.57441e-16
RHPN1	0.977364	2.62718e-16
GORASP1	0.55676	2.67026e-16
ZNF618	-0.769402	2.85603e-16
MND1	-0.848515	2.89067e-16
PBXIP1	0.665244	2.89067e-16
PLA2G4F	1.14609	2.94842e-16
CDKN3	-1.0991	2.95503e-16
EIF5A	-0.630283	3.0179e-16
RGS5	1.18714	3.15066e-16
EXT1	-0.828587	3.81147e-16
ACTA2	1.17634	3.92004e-16
KRT14	-3.08122	4.17733e-16
PCDH1	0.931638	4.27345e-16
TEAD3	0.680667	4.4875e-16
BAMBI	1.82104	4.51624e-16
PCBD1	0.751038	4.51624e-16
FUT9	0.819233	4.61601e-16
GREM2	0.78679	4.93854e-16
CASQ1	1.62963	4.95382e-16
ITGA8	1.01293	5.50795e-16
EPS8L1	1.2173	5.5693e-16
ENO1	-0.669083	5.65854e-16
TBC1D9	0.869873	6.5112e-16
SAMD13	0.870794	6.5112e-16
SGPL1	0.769338	8.04126e-16
SPARCL1	1.19129	8.66557e-16
SLC44A4	1.81114	1.03503e-15
GATM	1.49616	1.04977e-15
ZNF254	0.686254	1.05605e-15
TMEM171	-1.04297	1.09394e-15
AQP1	0.956504	1.15001e-15
ARRB1	0.906038	1.27728e-15
IDH1	1.05236	1.29508e-15
DUSP7	-0.920107	1.30731e-15
RNF175	-0.682379	1.35604e-15
ITIH5	0.965715	1.39072e-15
GSTM5	1.13691	1.42105e-15
HSPB7	1.04969	1.46044e-15
RHPN2	1.25839	1.46924e-15
FUT3	1.67344	1.49238e-15
ACOX3	0.86787	1.50128e-15
SYTL2	1.01787	1.54124e-15
ORMDL3	0.686188	1.6091e-15
FUK	0.592965	1.63658e-15
CCNB1	-1.00267	1.73457e-15
TLE6	1.15144	1.78656e-15
ALDH5A1	0.984428	1.82347e-15
SH3GL3	-0.948242	2.10602e-15
ACBD4	0.611157	2.21441e-15
TNXB	1.0942	2.31788e-15
B3GNT4	-0.749394	2.34872e-15
TRMT5	-0.542271	2.37694e-15
RASEF	1.12691	2.86343e-15
PEBP1	0.735514	2.86343e-15
TXN	-0.777865	3.1495e-15
MID1	0.85238	3.20088e-15
CD109	-1.13596	3.5506e-15
PLCE1	1.0155	3.69043e-15
UCP2	1.24797	4.00495e-15
PDZRN4	0.933024	4.00495e-15
FSCN1	-1.21386	4.03089e-15
FOXD1	-1.2586	4.06383e-15
KRT18	1.26162	4.11059e-15
NR2F6	0.654345	4.16478e-15
TXK	0.823052	4.25149e-15
SLC16A5	1.22511	4.34698e-15
SUMF1	0.683644	4.67588e-15
GATA5	0.787753	4.72771e-15
TLR2	-0.990668	4.86602e-15
TNFAIP2	1.19242	5.31803e-15
C1orf116	1.29141	5.98543e-15
SH3TC2	0.844764	6.06568e-15
TMC6	0.746234	6.35968e-15
TMC7	0.982197	6.48602e-15
PSRC1	-0.769407	7.09674e-15
COL14A1	1.0131	7.18295e-15
SLC19A2	0.859379	7.56586e-15
ILDR1	0.998507	8.65569e-15
SRD5A1	-0.814196	8.7172e-15
OCEL1	0.633851	8.76519e-15
SVOPL	0.878662	9.33135e-15
TEAD4	-0.806405	9.77705e-15
MMEL1	0.729702	1.00498e-14
OVGP1	0.935771	1.02796e-14
C7	1.83411	1.07731e-14
FGFBP1	-2.27321	1.12804e-14
SORBS2	0.950825	1.14541e-14
TRAF4	0.629166	1.14747e-14
LDHA	-0.835772	1.15148e-14
LRP8	-0.870224	1.22508e-14
PCMTD1	0.674264	1.27736e-14
SERPINB1	-1.01191	1.32659e-14
CBX7	0.734278	1.32659e-14
PYGM	0.777739	1.35006e-14
PLAC9	1.11124	1.36902e-14
FYCO1	0.688264	1.38825e-14
LTB4R	-0.893126	1.56838e-14
ALAS1	0.785453	1.65502e-14
SLIT3	1.18768	1.7099e-14
PARD6A	0.760217	1.72841e-14
HAND2	1.06326	1.74665e-14
ACTG2	1.7306	1.74665e-14
TRIM62	0.561993	1.74665e-14
NUP62CL	-0.926783	1.84652e-14
RNF208	0.831678	1.86093e-14
HOXA13	1.3209	1.96993e-14
FJX1	-0.900358	2.58708e-14
INPP4A	0.61403	2.58708e-14
BANK1	0.899134	2.71002e-14
MYO5B	0.995331	2.85181e-14
LYAR	-0.602241	2.85693e-14
CACNA1D	1.05992	2.90849e-14
HPSE	-0.812617	2.90849e-14
NRIP2	0.481011	3.06689e-14
KLK10	-1.29546	3.12997e-14
SP6	1.15625	3.25572e-14
ST3GAL4	1.11414	3.41187e-14
MAOA	1.40154	3.42753e-14
ARHGAP22	-0.57746	3.46077e-14
GNLY	-1.21273	3.50402e-14
TMEM62	0.625261	3.60873e-14
COMP	1.81936	3.636e-14
ARHGAP10	0.712466	3.73787e-14
CDH11	1.0661	4.0628e-14
CACNA1H	0.992894	4.36191e-14
SGK2	1.30641	4.37322e-14
MGAT4A	0.936312	4.37322e-14
DDAH1	1.08631	4.37322e-14
LIMS2	0.762842	4.59334e-14
BAK1	-0.705508	4.62552e-14
CORO1C	-0.63856	4.66412e-14
GALNT1	0.870882	4.67758e-14
PCSK9	-0.900977	4.84435e-14
FBXO5	-0.760135	4.86101e-14
DSE	-0.733162	4.88295e-14
CPAMD8	1.06512	4.88295e-14
LAMA3	-1.42854	4.88295e-14
HPRT1	-0.6821	5.08232e-14
KRT75	-1.18702	5.08232e-14
ANP32B	-0.573583	5.22136e-14
STARD4	-0.808377	5.24997e-14
SUB1	-0.630823	5.35646e-14
NPTXR	1.16701	5.38612e-14
ITGBL1	0.976324	5.45582e-14
PLXNB1	0.751826	5.50926e-14
PCP4	1.89943	5.68459e-14
ZNF763	0.62851	5.77854e-14
TTYH1	0.694477	5.89642e-14
DNAJA4	0.87243	6.1802e-14
ODF4	0.670752	6.47777e-14
SLCO1B3	-1.47987	7.10307e-14
TLCD1	0.949958	7.97482e-14
SFRP4	1.73575	8.22518e-14
OGN	1.16619	8.28894e-14
AMD1	-0.584795	8.3677e-14
SGTB	-0.766081	8.88367e-14
TEKT5	0.853749	9.59069e-14
TOP2B	0.761344	9.95558e-14
TAGLN	1.13063	1.00038e-13
PIK3CD	-0.723327	1.01821e-13
DNAJB13	0.685529	1.03656e-13
APOD	1.98883	1.0819e-13
FAM19A5	0.738656	1.08471e-13
TDH	0.804655	1.09634e-13
DES	2.25818	1.10776e-13
DLX1	-0.520828	1.13e-13
TMEM119	1.10413	1.1485e-13
MYC	-1.24491	1.15723e-13
TCOF1	-0.43051	1.15723e-13
GPRASP1	0.654346	1.17039e-13
MNAT1	-0.569894	1.17837e-13
EPB41	0.655515	1.18631e-13
TNS1	0.902963	1.25894e-13
PTPRZ1	-1.34766	1.26294e-13
C2orf40	1.13739	1.36492e-13
POMT2	-0.521036	1.38399e-13
IPPK	-0.725784	1.38399e-13
SKIL	0.662462	1.47013e-13
GPX2	2.2747	1.47905e-13
SH3BP5	0.767079	1.48377e-13
ZNF341	0.60926	1.49606e-13
CACNA1C	0.711763	1.50879e-13
MAP4K3	0.666039	1.6147e-13
SERPINB4	-2.24538	1.62232e-13
OGFRL1	-0.779394	1.64177e-13
ZNF681	0.697269	1.67277e-13
IL17D	0.810522	1.68557e-13
TRAF3	-0.514005	1.79641e-13
C1orf210	0.799175	1.80177e-13
CNKSR1	0.745202	1.81455e-13
FAM126A	-0.592899	1.81807e-13
SAMD12	0.713134	1.90864e-13
SYNGR2	0.594324	2.02139e-13
HMGCL	0.527078	2.04888e-13
CCNG2	0.787575	2.24285e-13
MPP6	-0.882011	2.24724e-13
ATP6V0E2	0.919472	2.26693e-13
HEPH	0.78838	2.33246e-13
RAI2	0.849027	2.41642e-13
SNAPC1	-0.701182	2.45157e-13
PTHLH	-1.52886	2.55541e-13
RABEP2	0.520703	2.68511e-13
MCOLN3	-0.898176	2.69293e-13
UBLCP1	-0.645922	2.7888e-13
DDN	-0.542475	2.7888e-13
SULT2A1	1.70609	2.91646e-13
TRPV6	1.20027	3.03582e-13
ACSL1	0.970563	3.11953e-13
CYP4F8	2.04194	3.41897e-13
EXOSC3	-0.568397	3.47373e-13
ADAM10	0.785846	3.67711e-13
RARRES2	1.19395	3.69031e-13
CTF1	0.717572	3.70376e-13
IL1RAP	-0.859023	3.74749e-13
CLN3	0.643541	3.7891e-13
CCT6A	-0.538411	4.06442e-13
SAAL1	-0.601199	4.24535e-13
EMILIN1	0.989867	4.28249e-13
ZNF436	0.71068	4.33977e-13
PBLD	0.61323	4.36184e-13
PRRG2	0.753765	4.38882e-13
RUNX3	-0.805576	4.58601e-13
FMNL2	-0.770914	5.13442e-13
RASL12	0.808037	5.13442e-13
UTP14A	-0.44324	5.20727e-13
AGR2	1.73537	5.29306e-13
ZNF91	0.850808	5.3788e-13
COPS3	-0.545948	5.50139e-13
CHRM2	0.75194	5.50139e-13
FKBP3	-0.488873	5.81448e-13
ADRB3	0.549543	6.32454e-13
SLC25A42	0.475611	6.57298e-13
KRT19	1.35029	6.84301e-13
NRG1	-0.772307	6.85655e-13
PTP4A1	-0.686776	6.86552e-13
DDX31	-0.414149	6.95751e-13
CDR2L	0.805681	7.13214e-13
CCDC12	0.539515	7.67965e-13
E2F7	-0.905219	8.00846e-13
PITX1	-1.19318	8.09797e-13
TAP2	-0.798622	8.18958e-13
ZNF439	0.919718	8.24802e-13
C12orf45	-0.513605	8.26459e-13
MYOM1	0.837304	8.30737e-13
OLFML1	0.696947	8.49748e-13
NCAPG	-0.95283	8.84754e-13
PHYH	0.741228	9.00343e-13
ZNF443	0.526701	9.04683e-13
CD44	-1.09332	9.61044e-13
ZNF704	0.806201	9.61044e-13
CRYM	1.02276	1.0444e-12
EIF2S1	-0.512568	1.0576e-12
CDH3	-1.66169	1.12972e-12
KCNMB1	0.907789	1.1716e-12
TUFT1	0.888632	1.19633e-12
LAG3	-1.0607	1.21778e-12
TRIM36	-0.473493	1.22529e-12
OCLN	0.812459	1.2506e-12
YPEL3	0.738691	1.26532e-12
PINX1	-0.546904	1.40961e-12
BPGM	1.02044	1.41243e-12
ZNF598	-0.447619	1.42132e-12
TMEM105	0.689288	1.45113e-12
EIF2AK3	0.585998	1.46216e-12
TRIM63	0.753828	1.48191e-12
SYT17	0.987331	1.49358e-12
MYL9	0.985801	1.50017e-12
RAB40C	0.4957	1.60524e-12
TNIP3	-0.692564	1.61288e-12
PSD	0.682603	1.62605e-12
PTCHD1	1.57899	1.63958e-12
TUBA1C	-0.636859	1.67848e-12
ZSCAN16	0.839551	1.68727e-12
RPL26L1	-0.515251	1.71344e-12
KRTAP5-9	1.10159	1.7399e-12
CDH1	1.19213	1.75406e-12
RAB11A	0.574798	1.76811e-12
KATNAL1	-0.589445	1.78986e-12
PDE1A	0.636488	1.86705e-12
SYTL5	1.15447	1.90958e-12
LRRC42	-0.583092	1.96183e-12
SH2D4A	0.868288	2.02737e-12
WDR41	-0.544908	2.02968e-12
SLC27A2	1.17595	2.07496e-12
GPRIN1	-0.807122	2.0864e-12
SIGLEC6	0.957325	2.13717e-12
MPP7	0.890698	2.22571e-12
RIOK1	-0.508628	2.31951e-12
CD80	-0.634693	2.32591e-12
PDLIM3	0.969327	2.36919e-12
PTPRM	0.985742	2.41642e-12
ARSJ	-0.684697	2.436e-12
GAST	-0.480806	2.45622e-12
TRIM8	0.542779	2.48122e-12
SACS	-0.708446	2.55732e-12
PKMYT1	-0.759218	2.55732e-12
PLA2G5	0.683401	2.56056e-12
CD70	-0.851977	2.57963e-12
TMEM51	0.698538	2.58453e-12
CACNB2	0.67548	2.60414e-12
LRFN4	-0.919851	2.74873e-12
IFI16	-1.16453	2.75208e-12
ACTC1	1.68306	2.80702e-12
EMX2	1.32247	2.81481e-12
FSD1L	-0.566442	2.84595e-12
IRF5	0.81686	3.12917e-12
ACADSB	0.717344	3.15809e-12
MYCN	1.38047	3.20954e-12
HSPB8	1.50637	3.39841e-12
GLCCI1	0.701435	3.52489e-12
POLR1E	-0.505127	3.5607e-12
DCN	1.11441	3.58038e-12
HIPK2	-0.652162	3.59412e-12
S100A3	-1.26599	3.60216e-12
IL1R1	0.850704	3.61978e-12
ASCC2	0.653655	3.62682e-12
DPF1	-0.598147	3.79937e-12
SLC2A4	0.863388	3.80139e-12
PARVB	-0.644095	3.82166e-12
ACSM1	0.474068	3.86563e-12
PRPF4	-0.519677	3.96453e-12
CDC20	-1.12128	4.03737e-12
TAC3	1.98992	4.0521e-12
PDZRN3	0.816701	4.06414e-12
AGTRAP	-0.590837	4.16898e-12
PLEKHG1	0.667343	4.37733e-12
MSI2	0.591402	4.41613e-12
CXADR	1.10737	4.6289e-12
ADCY5	0.891556	4.6289e-12
PDK4	1.30341	4.64118e-12
TRPM4	0.727154	4.65385e-12
MAPK10	0.762347	4.7692e-12
RANBP3L	0.874018	4.77995e-12
MAPK12	-0.652256	4.86565e-12
SCRG1	0.968441	4.8671e-12
GBP6	-1.25397	4.87298e-12
RAB20	0.750338	5.19435e-12
NPAS2	0.825738	5.30022e-12
C3orf52	0.88632	5.90594e-12
PDIK1L	0.559748	5.95786e-12
GAPDH	-0.578365	6.15625e-12
TNNC2	0.936291	6.18762e-12
PAEP	-0.749597	6.24695e-12
GPR156	-0.441505	6.36705e-12
SOD3	0.933196	6.90147e-12
SPINT2	0.949362	6.985e-12
F3	-1.29794	6.99974e-12
APLN	-0.910182	7.18879e-12
LYSMD4	-0.412158	7.32808e-12
AP1M2	0.894855	7.51676e-12
COX7A1	0.818609	7.5339e-12
CST6	1.65198	7.67736e-12
ADH1B	1.44327	7.89043e-12
PBK	-1.00869	7.92126e-12
MCEE	0.556685	7.92126e-12
INPP4B	0.948999	7.9615e-12
MAML3	0.670646	8.01878e-12
WNT2	0.901778	8.13758e-12
POP1	-0.616836	8.37853e-12
ZNF600	0.668081	8.37853e-12
C10orf99	2.30573	8.74486e-12
PGRMC2	0.542486	8.82401e-12
MYO10	-0.856396	9.21842e-12
CKS2	-0.840939	9.29393e-12
PSMB7	-0.47825	9.42033e-12
PPIA	-0.476971	9.68605e-12
PPP1R14D	1.26566	9.7163e-12
CHAD	0.55012	9.91658e-12
KCNC3	0.789192	1.02074e-11
NPR2	0.582979	1.02074e-11
PMAIP1	-0.999005	1.03347e-11
ZFP14	0.515566	1.03829e-11
PKD1L1	0.824435	1.04522e-11
COL8A1	0.941141	1.05964e-11
SPIRE2	1.03264	1.12114e-11
SOX13	0.726594	1.13555e-11
KLK13	-1.12979	1.13614e-11
DNAL4	0.492255	1.18657e-11
KCNQ1	0.902356	1.23156e-11
C1orf198	0.495089	1.25317e-11
ABCA9	0.860467	1.2667e-11
ECE2	-0.445853	1.26762e-11
TLR6	-0.532281	1.28176e-11
TPI1	-0.572228	1.31328e-11
B4GALNT1	-0.718494	1.31409e-11
NETO2	-1.09256	1.34004e-11
CDCA7	-0.935214	1.35547e-11
BIRC5	-0.78434	1.37035e-11
FBXO43	-0.459455	1.50744e-11
SH3RF2	-0.880365	1.53438e-11
CDCA2	-0.762814	1.53777e-11
ADAMTS8	0.692409	1.56002e-11
CLIC3	1.71563	1.56773e-11
SPC25	-0.765858	1.57667e-11
ENTPD3	1.24435	1.61158e-11
ZNF44	0.5864	1.61516e-11
JAM2	0.710931	1.63723e-11
LYZL6	0.242731	1.64105e-11
MGP	1.44577	1.6519e-11
NUP188	-0.490394	1.65238e-11
GDPD1	0.587722	1.65967e-11
CYP3A5	1.41954	1.70472e-11
KIR2DL4	-0.527759	1.71677e-11
ZNF253	0.588341	1.77082e-11
TIMM9	-0.418863	1.89341e-11
HIVEP3	-0.606809	2.03358e-11
P2RX1	0.90577	2.04031e-11
WDHD1	-0.619669	2.22733e-11
PKIA	1.15897	2.26038e-11
SPINT1	0.852048	2.29297e-11
ZNF675	0.602664	2.33257e-11
GBP5	-1.28376	2.42012e-11
PC	-0.628969	2.4677e-11
KREMEN2	-0.678928	2.48476e-11
NCL	-0.440935	2.57941e-11
S100A6	0.864783	2.59232e-11
PAFAH2	0.479233	2.65843e-11
NXPH3	0.589436	2.76519e-11
ZNF682	0.645147	2.78168e-11
LMO3	0.816168	2.78548e-11
TNFSF15	0.78199	2.94708e-11
SAMD11	0.762226	2.98013e-11
FXN	-0.419971	2.98621e-11
SLC25A22	-0.521148	3.07e-11
SARM1	0.60138	3.07e-11
RAB11FIP1	0.895347	3.43429e-11
SIGLEC5	1.15301	3.46113e-11
EXO1	-0.773909	3.48071e-11
HSPA4L	-0.89833	3.50269e-11
LRMP	1.14321	3.52165e-11
TNFRSF18	-0.756427	3.6434e-11
ABLIM3	0.975486	3.6502e-11
CCNA1	-1.09341	3.84808e-11
PSMA1	-0.407668	3.87921e-11
F10	0.763569	3.93837e-11
CTTNBP2	0.962355	3.95386e-11
AURKB	-0.957182	4.14358e-11
WFDC13	0.502098	4.23363e-11
SERBP1	-0.444479	4.29115e-11
VTCN1	1.66081	4.48611e-11
POLE2	-0.743061	4.49442e-11
OXCT1	-0.99102	4.56209e-11
TUBB6	-0.89507	4.56676e-11
PATZ1	0.496597	4.60069e-11
MRPS2	-0.522161	4.6436e-11
ALPK3	0.491536	4.64739e-11
CHRDL2	1.08416	4.81961e-11
SLC25A5	-0.582235	4.90304e-11
FNBP1L	0.677853	5.17527e-11
METAP2	-0.438061	5.25207e-11
HSD17B6	0.843963	5.41502e-11
CCL20	-1.64153	5.48483e-11
RHBDL2	0.964501	5.57827e-11
SIGIRR	0.600349	5.62364e-11
GFI1	-0.685513	5.76878e-11
PHF19	-0.602859	6.05004e-11
TMEM88	0.604826	6.0954e-11
NR3C1	-0.652255	6.36832e-11
CCDC69	0.747704	6.38563e-11
SUV39H1	-0.581473	6.52207e-11
ALDH1A2	1.06305	6.59724e-11
BLNK	0.886749	6.64725e-11
ST3GAL5	1.09141	7.13477e-11
KLF13	-0.653995	7.24739e-11
RAB17	0.755384	7.2535e-11
PTPRU	0.836731	7.59982e-11
TARS	-0.643477	7.6036e-11
TSPAN2	0.938061	7.61425e-11
SLC3A2	-0.523773	7.64715e-11
SLAMF9	-0.573292	7.68908e-11
STOML2	-0.508952	7.77095e-11
TST	0.789289	8.41003e-11
CBLC	1.00599	8.41003e-11
EMCN	0.674314	8.44237e-11
PBX1	0.802984	8.50245e-11
NEGR1	0.712808	8.50245e-11
TBX6	0.711185	8.73472e-11
CTSE	1.9329	8.87303e-11
PADI3	2.19179	8.89866e-11
LTB4R2	-0.717016	8.90664e-11
LMCD1	0.768801	9.03719e-11
PPP1R14A	0.842619	9.27562e-11
KCTD1	-0.690382	9.5643e-11
NAT10	-0.482733	9.81883e-11
STAP2	0.703162	1.00758e-10
SLC35B4	-0.463255	1.02082e-10
KRT9	-0.718766	1.02631e-10
GRB7	0.94139	1.03321e-10
ZNF521	0.741838	1.03768e-10
PSMA3	-0.454847	1.08137e-10
CCNA2	-0.829642	1.08887e-10
NPM3	-0.601554	1.08887e-10
PRKCD	0.596999	1.08938e-10
PCSK6	0.732636	1.12194e-10
RASL10A	0.616781	1.13036e-10
COMT	0.586353	1.14371e-10
OVOL2	0.867646	1.14566e-10
SERPINB3	-2.49387	1.14566e-10
KATNA1	-0.445843	1.1724e-10
KIAA1522	0.70843	1.17575e-10
TMEM53	0.406837	1.17905e-10
POPDC2	0.676121	1.21466e-10
GRHL1	1.00897	1.25174e-10
CD38	-0.95421	1.27167e-10
DYRK3	-0.499506	1.27836e-10
ZNF175	0.80745	1.28298e-10
MELK	-0.926975	1.28375e-10
RERE	0.484175	1.2956e-10
WNT7B	0.937021	1.31709e-10
HOXD11	-0.990903	1.32653e-10
MRPL37	-0.474895	1.35802e-10
MAD2L1	-0.80543	1.36427e-10
NCK1	-0.593186	1.39161e-10
DNMBP	0.661361	1.39758e-10
UBE2F	-0.399629	1.44072e-10
TACSTD2	0.945617	1.53655e-10
ZNF43	0.711793	1.54525e-10
BRMS1L	-0.490694	1.62623e-10
FOXK1	-0.465952	1.64151e-10
MYLK	0.764908	1.66425e-10
RAPGEFL1	1.1245	1.66497e-10
ASPM	-0.938942	1.68324e-10
FANCC	-0.536511	1.68558e-10
AKTIP	0.47863	1.70156e-10
CPA4	-1.27754	1.71143e-10
MAFF	0.654461	1.71143e-10
MAL2	1.20971	1.76022e-10
KLF15	0.767373	1.76748e-10
SEMA7A	0.856338	1.78244e-10
GALNT12	1.03205	1.80846e-10
FAM84A	1.0099	1.80877e-10
FOSL1	-0.942399	1.85261e-10
NADSYN1	0.667235	1.85646e-10
COQ3	-0.537079	1.85919e-10
DEPDC1	-0.747458	1.88942e-10
TBC1D1	0.638886	1.88942e-10
SNRPD1	-0.510347	1.8929e-10
SLC39A11	0.614629	1.91969e-10
HSD17B14	1.01165	1.92853e-10
CDKL5	0.522626	1.94692e-10
ZDHHC20	0.534898	1.95945e-10
IRAK1	-0.558763	1.97738e-10
CYP26B1	-0.833052	2.02579e-10
AACS	-0.43341	2.05984e-10
RALBP1	0.909008	2.09508e-10
NUDT4	0.683528	2.11617e-10
DTL	-0.809362	2.11617e-10
CXCL11	-1.38729	2.13483e-10
RRM2	-0.87572	2.14048e-10
PNRC2	0.507958	2.15561e-10
ENC1	0.725824	2.17795e-10
TMED4	0.514788	2.25261e-10
PTK6	1.12386	2.29066e-10
SIRPA	-0.704956	2.32217e-10
CCR7	1.42634	2.35042e-10
ACOT7	-0.599835	2.46781e-10
BICD2	-0.492324	2.47592e-10
ABI3BP	0.932227	2.47991e-10
ZC3H12B	0.537235	2.5949e-10
FAAH	0.768429	2.61344e-10
MFSD9	0.532803	2.62002e-10
SEMA6A	1.15621	2.64887e-10
ITGB1BP2	0.481743	2.6536e-10
TACR2	0.702697	2.78907e-10
IPO4	-0.481314	2.78982e-10
SLC35F3	-0.506999	2.8239e-10
CDH26	1.06318	2.85038e-10
PAICS	-0.56123	2.90856e-10
ADRB2	-0.916282	3.04211e-10
FKBP5	-0.832418	3.06224e-10
FNDC1	1.14398	3.26576e-10
PANX1	-0.519725	3.26801e-10
CLDN7	0.982491	3.27168e-10
CILP2	0.755091	3.32254e-10
MOCS1	0.669532	3.35001e-10
CD274	-0.921783	3.35986e-10
CCL11	1.21054	3.41497e-10
MPP3	-0.498037	3.47103e-10
GPLD1	0.732216	3.4804e-10
SLC23A3	0.624225	3.51484e-10
LYPD6	0.844218	3.53324e-10
MT1G	-1.20468	3.57865e-10
RRM1	-0.603956	3.58054e-10
DDX58	-0.753175	3.64352e-10
EXOSC2	-0.46558	3.70705e-10
ANKRD35	0.760547	3.71203e-10
FGFBP3	0.496176	3.74416e-10
GRAMD1C	0.7468	3.77339e-10
RNF186	0.786142	3.78853e-10
DBF4	-0.509477	3.81034e-10
SETMAR	0.501285	3.81409e-10
PDGFRL	0.934815	3.81953e-10
PSMB1	-0.357906	3.85771e-10
SLC1A6	1.43637	3.90426e-10
GLT8D1	0.437844	3.91092e-10
CORIN	0.634933	3.97075e-10
C9orf66	0.568714	3.99739e-10
MMP2	0.908294	3.99918e-10
KRT23	1.95471	4.02256e-10
CASP1	-0.916246	4.09232e-10
CNTN3	1.13	4.15642e-10
PTN	1.61022	4.3135e-10
ENPP4	0.85819	4.51955e-10
ATP1A2	0.989016	4.64542e-10
AGPAT4	-0.526478	4.71826e-10
C1QBP	-0.564872	4.79992e-10
SLC6A15	-0.592361	4.9189e-10
TMEM40	1.20984	4.96047e-10
HDDC2	-0.407635	5.12007e-10
HOXC8	-0.869401	5.13464e-10
CLDN3	1.59512	5.25463e-10
TTC4	-0.333187	5.29995e-10
FAM3D	1.46278	5.36928e-10
PGK1	-0.694562	5.43241e-10
ACVR2A	0.580697	5.44039e-10
TEX10	-0.420387	5.45198e-10
ARRDC1	0.517265	5.49817e-10
G3BP1	-0.422378	5.5003e-10
GEMIN4	-0.502595	5.51707e-10
ANXA11	0.560888	5.54599e-10
DENND1A	-0.412864	5.62985e-10
PTPRR	1.32717	5.63126e-10
NT5C2	0.657361	5.73079e-10
MMP12	-1.66283	5.73095e-10
DCLRE1B	-0.502791	5.74206e-10
SAMD9	-1.03362	5.88227e-10
SYT12	-0.813134	5.92052e-10
POLE3	-0.529404	6.03625e-10
ARHGAP12	0.561941	6.18741e-10
FN3K	0.758233	6.31528e-10
SERINC2	0.920504	6.40844e-10
RRAS2	-0.676503	6.40844e-10
ARHGDIB	0.61752	6.49476e-10
FANCG	-0.576514	6.57132e-10
ARHGEF4	-0.896021	6.57372e-10
TMEM38B	-0.593602	6.60544e-10
CLDN11	0.978782	6.71549e-10
KISS1	1.13633	6.86432e-10
WDFY2	-0.411436	6.92839e-10
EPHA3	0.66095	7.03775e-10
DCUN1D5	-0.535465	7.12314e-10
SERINC5	0.672248	7.2503e-10
FBLN5	0.749453	7.43093e-10
CARD11	0.888762	7.49642e-10
RABEPK	-0.366859	7.52423e-10
PLA2G2A	2.0256	7.66825e-10
IL15RA	-0.733814	7.67511e-10
DIAPH3	-0.599101	7.68534e-10
PTGDS	1.29203	7.75644e-10
FLRT3	1.21192	8.18059e-10
FREM1	0.789777	8.21394e-10
FARP1	0.640898	8.31229e-10
CILP	1.11568	8.61557e-10
UGT8	-1.01747	8.92693e-10
PSMC3	-0.42599	9.06722e-10
LRFN2	0.699339	9.09299e-10
S100A2	-2.16078	9.1794e-10
PSPH	-0.602045	9.46616e-10
AP1B1	0.457887	9.57356e-10
JPH2	0.722334	9.74328e-10
ZNF320	0.723472	9.7775e-10
ASB5	0.897513	9.88767e-10
ATP1B2	0.513792	9.91784e-10
SYT16	0.574007	1.00365e-09
THBS2	1.25189	1.00871e-09
DHH	0.250594	1.00913e-09
SLC25A38	0.4328	1.03218e-09
COMMD7	0.454705	1.04271e-09
BHMT	1.94178	1.05421e-09
CXorf57	1.1478	1.06082e-09
IL1R2	-0.892704	1.06111e-09
SLC7A5	-0.974694	1.06319e-09
APBA1	0.446264	1.06434e-09
LIPC	1.03253	1.06521e-09
RHOBTB2	0.748387	1.06892e-09
ZNF33A	0.435594	1.08187e-09
SAV1	-0.462346	1.10008e-09
MRGPRX3	-0.437585	1.12001e-09
CCT4	-0.432447	1.13539e-09
PRMT5	-0.509778	1.14122e-09
F12	-0.883019	1.17513e-09
PPA1	-0.482927	1.18581e-09
PTPN2	-0.397146	1.20041e-09
NOC3L	-0.433951	1.20174e-09
INTS7	-0.441564	1.20201e-09
RSPO1	0.326658	1.22972e-09
TAP1	-0.956368	1.23021e-09
PRPS1	-0.579331	1.24301e-09
PNMT	1.20196	1.29237e-09
VILL	0.99325	1.30703e-09
COL27A1	-0.778356	1.32849e-09
FGD1	-0.614839	1.33324e-09
POLD1	-0.579648	1.33427e-09
C1QTNF3	0.631211	1.35311e-09
IL22RA2	-0.370329	1.37621e-09
RBP1	-0.983916	1.44266e-09
OMD	0.808064	1.47285e-09
MCTS1	-0.464716	1.48698e-09
BYSL	-0.52903	1.49567e-09
HS3ST2	0.594212	1.49567e-09
ATP1B3	-0.509721	1.52081e-09
C11orf54	0.458015	1.58486e-09
CLIP3	0.743567	1.58879e-09
THOP1	-0.488469	1.58879e-09
PRDX6	-0.456762	1.59338e-09
LNX1	0.657792	1.59338e-09
SHROOM1	0.737085	1.62135e-09
FAM107B	0.756203	1.63159e-09
SLC7A11	-0.984472	1.6818e-09
SYT8	1.54639	1.71869e-09
ABCB7	-0.444108	1.73654e-09
SLC2A11	0.381117	1.75639e-09
FOXQ1	1.26043	1.79126e-09
DDX24	-0.385005	1.7938e-09
EFNB1	-0.846209	1.80216e-09
CKAP4	-0.570347	1.80634e-09
CASP12	0.206852	1.82996e-09
PSMB9	-1.0488	1.83341e-09
FAT2	-1.43542	1.85174e-09
TNK2	0.457521	1.85695e-09
CDCA5	-0.860382	1.86134e-09
RAB38	-1.2314	1.8728e-09
S100A7	-2.52438	1.87367e-09
ITGA11	0.723062	1.87976e-09
FILIP1	0.584966	1.89692e-09
CMTM6	0.575652	1.90786e-09
SPHK1	-0.757202	1.90859e-09
CDS1	0.698921	1.90859e-09
IFIH1	-0.776738	1.92138e-09
TJP2	0.604412	1.92726e-09
KRT80	1.17965	1.94896e-09
MRPL28	-0.428759	1.96179e-09
SCAP	0.593422	1.96229e-09
PAX6	-0.637183	2.01862e-09
MCCC1	0.623196	2.03249e-09
SPERT	0.628609	2.06452e-09
CHMP4B	0.451632	2.08413e-09
PBX4	0.582029	2.08413e-09
RPS6KA2	0.585934	2.09091e-09
HTR2B	0.683024	2.15563e-09
TRIP13	-0.936648	2.16473e-09
YPEL2	0.481227	2.19809e-09
LRRC1	0.528651	2.27728e-09
ZNF652	0.440967	2.28348e-09
DLX2	-0.340962	2.30791e-09
SEMA3C	0.958977	2.43589e-09
C3orf58	0.685021	2.43825e-09
TUSC2	0.403989	2.44448e-09
EXOSC9	-0.432681	2.45837e-09
AADAT	0.661848	2.47217e-09
C3orf35	0.350385	2.49389e-09
TRMT1	-0.428197	2.49908e-09
PML	-0.455052	2.50474e-09
KIF9	0.471143	2.5589e-09
PGBD1	-0.619053	2.55918e-09
TIMM8A	-0.503787	2.57595e-09
MED6	-0.365036	2.57701e-09
SCIN	1.18956	2.58713e-09
ELOVL4	-0.842412	2.70768e-09
FTSJ1	-0.387237	2.71069e-09
ADD2	-0.528069	2.78324e-09
CST2	1.08455	2.78353e-09
ZNF83	0.616119	2.83807e-09
DCBLD1	-0.61522	2.83807e-09
HKR1	0.457726	2.85159e-09
PRMT3	-0.514204	2.8879e-09
ALDH4A1	0.741601	2.94819e-09
PABPC1	0.604393	2.96181e-09
RBPMS2	0.858391	3.12037e-09
BNIPL	1.07964	3.15131e-09
IFITM3	-0.770423	3.25692e-09
ZIC5	-0.767755	3.28194e-09
PLCXD3	0.800799	3.30205e-09
UBE2Z	-0.329864	3.35656e-09
KIF4A	-0.883636	3.38775e-09
ACY3	-0.635241	3.42235e-09
XPO5	-0.45299	3.53194e-09
ANXA4	0.678759	3.53194e-09
MOXD1	0.8663	3.5563e-09
CENPN	-0.645554	3.64738e-09
DIAPH1	-0.416893	3.68225e-09
SERPINB13	-1.49762	3.69721e-09
SLC22A17	0.63477	3.70997e-09
BLVRA	-0.604053	3.73486e-09
CDC42BPG	0.632916	3.77983e-09
TSGA10	0.467939	3.786e-09
FOXM1	-0.85509	3.84188e-09
PSMD1	-0.366617	3.87819e-09
GAL	-1.04155	4.0947e-09
ST3GAL6	-0.442718	4.09541e-09
PLK1	-0.703483	4.14237e-09
GRTP1	0.79238	4.14307e-09
PTPN12	-0.500359	4.17989e-09
LRRC32	0.620816	4.18296e-09
CAGE1	-0.275971	4.21786e-09
AURKA	-0.803448	4.242e-09
CCDC121	0.359959	4.36123e-09
KIF5C	0.848604	4.44067e-09
RAVER2	-0.764456	4.45201e-09
DNAJC7	-0.377395	4.45201e-09
SEMA3G	0.5496	4.4751e-09
PTTG2	0.610019	4.56381e-09
B3GALT5	0.812449	4.62487e-09
BOC	0.682224	4.63452e-09
CEACAM1	0.90894	4.67156e-09
TMEM139	1.23787	4.67202e-09
LUM	1.05145	4.73133e-09
AMOT	1.20144	4.81794e-09
PDGFRA	0.785009	4.87536e-09
NAB1	-0.593809	4.87536e-09
PEX13	0.495495	4.93427e-09
HDAC9	-0.519026	5.02687e-09
CDK9	-0.335194	5.02687e-09
NPC1	-0.468268	5.10204e-09
GMFB	-0.490198	5.11503e-09
TTLL12	-0.569415	5.11503e-09
GAN	0.575031	5.11503e-09
HINT1	-0.555503	5.17649e-09
KCNC4	-0.355512	5.20371e-09
OSBPL2	0.435052	5.20371e-09
PRNP	-0.850188	5.21327e-09
LAMA2	0.642847	5.279e-09
GFOD2	0.420377	5.279e-09
SNW1	-0.375795	5.279e-09
PDZD3	0.722417	5.31987e-09
PPP2R2C	-0.761112	5.33254e-09
HSPD1	-0.474174	5.3454e-09
ECHDC2	0.54924	5.45661e-09
ADCY7	-0.553655	5.51601e-09
LSR	0.716208	5.6597e-09
ATF7IP2	0.855196	5.70284e-09
IFNG	-0.695351	5.70786e-09
TMEM63C	-0.59299	5.91467e-09
PSMA2	-0.413111	5.91467e-09
NDUFB6	-0.504016	5.94902e-09
SEH1L	-0.486704	5.99442e-09
PLP2	-0.717192	5.99764e-09
DNAH17	-0.692178	6.05162e-09
PLEK2	-1.01798	6.1333e-09
FBXL7	0.494765	6.20246e-09
SLC15A1	1.13732	6.29658e-09
MGST2	0.59975	6.33839e-09
ERH	-0.413768	6.38059e-09
ETF1	-0.409415	6.42825e-09
OSMR	-0.735938	6.52347e-09
NTAN1	0.547638	6.60822e-09
SLC6A4	0.55743	6.60822e-09
KIFC2	0.702476	6.62698e-09
AIM2	-1.38599	6.65027e-09
CENPH	-0.532038	6.72008e-09
EXPH5	0.633645	6.83156e-09
MYLPF	0.506971	6.84373e-09
ROPN1	-0.18905	6.93484e-09
EIF2S3	-0.431965	6.93484e-09
ARHGAP11A	-0.521687	7.07325e-09
CELSR1	-0.88193	7.08133e-09
ZNF703	0.820524	7.11825e-09
FXYD6	0.786624	7.14423e-09
NFATC4	0.609082	7.31334e-09
FANK1	0.492209	7.36909e-09
IFI27	-1.47286	7.37106e-09
GALM	0.647329	7.39178e-09
ZC3HC1	-0.351436	7.48253e-09
CDCP1	-0.721983	7.72239e-09
ZNF423	0.659889	7.72239e-09
CELSR2	-0.789993	7.84545e-09
GINS3	-0.564289	7.86842e-09
CAPG	0.726816	7.90154e-09
FBXL18	-0.358289	8.05554e-09
RPP40	-0.507451	8.09302e-09
SPCS1	0.545997	8.2097e-09
ADA	-0.7891	8.28978e-09
TBC1D20	0.376757	8.37977e-09
KIF14	-0.736529	8.38803e-09
CDK5R1	-0.708213	8.38873e-09
EPS8L3	1.01158	8.42441e-09
NDC80	-0.78823	8.48236e-09
RUVBL1	-0.458035	8.61342e-09
RHCG	-1.38965	8.63823e-09
KLK11	-1.01659	8.72234e-09
NLN	-0.475447	8.73385e-09
TGFBI	-0.873468	8.74742e-09
PSMD9	-0.421163	8.88154e-09
CENPE	-0.752005	8.91159e-09
ASPN	0.921893	8.92146e-09
KIFC1	-0.758671	8.99423e-09
GEMIN5	-0.392628	9.08929e-09
HDAC3	-0.352484	9.33639e-09
TBCA	-0.363733	9.36093e-09
CYP8B1	0.44099	9.36093e-09
VIPR2	0.492405	9.40834e-09
HSP90B1	-0.441868	9.40834e-09
SYTL1	0.853944	9.6538e-09
MT1H	-0.96442	9.78527e-09
GTSE1	-0.664771	9.96522e-09
CRISPLD2	0.739449	9.96522e-09
CHKA	0.62479	1.00526e-08
TRIM6	0.817915	1.02317e-08
NR2F1	0.860515	1.02802e-08
EYA2	1.16602	1.03559e-08
NDST1	-0.455151	1.04121e-08
POGK	0.572462	1.04334e-08
UTP15	-0.406278	1.04808e-08
S100A7A	-1.13306	1.06564e-08
FOLR3	-0.592484	1.07423e-08
ESAM	0.574468	1.07681e-08
RDM1	0.576268	1.12708e-08
ISLR	0.916271	1.13557e-08
ZNF217	0.605513	1.1489e-08
DAB1	0.970534	1.16026e-08
SOX7	-0.762393	1.16378e-08
HSPB2	0.508584	1.18518e-08
PCMT1	-0.379763	1.18655e-08
DSC2	-1.09679	1.1986e-08
EPHB6	1.1437	1.22771e-08
MRPL50	-0.540196	1.23009e-08
CXCL10	-1.50683	1.23534e-08
NSUN6	0.508723	1.23922e-08
SCN7A	0.51578	1.24226e-08
HRAS	-0.511779	1.24226e-08
LAMC2	-1.2109	1.24746e-08
IRX3	-1.40237	1.26329e-08
PRELID1	-0.407871	1.28957e-08
COLEC12	0.776023	1.29482e-08
LPP	0.50529	1.30482e-08
ATP1A1	-0.501282	1.30533e-08
C11orf71	0.478604	1.30774e-08
JAG2	-0.70896	1.30862e-08
HCP5	-0.93389	1.33619e-08
ZNF425	0.515786	1.33978e-08
HEMK1	0.448359	1.33978e-08
CD24	1.02918	1.36271e-08
SLC25A3	-0.334899	1.37022e-08
RNF138	-0.530721	1.38919e-08
CRELD1	0.436774	1.3916e-08
PPAT	-0.523964	1.4138e-08
CXCL5	-1.11154	1.42467e-08
AES	0.45223	1.43097e-08
DAG1	0.532277	1.54002e-08
VASN	0.681175	1.54062e-08
PVALB	1.61184	1.56329e-08
CABP1	0.317491	1.56446e-08
CKAP5	-0.450887	1.56982e-08
PKIG	0.536615	1.57876e-08
ALOX15	0.680363	1.58724e-08
DNER	-0.845752	1.59054e-08
PDHA1	-0.376456	1.6708e-08
RABGGTB	-0.373323	1.69665e-08
HRK	-0.563551	1.7062e-08
PAK4	0.460477	1.7062e-08
PDCD1LG2	-0.64531	1.72258e-08
GJA4	0.598964	1.73912e-08
TMED3	0.41472	1.74694e-08
DYRK1B	0.512804	1.75695e-08
TMPRSS12	0.135077	1.81173e-08
PLA1A	0.83988	1.81525e-08
SLC22A1	-0.428461	1.82855e-08
PRF1	-0.838993	1.83172e-08
EXTL3	-0.487426	1.86008e-08
ZNF429	0.568072	1.8806e-08
ABCF2	-0.347149	1.96614e-08
NMT2	-0.560393	1.97026e-08
MRPS30	-0.467122	1.98179e-08
CENPA	-0.72838	1.98686e-08
FEN1	-0.639203	2.01255e-08
GCNT1	-0.710059	2.03678e-08
SNAI2	-0.915939	2.05189e-08
CPNE8	-0.730244	2.07591e-08
PORCN	-0.491032	2.11284e-08
DPEP2	0.786799	2.12785e-08
FCHO1	0.705712	2.1397e-08
DDR2	0.609203	2.20072e-08
IRAK2	0.800464	2.21273e-08
CTXN1	0.867549	2.21383e-08
ACSBG1	0.931731	2.21609e-08
ZBTB47	0.485412	2.24016e-08
TTLL3	0.48559	2.24016e-08
GPR78	0.894227	2.24446e-08
PRSS22	0.998928	2.24922e-08
RALA	-0.37252	2.26932e-08
RHEBL1	-0.509369	2.27991e-08
EXT2	-0.389174	2.31521e-08
QPRT	1.42346	2.31623e-08
MMRN1	0.75907	2.35635e-08
DHX33	-0.4408	2.4094e-08
GNL3	0.521034	2.42083e-08
TFAP2E	-0.513656	2.4741e-08
ADCY4	0.530486	2.495e-08
RFC4	-0.615803	2.51e-08
PHB2	-0.390965	2.55077e-08
C12orf29	-0.457171	2.55737e-08
SRP19	-0.342259	2.59513e-08
FADS3	-0.65699	2.62645e-08
SH3BGR	0.426275	2.64088e-08
FANCB	-0.517435	2.64135e-08
LMBRD1	0.525719	2.67665e-08
OSBPL7	0.475028	2.69273e-08
PRAP1	1.14458	2.69273e-08
PDE7B	0.780855	2.78446e-08
ECH1	0.475594	2.80378e-08
PPP1R14C	-1.23862	2.86179e-08
CRYZL1	0.386205	2.86702e-08
IFNGR1	-0.547812	2.86887e-08
APTX	-0.350414	2.89344e-08
ZNF19	0.385491	2.8987e-08
RANBP1	-0.457604	2.97904e-08
SOX17	0.528517	2.98628e-08
RRP12	-0.479683	3.01304e-08
BCKDHB	0.552525	3.01669e-08
RGS11	0.686633	3.0197e-08
BST1	0.806518	3.0197e-08
DNTTIP2	-0.406153	3.04302e-08
MTHFD1	-0.404523	3.08869e-08
PPP2CA	-0.323806	3.10441e-08
TBP	-0.361385	3.12977e-08
ARPC5L	-0.416403	3.17207e-08
CDC42EP5	1.00221	3.24754e-08
TGFB2	-0.587917	3.25001e-08
PRR11	-0.660195	3.41711e-08
BMP2K	-0.384467	3.41711e-08
DSC3	-1.69248	3.41711e-08
RUNX1T1	0.389613	3.4208e-08
HLA-F	-0.89401	3.43955e-08
PAFAH1B3	0.585208	3.45773e-08
KIF2C	-0.733228	3.46814e-08
LHX1	-0.599662	3.49569e-08
SNRPC	-0.413758	3.50879e-08
CEP55	-0.772969	3.511e-08
PPL	0.915431	3.52605e-08
PWP1	-0.331729	3.57197e-08
FGF10	0.449685	3.62404e-08
MTUS1	0.582363	3.6532e-08
ELOVL6	0.664981	3.6714e-08
IARS	-0.417374	3.67257e-08
GUCA2B	0.506022	3.71473e-08
MAML2	0.522051	3.72376e-08
TFAP2A	-0.9271	3.72376e-08
FGFR2	0.794878	3.72877e-08
RACGAP1	-0.566201	3.79823e-08
STK32A	0.866489	3.83235e-08
NKX2-5	-0.609066	3.84217e-08
ITGA7	0.668848	3.92904e-08
NCOA1	0.429571	3.94375e-08
RPH3AL	0.531871	3.94959e-08
FASLG	-0.614644	3.97573e-08
CD55	0.754496	3.9866e-08
DSCAM	-0.249312	3.98976e-08
EDNRB	0.669147	4.02333e-08
CLSPN	-0.632416	4.0456e-08
HDHD3	0.471017	4.07973e-08
COQ2	-0.434177	4.15036e-08
ALDH3A2	-0.631189	4.15257e-08
METTL8	-0.419488	4.15717e-08
YKT6	-0.36769	4.16343e-08
TBRG4	-0.391517	4.17592e-08
DNMT1	-0.559167	4.18935e-08
WFDC12	-0.514971	4.23794e-08
BARX2	-1.14803	4.27509e-08
ARHGEF15	0.493242	4.33049e-08
DNAJA1	-0.472711	4.36411e-08
TK1	-0.734511	4.36513e-08
DAP	0.596768	4.37815e-08
KIF11	-0.707663	4.52331e-08
PACSIN1	0.713631	4.533e-08
CA9	-1.55132	4.55884e-08
ZNF468	0.549288	4.60041e-08
CCM2	-0.358619	4.73091e-08
SENP3	-0.354401	4.73091e-08
C9orf40	-0.608887	4.82682e-08
CD3EAP	-0.460525	4.83936e-08
RDH13	0.543704	4.89445e-08
FDFT1	0.576517	4.91757e-08
ARSD	0.61872	4.91883e-08
GTPBP8	-0.345629	4.99567e-08
CRIM1	0.566301	5.01946e-08
SMTNL2	0.617013	5.03673e-08
DCHS1	0.535969	5.04175e-08
CACNG4	1.03948	5.12557e-08
PTCD2	-0.381155	5.19734e-08
ACOT11	0.582021	5.21951e-08
RIN1	-0.603619	5.21951e-08
LMO1	-0.353585	5.21951e-08
DEPDC1B	-0.673214	5.26084e-08
RABGGTA	-0.383421	5.27828e-08
VDAC2	-0.410425	5.32279e-08
PFN1	-0.374282	5.35043e-08
GPRC5A	1.02381	5.35987e-08
PSMD14	-0.406979	5.36555e-08
NR3C2	0.676943	5.37857e-08
CSE1L	-0.435016	5.44713e-08
LETM1	-0.398572	5.46927e-08
FGF5	-0.396472	5.51613e-08
AP2S1	-0.373392	5.5357e-08
TCEAL7	0.567291	5.55639e-08
PTPDC1	-0.39814	5.63198e-08
KYNU	-0.972584	5.64139e-08
PGBD2	0.330108	5.64139e-08
TESC	1.38208	5.64749e-08
CCDC59	-0.39694	5.7138e-08
CRYL1	0.564629	5.7162e-08
MAD2L2	-0.609658	5.73941e-08
MRPS17	-0.47231	5.73941e-08
ISG20	-0.761492	5.73941e-08
DPYD	-0.770231	5.80322e-08
GPR153	-0.606194	5.82269e-08
LARP1	-0.378621	5.94567e-08
MOV10	-0.439073	6.01977e-08
PSMD2	-0.402522	6.08386e-08
ARVCF	0.461099	6.08799e-08
MGAT1	0.550947	6.08799e-08
CMTM8	0.728648	6.21239e-08
RHOG	-0.387166	6.22418e-08
KIF23	-0.613248	6.28276e-08
WASF1	-0.568622	6.3497e-08
RHOJ	0.50817	6.3497e-08
GRHL2	0.811	6.35293e-08
PLAUR	-0.666628	6.39071e-08
ZSCAN2	0.394715	6.39746e-08
CLEC14A	0.542401	6.43459e-08
NDE1	-0.471043	6.51298e-08
ZNF398	0.380741	6.51298e-08
SLC41A3	0.418162	6.51545e-08
MAN1A1	0.763586	6.51944e-08
SLC6A6	0.546827	6.65779e-08
ZNF620	0.432784	6.69598e-08
REPIN1	0.424966	6.75513e-08
PDGFD	0.666124	6.77292e-08
ADRB1	0.783608	7.04773e-08
TTLL4	-0.398594	7.05504e-08
KPNA2	-0.605765	7.11899e-08
HPS5	-0.383627	7.13477e-08
CCT5	-0.53461	7.14966e-08
FXR1	-0.329086	7.1761e-08
MGAT3	0.772066	7.17718e-08
TCEA3	0.928236	7.38131e-08
HRC	0.511768	7.39098e-08
TAGLN3	-0.617014	7.42267e-08
RPS6KA1	-0.48116	7.54121e-08
CENPI	-0.518876	7.56725e-08
USP13	-0.493971	7.57576e-08
CDK5RAP2	-0.411197	7.68218e-08
CNTNAP3	-0.460646	7.7171e-08
RNF103	0.399504	7.72548e-08
SMC2	-0.544925	7.73857e-08
ADCY6	0.518956	7.76442e-08
LAP3	-0.562765	7.81892e-08
PTP4A2	0.403193	7.8416e-08
SIX1	-0.659431	7.94627e-08
IGFBP4	0.734386	7.98065e-08
KERA	0.25561	7.9852e-08
REL	0.586474	8.01803e-08
CXCL1	-1.28448	8.03514e-08
UBE2L6	-0.652941	8.08701e-08
DHRS12	0.350305	8.11053e-08
NKD2	0.913613	8.14821e-08
EHF	1.02245	8.29388e-08
NIN	-0.34829	8.34071e-08
QSER1	-0.395455	8.37797e-08
ROS1	-0.737291	8.38587e-08
CASC4	0.455524	8.57351e-08
DMBX1	0.773696	8.58744e-08
GZMA	-1.04738	8.65138e-08
GPR161	-0.441571	8.87933e-08
CTSK	0.828662	8.87933e-08
ETV2	0.293466	8.90257e-08
GJA3	-0.393637	9.16605e-08
NCAPD2	-0.521191	9.45537e-08
MRPL22	-0.329686	9.58108e-08
MYO5C	0.80938	9.62607e-08
TPX2	-0.819485	9.62633e-08
JAM3	0.603054	9.76869e-08
EEF1A2	1.58476	9.90906e-08
PPP1R9A	0.836309	9.90906e-08
IL27RA	-0.627729	1.00433e-07
TRIM14	-0.454199	1.00659e-07
COBLL1	0.671375	1.00672e-07
GEM	0.750289	1.01079e-07
ACOT9	-0.4898	1.01206e-07
PGLYRP3	-0.954134	1.02476e-07
ZNF493	0.447873	1.03303e-07
IL9R	0.566427	1.03303e-07
CPA3	0.911533	1.03561e-07
TTK	-0.75916	1.04075e-07
ZNF233	0.453256	1.07331e-07
H2AFJ	0.556483	1.07933e-07
TH	1.24958	1.08381e-07
TSPAN14	0.498195	1.09112e-07
MAGEA4	-1.48498	1.09552e-07
PEX3	-0.418848	1.10421e-07
MRPL17	-0.352315	1.1267e-07
MRPS22	-0.322683	1.13944e-07
KL	0.776705	1.14174e-07
GFOD1	-0.522076	1.14964e-07
SLC11A2	0.46454	1.15335e-07
CTSG	0.871134	1.21739e-07
FXYD3	1.06451	1.22333e-07
LETM2	-0.415789	1.24268e-07
CA2	-1.18432	1.24349e-07
KIF20A	-0.792618	1.25388e-07
TMCC3	-0.519604	1.2693e-07
NAGK	0.447624	1.27183e-07
MYO16	-0.321366	1.28588e-07
HNMT	0.62425	1.31777e-07
HSD17B2	1.2953	1.32398e-07
EIF2B2	-0.324298	1.34541e-07
PLEKHH3	0.472872	1.36912e-07
TRIM21	-0.467745	1.37083e-07
PRKD1	0.709568	1.3712e-07
ZNF766	0.356426	1.39919e-07
ENPP5	0.782824	1.41152e-07
ZNF792	0.519186	1.41429e-07
NLRC5	-0.704281	1.42258e-07
SHCBP1	-0.566469	1.43947e-07
PHF5A	-0.347415	1.43947e-07
RWDD1	-0.316057	1.44504e-07
MCCC2	0.550172	1.44934e-07
VNN3	-0.474703	1.45198e-07
DCBLD2	-0.774662	1.46339e-07
ADCY3	-0.470336	1.51166e-07
GADD45B	0.668443	1.51579e-07
LGI4	0.569923	1.53693e-07
ADSL	-0.38862	1.53717e-07
PITPNB	-0.330206	1.59931e-07
COMMD9	-0.423411	1.63119e-07
RNASEL	0.416973	1.63589e-07
LRP12	-0.536132	1.63711e-07
ALKBH1	-0.310613	1.68179e-07
IKZF3	0.618601	1.68567e-07
SYPL2	0.388964	1.69133e-07
SPRR3	1.76852	1.69808e-07
SFXN1	-0.433161	1.7245e-07
EHBP1	-0.436396	1.72919e-07
ABCA6	0.908579	1.73493e-07
PUS7	-0.496073	1.76083e-07
GNGT2	-0.41051	1.76579e-07
PES1	-0.368988	1.77887e-07
ABCA8	0.721843	1.78386e-07
TREM1	-0.71637	1.79586e-07
STX3	0.613249	1.79826e-07
NDUFA8	-0.368296	1.83686e-07
PRKCQ	-0.675447	1.85941e-07
UBQLNL	0.485553	1.86185e-07
NCF2	-0.653642	1.86819e-07
LYRM1	0.432424	1.87183e-07
GPR82	-0.362827	1.87401e-07
ANGPTL2	0.703626	1.87664e-07
ZNF577	0.489633	1.8837e-07
SYTL4	0.611437	1.88711e-07
METRNL	0.570873	1.89024e-07
TNNI2	1.50402	1.91826e-07
PLEKHN1	0.703831	1.92119e-07
TMTC2	0.645505	1.92119e-07
NR1H4	0.885525	1.92168e-07
C19orf33	1.07622	1.92528e-07
RAPSN	0.514498	1.93327e-07
DAXX	-0.342329	1.93514e-07
FSTL4	0.831612	1.93817e-07
UBE2D4	0.350026	1.94666e-07
TMEM25	0.682572	1.96056e-07
MOSPD3	0.370361	1.96289e-07
POLR1A	-0.339571	2.00012e-07
GSTM4	0.933791	2.00836e-07
UGT1A6	1.18065	2.01743e-07
SEC61G	-0.519691	2.06372e-07
FOXJ1	1.17931	2.08124e-07
CLDN9	0.721667	2.09178e-07
PNPLA2	0.533987	2.1066e-07
PITPNM2	-0.380061	2.10661e-07
SBSN	-1.55234	2.14388e-07
XPC	0.440728	2.15945e-07
WTAP	-0.270925	2.16023e-07
MTHFD2	-0.567494	2.16415e-07
SPAG16	0.533424	2.17071e-07
NPDC1	0.699316	2.17337e-07
ELP4	-0.377453	2.17443e-07
CLMN	0.536985	2.17443e-07
MANEAL	0.744922	2.1763e-07
P2RY2	0.646206	2.19117e-07
ALDH1L1	1.16937	2.19284e-07
DLC1	0.609191	2.19592e-07
CRISP3	1.18468	2.20208e-07
XDH	-0.911705	2.20573e-07
GPR176	-0.451718	2.22381e-07
COG3	0.394147	2.25093e-07
ZNF662	0.919557	2.25562e-07
FGF14	0.263254	2.26392e-07
FHL5	0.500428	2.26914e-07
TMEM177	-0.398414	2.27196e-07
MFHAS1	-0.497331	2.28001e-07
RAB5B	0.370694	2.29825e-07
CLDN5	0.63716	2.31177e-07
CXXC5	0.727587	2.33677e-07
PRSS16	0.697796	2.33677e-07
FREM2	1.19178	2.35382e-07
S100A4	1.09505	2.35872e-07
TNFRSF10A	-0.520727	2.35872e-07
RASSF7	0.498079	2.39408e-07
DHRS1	-0.4472	2.39557e-07
GNAI1	-0.75159	2.45191e-07
SEC14L2	-0.641856	2.45477e-07
ZNF571	0.397647	2.46225e-07
ZNF415	0.604122	2.47782e-07
STAT1	-0.717488	2.47782e-07
DNM2	0.447015	2.49899e-07
KLF16	-0.388962	2.54236e-07
KLF2	0.663584	2.5747e-07
PTPRB	0.533391	2.58046e-07
EPHA7	0.697263	2.58275e-07
LCOR	0.480019	2.60916e-07
CENPO	-0.427566	2.61262e-07
CYB561	0.390932	2.66758e-07
MBNL2	0.496696	2.67324e-07
NAP1L1	-0.372326	2.68057e-07
DDX56	-0.330686	2.69146e-07
HES1	0.55575	2.71076e-07
LAMP2	-0.506793	2.71401e-07
PCDHGC5	-0.278548	2.739e-07
PRSS27	0.738424	2.79067e-07
PSENEN	0.395479	2.80742e-07
GREM1	0.868383	2.82976e-07
ZBTB16	0.791453	2.84303e-07
RGL2	0.396549	2.86138e-07
YARS2	-0.358584	2.88556e-07
WDR36	-0.41852	2.89083e-07
APOO	-0.391675	2.90739e-07
ARMCX3	0.414899	2.95505e-07
CCNB2	-0.734668	2.97511e-07
C20orf96	0.51397	2.99256e-07
PSORS1C1	-0.534829	3.00474e-07
FAM102A	0.446732	3.00509e-07
PRDM2	0.327609	3.02211e-07
ICOS	-0.613538	3.04015e-07
WDR62	-0.638261	3.04746e-07
EFHD1	0.780317	3.0632e-07
PDE10A	0.770204	3.10526e-07
NLRP10	-0.392674	3.18471e-07
TMEM17	-0.43944	3.19279e-07
ECHS1	0.434846	3.20207e-07
OVOL1	0.825433	3.24718e-07
NQO2	-0.407547	3.26099e-07
CHD1L	-0.399654	3.28391e-07
GRWD1	-0.451995	3.2982e-07
RBBP8	-0.562253	3.30214e-07
PSMB5	-0.365549	3.31362e-07
ACADS	0.410576	3.31362e-07
S100A8	-1.84642	3.33136e-07
GPR37	-0.589898	3.33684e-07
NKTR	0.463664	3.34816e-07
UXS1	0.42092	3.35248e-07
DLL1	-0.658644	3.36671e-07
SNRPN	0.630171	3.3689e-07
ST6GALNAC1	0.948618	3.3689e-07
POLI	0.385654	3.37228e-07
TPSG1	0.422776	3.38106e-07
ABL2	-0.335176	3.41127e-07
TP53INP1	0.481448	3.41446e-07
AR	0.828035	3.50374e-07
EIF5A2	-0.475727	3.51145e-07
ARHGAP20	0.401654	3.52954e-07
SATB1	0.604342	3.55241e-07
CENPL	-0.484084	3.57483e-07
P4HA3	0.413169	3.62659e-07
HMGA1	-0.51791	3.6895e-07
BUB1B	-0.620554	3.72098e-07
TROAP	-0.703014	3.72191e-07
SUSD2	0.712225	3.77019e-07
HOXD10	-0.940243	3.79651e-07
SLC39A2	1.07367	3.82069e-07
GTF3C4	-0.366753	3.87977e-07
IFITM1	-0.898054	3.92323e-07
CREB5	-0.405707	3.9336e-07
DERA	-0.499576	3.99547e-07
AVEN	-0.369391	4.01686e-07
VBP1	-0.438527	4.01701e-07
DRAP1	-0.347522	4.08475e-07
STX2	-0.421741	4.10269e-07
HR	-0.788024	4.10305e-07
CDK7	-0.391653	4.153e-07
ERCC8	-0.274335	4.2553e-07
AGTR1	0.597883	4.2567e-07
RARS	-0.289527	4.28421e-07
DLST	-0.378543	4.28589e-07
CCL17	0.803884	4.31202e-07
HMMR	-0.681118	4.32686e-07
PPP2R2B	0.714017	4.35934e-07
BRIP1	-0.536968	4.36562e-07
TMEM130	0.511957	4.37856e-07
DDIT4L	0.523858	4.39831e-07
PARP12	-0.547989	4.42098e-07
NDUFV1	-0.35268	4.4837e-07
PPIH	-0.410952	4.48542e-07
COL10A1	1.08622	4.524e-07
LMBR1L	0.35353	4.56776e-07
RRP15	-0.531563	4.57295e-07
NCOA7	-0.59435	4.7e-07
TWISTNB	-0.35878	4.7065e-07
SPRY1	0.587312	4.70738e-07
CA4	1.05612	4.73666e-07
ME1	-0.663899	4.75232e-07
CEACAM4	-0.36671	4.75292e-07
MEIS1	0.542314	4.75561e-07
SSBP1	-0.367141	4.75903e-07
ZNF480	0.374483	4.7806e-07
MKI67	-0.604551	4.78291e-07
MYO6	0.541763	4.78556e-07
ST14	0.625037	4.78556e-07
LDB2	0.497823	4.78726e-07
NEDD9	0.64623	4.84546e-07
WISP2	0.694301	4.94505e-07
ANXA5	-0.559337	4.99031e-07
PPM1J	-0.463311	5.00278e-07
TIGD2	0.612341	5.11225e-07
PPIL1	-0.444631	5.11764e-07
EPB41L4B	0.567018	5.13481e-07
AGTPBP1	-0.400092	5.18095e-07
ME3	0.540032	5.27123e-07
YIPF2	0.360273	5.37982e-07
ZNF319	0.402286	5.45639e-07
KLRD1	-0.414621	5.50894e-07
FUT6	0.871592	5.57601e-07
GZMB	-0.988082	5.57601e-07
MRTO4	-0.368975	5.61198e-07
TAF5	-0.386837	5.63964e-07
PCP2	0.519777	5.64709e-07
HSH2D	0.60224	5.65992e-07
SEC61B	-0.314452	5.67028e-07
CAD	-0.431674	5.70312e-07
ANKFN1	0.75749	5.75482e-07
SET	-0.42179	5.78751e-07
GBP1	-0.813254	5.87879e-07
ZNF626	0.907831	5.90641e-07
TMEM100	0.520387	5.97602e-07
CMA1	0.554899	6.00832e-07
DRD1	0.600571	6.07191e-07
NMU	-1.10737	6.09338e-07
IL12A	-0.368995	6.09972e-07
ROPN1L	-0.331419	6.1041e-07
AK1	-0.469723	6.13384e-07
XPNPEP2	0.651996	6.13728e-07
MRPL47	-0.382018	6.1958e-07
SRM	-0.375049	6.2576e-07
VRK1	-0.484131	6.28359e-07
TBC1D13	-0.373387	6.49728e-07
AP3S1	-0.41982	6.51086e-07
ATP6V1B2	-0.401496	6.51086e-07
CBR1	-0.499236	6.51086e-07
CNTN4	0.421772	6.53172e-07
AEBP1	0.812848	6.55887e-07
QPCT	0.924333	6.60031e-07
C17orf53	-0.524133	6.71493e-07
RILP	0.388438	6.7479e-07
AFTPH	0.374643	6.81319e-07
CLCN3	0.463557	6.81319e-07
FAT4	0.43032	6.91371e-07
ZNF610	0.573173	6.95655e-07
PAK1IP1	-0.386514	6.97529e-07
RNASE4	0.555693	7.04126e-07
LILRA6	-0.382867	7.05382e-07
MBTD1	0.4206	7.05598e-07
AIFM3	0.541274	7.09618e-07
CLEC4A	-0.547657	7.15371e-07
ZNF708	0.421782	7.18847e-07
GAS7	0.471729	7.23436e-07
IMPA2	-0.756105	7.24478e-07
TRIM15	-0.432118	7.25527e-07
NOC4L	-0.316573	7.25527e-07
FARSA	-0.330714	7.25759e-07
SOX6	-0.392954	7.31694e-07
GNG7	0.53716	7.32984e-07
SMU1	-0.340271	7.32984e-07
IL12RB1	-0.499752	7.34501e-07
HIF1A	-0.519044	7.38181e-07
ZNF211	0.51862	7.38328e-07
KCNH3	-0.393086	7.3977e-07
TEKT3	0.368312	7.41025e-07
IPO7	-0.397163	7.4146e-07
RND1	0.59238	7.43534e-07
XRCC4	-0.330787	7.45738e-07
NFE2	-0.496684	7.59982e-07
STIP1	-0.398411	7.64994e-07
HIRA	-0.314907	7.69552e-07
LTBP3	0.482472	7.74612e-07
CD46	0.48642	7.83276e-07
EDARADD	0.778053	7.83407e-07
CDC14A	0.360025	7.87173e-07
MEIS2	0.49612	7.88591e-07
HDDC3	0.355559	7.89476e-07
SNX6	-0.36316	7.93804e-07
EPB41L4A	0.432426	7.98705e-07
GGH	-0.777096	7.98705e-07
C11orf58	-0.337117	8.00972e-07
F5	0.954821	8.00972e-07
TTLL1	0.341535	8.01322e-07
ACTR3	-0.383392	8.01322e-07
CKS1B	-0.662684	8.01322e-07
CFD	0.910295	8.05045e-07
TMEM134	0.38324	8.05853e-07
COL17A1	-1.44684	8.05853e-07
ZNF441	0.354317	8.06243e-07
NBL1	0.548955	8.08363e-07
PSMD13	-0.304805	8.09965e-07
KRT32	-0.223671	8.12175e-07
KLK7	-0.938611	8.12818e-07
ANLN	-0.724423	8.18046e-07
TXNIP	0.662988	8.18193e-07
TMPRSS11D	-0.834186	8.19312e-07
TUBB	-0.415355	8.24472e-07
MGST1	0.701284	8.29804e-07
MYO7A	-0.54072	8.3139e-07
SEMA3F	0.66062	8.3442e-07
ZNF223	0.450501	8.34843e-07
TIMP3	0.697142	8.49241e-07
DOK5	0.431826	8.50437e-07
UNC13C	0.721417	8.50604e-07
PLEKHF1	0.795856	8.51732e-07
USHBP1	0.25784	8.66183e-07
NUDT1	-0.423555	8.68846e-07
SLC25A39	-0.337724	8.70229e-07
CD47	-0.529948	8.74258e-07
IPO13	-0.324307	8.75728e-07
TNFSF9	-0.567646	8.85284e-07
RAB32	-0.533536	8.92004e-07
PSMB8	-0.658969	8.98372e-07
GLMN	-0.334996	9.08876e-07
RNF8	-0.286528	9.11127e-07
MCM10	-0.639845	9.11127e-07
STRAP	-0.384749	9.14467e-07
CPNE4	0.575837	9.17056e-07
KPNB1	-0.323706	9.38028e-07
ANAPC10	-0.333491	9.44283e-07
BCL2A1	-0.74993	9.57593e-07
HS3ST3B1	-0.425572	9.61557e-07
TMTC4	0.483778	9.62807e-07
WDR6	0.43864	9.78622e-07
SLITRK6	1.331	9.87437e-07
ZNF383	0.344962	9.90254e-07
ZNRF1	0.356149	9.91757e-07
COMMD8	-0.433094	9.95431e-07
KCNK15	0.608766	9.96081e-07
STAT4	-0.517862	1.00589e-06
HSPA12B	0.417514	1.01001e-06
LIN7A	0.652653	1.01693e-06
SELE	0.826868	1.03744e-06
CAPN9	0.952993	1.03744e-06
ABHD5	0.463942	1.04303e-06
GTF2H3	-0.369863	1.04303e-06
KCNA5	0.418683	1.04837e-06
IGF2R	-0.368707	1.04886e-06
TBC1D17	0.364275	1.05677e-06
FANCM	-0.315839	1.06357e-06
RHOQ	0.404757	1.06882e-06
NRAS	-0.422012	1.08607e-06
HLF	0.462044	1.12347e-06
NKRF	-0.400631	1.13275e-06
MRPS18C	-0.32833	1.13787e-06
ADM	-0.773895	1.14291e-06
BCL11B	-0.607162	1.14408e-06
SUPV3L1	-0.366152	1.15005e-06
STXBP2	0.364376	1.15029e-06
EFTUD2	-0.316961	1.15029e-06
SLC5A7	0.558235	1.15029e-06
RPS6KA4	-0.382527	1.15451e-06
DDX21	-0.487623	1.1589e-06
AMIGO2	0.814684	1.16274e-06
NUP205	-0.369901	1.16385e-06
DDX19B	0.298636	1.17912e-06
GRPEL2	-0.340843	1.18595e-06
SUCNR1	-0.474471	1.19689e-06
SUFU	0.334451	1.19959e-06
AHSA1	-0.319453	1.20221e-06
YPEL1	0.488422	1.20385e-06
PRUNE2	0.632738	1.20396e-06
MED10	-0.429961	1.20534e-06
NCAPH	-0.498696	1.2183e-06
ZFP2	0.485257	1.22491e-06
PRKAR1B	-0.462882	1.22802e-06
CSNK2B	-0.315103	1.23324e-06
LXN	0.795649	1.23428e-06
ZMYND8	0.445628	1.2401e-06
CDC25C	-0.521609	1.25166e-06
RPE65	-0.311536	1.25695e-06
ITPR3	-0.560134	1.25943e-06
FILIP1L	0.535998	1.26201e-06
SLC7A4	0.82883	1.27783e-06
GGCX	0.359132	1.28649e-06
HERC6	-0.728795	1.28649e-06
SERPINB9	-0.552469	1.30964e-06
PNCK	1.17459	1.31042e-06
SSPN	0.559474	1.31246e-06
DPH2	-0.358423	1.31268e-06
AGT	0.884528	1.31268e-06
CDCA8	-0.657942	1.31711e-06
HPCAL4	-0.372254	1.31744e-06
WDR75	-0.354658	1.31744e-06
SPINK6	-0.58232	1.32033e-06
LCE3D	-0.752204	1.33102e-06
RARRES1	1.46391	1.35323e-06
ZNF396	0.279075	1.35822e-06
DMPK	0.404554	1.35934e-06
CCDC34	-0.437357	1.36544e-06
SUPT16H	-0.43965	1.36554e-06
CCT7	-0.329292	1.36677e-06
CCDC77	-0.407011	1.36677e-06
WRNIP1	-0.339324	1.36806e-06
FAM107A	0.644138	1.37089e-06
PMPCA	-0.348705	1.38245e-06
PLCH1	0.667533	1.38245e-06
GARNL3	0.458264	1.3834e-06
GOLPH3L	0.5145	1.38873e-06
PDE1C	0.428397	1.39893e-06
IGFL1	1.79207	1.40567e-06
CLN6	-0.343262	1.40567e-06
EPS8L2	0.526976	1.40927e-06
CBY1	0.297348	1.41024e-06
ZNF350	0.507213	1.41088e-06
NUDCD1	-0.502842	1.41369e-06
EME1	-0.486245	1.42844e-06
NUP37	-0.396917	1.42844e-06
PTGFR	0.38092	1.42844e-06
TSPYL2	0.475588	1.42844e-06
SOX4	0.613419	1.43197e-06
MPHOSPH9	-0.388035	1.43726e-06
YARS	-0.315774	1.4499e-06
KLF8	0.542465	1.47798e-06
DHRS13	0.559407	1.49984e-06
CASP9	0.294241	1.50572e-06
CNTNAP1	0.446109	1.50879e-06
DHX37	-0.285792	1.51152e-06
MTIF3	0.297715	1.51255e-06
CRY2	0.338553	1.51592e-06
PSORS1C2	1.28101	1.52067e-06
DBNDD1	0.608025	1.52201e-06
BID	0.396201	1.52678e-06
NDUFA12	-0.325285	1.53875e-06
SERPINB7	-0.79171	1.54337e-06
ELAC2	-0.315211	1.56249e-06
MYL6B	-0.465476	1.58791e-06
BTF3	-0.396418	1.60377e-06
GJA5	0.599046	1.6059e-06
IGFBP6	-0.889305	1.6059e-06
KIAA0391	-0.308442	1.62609e-06
SHOX2	-0.422359	1.62609e-06
ZNF813	0.497739	1.63583e-06
CDV3	-0.341718	1.64013e-06
APOL4	0.774409	1.65358e-06
ARNTL2	-0.575183	1.67994e-06
SOX9	-1.0347	1.69268e-06
NSUN5	-0.385038	1.69327e-06
PABPC3	0.448978	1.69446e-06
FLNC	0.843611	1.69446e-06
CINP	-0.366316	1.70701e-06
BMP8B	0.527241	1.71252e-06
FGFBP2	-0.490322	1.72537e-06
INSR	0.388193	1.72994e-06
AP1G2	0.403199	1.72994e-06
CKAP2L	-0.657738	1.73362e-06
TMEM45A	-1.06081	1.74872e-06
HLA-B	-0.740375	1.77164e-06
KLHL5	-0.456893	1.77423e-06
TBC1D8	0.513571	1.77792e-06
WDR74	-0.329863	1.79556e-06
COG6	0.372038	1.80593e-06
PITPNM3	-0.579786	1.81978e-06
TBC1D25	-0.245415	1.83588e-06
GTF2H1	-0.31677	1.84128e-06
DYRK2	0.444865	1.85574e-06
TMSB10	-0.433987	1.85598e-06
RNASEH2A	-0.490935	1.86084e-06
SPRR2G	-0.875137	1.86621e-06
TNIP1	-0.329447	1.87033e-06
SBK1	0.862569	1.87637e-06
CHRD	0.35696	1.90165e-06
ZCCHC9	-0.333046	1.90264e-06
LDHD	0.710397	1.90304e-06
MTCH2	-0.333151	1.90895e-06
TNFRSF9	-0.400455	1.92005e-06
[truncated: 11,314 more rows]
