# Supplementary material for: Tumor stemness score to estimate epithelial-to-mesenchymal transition (EMT) and cancer stem cells (CSCs) characterization and to predict the prognosis and immunotherapy response in bladder urothelial carcinoma
Source: Stem Cell Res Ther. 2023 Feb 1;14:15. doi: 10.1186/s13287-023-03239-1 (PMC9890713; doi:10.1186/s13287-023-03239-1)
Supplement: Supplementary file 17 — Additional file 17: Table S6. The univariate Cox analysis of TS-related genes. [file 13287_2023_3239_MOESM17_ESM.xlsx]

## Sheet: Sheet1
Gene	HR	HR.95L	HR.95H	pvalue
EHBP1	1.88611	1.46125	2.43451	1.1012e-06
FER1L4	0.797669	0.723747	0.87914	5.21452e-06
ABCC9	1.54602	1.28026	1.86695	5.97648e-06
CD109	1.29047	1.14512	1.45428	2.8832e-05
LAMA2	1.38654	1.18538	1.62184	4.37975e-05
GPR37	1.38525	1.18169	1.62386	5.84946e-05
ZNF224	0.543939	0.402383	0.735294	7.51741e-05
ACAT1	1.58423	1.25989	1.99207	8.26547e-05
FBP1	0.831033	0.757051	0.912246	9.99826e-05
PLOD1	1.51146	1.22469	1.86539	0.00011903
PTPRR	0.815475	0.734283	0.905644	0.000137757
FAM43A	1.42423	1.18686	1.70907	0.000143776
CCDC80	1.2319	1.10598	1.37216	0.000150058
PCOLCE2	1.21986	1.1001	1.35267	0.000163727
FAM126A	1.53353	1.22491	1.91992	0.000191907
POLR3D	1.7862	1.31497	2.42629	0.000205455
ZNF600	0.676534	0.549699	0.832635	0.000225069
SARS	1.96527	1.3719	2.81527	0.000229427
OSBPL6	1.43119	1.18257	1.73209	0.00023111
JAM3	1.30259	1.13153	1.4995	0.000232906
IMPDH1	1.54934	1.22675	1.95677	0.000237219
SLC1A6	1.17855	1.07955	1.28663	0.000242556
CYP4F12	0.846324	0.773642	0.925834	0.000270519
PTGER3	1.52612	1.21303	1.92004	0.000308059
COL14A1	1.26392	1.11292	1.43541	0.000308426
PRDX6	1.65115	1.25691	2.16904	0.00031492
FBN1	1.25832	1.11037	1.42598	0.000317744
PDGFRB	1.291	1.1233	1.48373	0.000321064
ADAMTS16	1.35562	1.14811	1.60063	0.000331416
SMAD6	0.763749	0.658639	0.885634	0.000360196
ZNF432	0.695942	0.570272	0.849306	0.000360494
ST3GAL6	1.47802	1.19132	1.83372	0.000383625
PCDH18	1.3794	1.1545	1.64812	0.000397081
ANXA5	1.37009	1.15074	1.63126	0.000404451
ECHDC2	0.68356	0.553156	0.844707	0.000427315
SGTB	1.35893	1.14565	1.61191	0.000430076
NUDT11	1.3162	1.12931	1.53402	0.000437527
P4HA3	1.3988	1.15926	1.68783	0.000461801
MYO5A	1.44439	1.17426	1.77666	0.000500404
UCHL1	1.17029	1.07077	1.27907	0.000524481
GAS7	1.36369	1.14439	1.62503	0.000525023
FAM49A	1.36946	1.14644	1.63585	0.000526488
ETV5	1.36326	1.14321	1.62567	0.000560297
DCBLD2	1.26202	1.10499	1.44136	0.000598022
IL9R	0.69196	0.560705	0.853939	0.000600702
THBS4	1.1981	1.07885	1.33054	0.000728229
LRRC32	1.31448	1.12148	1.54069	0.000737883
DEGS1	1.29766	1.1153	1.50984	0.000745525
TMC7	0.783513	0.679907	0.902907	0.000747946
CYP26B1	1.2486	1.09723	1.42086	0.000759652
MZF1	0.604924	0.451105	0.811193	0.000785741
KCNE4	1.31224	1.11971	1.53787	0.000788749
PRKG1	1.40435	1.15141	1.71285	0.00080379
IGF2R	1.64184	1.22776	2.19559	0.000826594
DSC2	1.18838	1.07394	1.31502	0.000835867
PDGFRA	1.2711	1.10301	1.46481	0.000917237
DUSP14	1.44214	1.16038	1.7923	0.000962881
DENND2D	0.760057	0.645749	0.8946	0.000969051
SRPRB	1.72999	1.24872	2.39674	0.000982836
COL1A2	1.18193	1.07003	1.30553	0.000988279
TIA1	0.648496	0.50114	0.83918	0.000990894
