# Supplementary material for: Tumor stemness score to estimate epithelial-to-mesenchymal transition (EMT) and cancer stem cells (CSCs) characterization and to predict the prognosis and immunotherapy response in bladder urothelial carcinoma
Source: Stem Cell Res Ther. 2023 Feb 1;14:15. doi: 10.1186/s13287-023-03239-1 (PMC9890713; doi:10.1186/s13287-023-03239-1)
Supplement: Supplementary file 18 — Additional file 18: Table S7. PCA analysis and PCA coefficient of TS-related genes to calculate TS score. [file 13287_2023_3239_MOESM18_ESM.xlsx]

## Sheet: Sheet1
Coefficient	PC1	PC2	PC3	PC4	PC5	PC6	PC7	PC8	PC9	PC10	PC11	PC12	PC13	PC14	PC15	PC16	PC17	PC18	PC19	PC20	PC21	PC22	PC23	PC24	PC25	PC26	PC27	PC28	PC29	PC30	PC31	PC32	PC33	PC34	PC35	PC36	PC37	PC38	PC39	PC40	PC41	PC42	PC43	PC44	PC45	PC46	PC47	PC48	PC49
FER1L4	-0.139136	-0.348763	-0.100472	0.0217772	-0.00430154	0.062918	0.00962965	-0.0682962	0.148923	-0.134595	0.10365	-0.0123098	0.143769	-0.0726497	0.0671581	-0.0404697	0.00995278	0.282552	-0.186534	0.171554	0.0500919	-0.160776	-0.0323804	0.209591	0.0577502	-0.0655458	-0.222349	0.470041	0.0125389	0.242901	-0.199801	-0.0186233	-0.0548766	-0.000708159	-0.157793	0.119102	0.00978755	0.0108681	0.0395667	-0.164014	-0.00757907	-0.0426541	-0.156506	0.00771001	0.0590679	0.0183948	0.00127608	0.0389971	0.0436987
CYP4F12	-0.134925	-0.350079	-0.0696556	0.172468	-0.0852443	0.247209	-0.239287	0.0713396	-0.420601	-0.424624	-0.131853	-0.308656	0.170039	0.12778	-0.143824	0.0559245	0.0959978	-0.159196	0.0671904	-0.0594886	0.125962	-0.0515512	0.189044	-0.0759128	-0.00864782	-0.0443447	0.110704	-0.0415399	-0.0857921	0.0520358	0.0917638	-0.0503078	0.0506218	-0.0139734	0.0303544	-0.0105863	0.0109755	0.0317167	0.0058822	0.0280073	0.00213377	-0.0156783	0.0459778	-0.00669866	0.0048846	0.0117207	-0.0220595	-0.0479698	-0.0350124
SGTB	-0.0877454	0.128157	0.0794534	0.0861753	-0.0044223	-0.0488927	-0.00534588	-0.0720284	-0.0210022	0.0699012	0.0315315	-0.052303	0.00226481	0.0843178	0.184426	-0.13803	0.0511381	-0.103862	0.0472121	0.0829185	0.0455952	0.00421634	0.267937	-0.0251994	0.138351	0.0652791	-0.150071	0.0463299	0.035501	-0.0137801	0.141881	-0.201285	-0.119947	-0.058967	0.139281	-0.0821521	0.203073	0.104747	-0.00721958	-0.187119	-0.124006	0.279824	-0.0201713	-0.0547297	0.161511	0.232068	-0.183551	0.347705	-0.190854
FBP1	-0.179223	-0.322382	-0.122484	0.0322051	0.0122411	0.210891	0.395249	0.27778	0.0579798	0.0630915	-0.0333952	0.337559	-0.104219	0.229032	-0.0705119	-0.360969	-0.0443936	-0.307234	0.0196904	-0.0197122	0.140668	0.120963	-0.137182	-0.0436572	0.135232	0.010262	-0.0350454	-0.0514277	0.00555172	0.00476936	-0.0387142	0.0115193	-0.0479806	-0.0395916	0.0670756	-0.0411366	0.00768958	0.0419816	-0.172123	0.0650631	-0.0109829	0.0310438	-0.0801363	0.0726462	0.0283981	-0.0364924	-0.026886	0.0266011	0.0743972
CD109	-0.10579	0.178228	0.170137	-0.118066	-0.231424	-0.0971821	0.00507049	-0.0231222	-0.139966	-0.120054	0.0729359	-0.0208942	0.141835	-0.172787	0.0850807	0.0154178	-0.259915	-0.309608	0.0292623	-0.0346113	0.0898958	0.167454	-0.181441	0.229057	-0.00692538	0.13351	0.0945771	0.080606	0.0954446	0.329504	-0.113052	0.078282	0.167055	-0.160476	-0.0308244	0.0441908	-0.127921	0.254332	-0.135112	-0.0656134	0.104613	0.0180171	0.032652	-0.0622643	-0.0167307	0.0965936	-0.109069	0.0589079	-0.0184701
ANXA5	-0.196602	0.0909602	0.119355	0.00653536	-0.0769075	0.0573727	0.144295	-0.0297383	-0.179386	0.0578694	0.074907	0.0758489	0.0393309	-0.0924209	-0.0169583	-0.00578402	0.0685456	-0.0614788	-0.153219	-0.0487663	0.110602	-0.189731	0.0428981	0.111319	-0.0324437	-0.0512894	-0.172765	0.291508	-0.0401211	-0.585749	-0.0640469	-0.121839	0.192063	-0.0852218	-0.0851767	-0.0772212	-0.0067742	0.0973794	-0.0247606	0.229918	0.181187	-0.0372843	0.124147	-0.0485931	-0.110359	0.0758837	0.0384022	-0.0213231	-0.213619
ST3GAL6	-0.0876452	0.0692742	0.0425535	0.0121218	-0.00800977	-0.0131912	0.0168502	-0.0275814	-0.0389989	0.00502662	0.109984	0.00772846	-0.0180331	0.133603	-0.0852734	0.0139355	-0.00302786	-0.0644534	-0.0494592	-0.0473587	-0.0639723	0.00766691	-0.0667866	0.130672	0.254385	-0.0166044	0.17893	0.0907279	0.0426678	-0.0337608	0.198182	-0.0959804	-0.0637774	-0.179508	-0.259662	-0.0995397	0.0608764	-0.0563202	0.0272638	-0.226548	0.0459349	-0.154151	0.412165	0.0330196	-0.118186	-0.118423	0.12257	0.0199705	0.376727
DEGS1	-0.161811	0.108058	0.101814	-0.0942625	0.0309857	0.0526061	0.0992483	0.00161818	-0.0884738	0.0653934	0.0705885	-0.262102	-0.0309934	-0.0404279	-0.102285	0.158127	0.024014	-0.110964	-0.164927	0.109235	0.301722	0.0696204	0.0464584	0.0875171	-0.00465811	0.171459	-0.375047	-0.182786	0.0375206	-0.00589789	0.0334034	0.237703	0.18743	0.0529111	0.0257024	-0.122543	0.131006	-0.264587	-0.0389229	-0.0859821	-0.20255	-0.0265758	-0.13118	0.108978	0.0750282	-0.105569	0.29493	0.0978752	0.133703
CCDC80	-0.124838	0.172572	-0.217362	-0.0250762	-0.0480845	0.07178	0.0588512	0.128288	-0.0677928	-0.0926826	0.117349	0.0363305	0.134156	-0.246729	-0.0931315	0.106863	-0.148346	-0.0477562	0.239808	0.0443587	-0.0119506	0.0938458	0.0150697	0.0435694	-0.222723	-0.102776	0.105876	0.0968391	0.140893	-0.136784	0.0114898	-0.190599	-0.377897	0.180347	0.0298093	-0.0729709	0.186856	-0.18384	-0.172892	-0.164395	0.105684	-0.054402	-0.056708	0.182295	0.0887776	0.12385	0.068256	0.0310477	0.0508186
FBN1	-0.131699	0.142705	-0.197311	-0.0840634	-0.100988	-0.0483115	0.0339804	-0.0367978	0.0133419	0.0181339	0.0815304	-0.0373648	0.0682346	0.0174637	-0.0815185	-0.0824299	-0.0960374	-0.0571166	-0.0260147	-0.053054	-0.0221961	-0.0467722	0.126256	-0.104178	0.0271601	0.0573484	-0.0870929	0.119302	0.0732556	0.0219084	0.0758711	0.021018	-0.041463	0.115252	0.041992	-0.050971	0.220409	-0.0796692	0.130716	-0.00304837	-0.144391	0.0692401	0.0893271	0.0304904	-0.222532	-0.11546	-0.269636	-0.225842	0.134435
FAM126A	-0.0965489	0.0689981	0.108746	-0.0384334	-0.0459161	-0.0829301	-0.0495781	-0.0516701	-0.0416291	0.0222188	-0.0273733	-0.0249148	0.0369883	-0.0108427	0.0124034	-0.0513821	-0.003748	-0.071647	0.0204721	0.132434	0.00160429	-0.00154803	-0.0610663	-0.0717011	0.0720454	0.00451448	0.0690955	0.081951	0.0343553	-0.108516	0.0254664	-0.066224	0.0565391	-3.68143e-06	-0.0403821	0.0260273	0.0095929	0.290208	0.149473	0.220241	-0.3521	-0.0215053	-0.112518	0.0661587	0.228697	-0.00484735	-0.171017	-0.332498	0.313309
TMC7	-0.115578	-0.209288	0.0243704	-0.00356963	-0.113335	-0.149553	-0.0391247	-0.195348	-0.0488098	-0.027762	-0.144126	0.0543661	0.250616	-0.173762	0.263347	-0.155403	0.0115109	0.0790693	-0.221498	-0.315083	0.0761323	0.213084	-0.132504	0.150971	0.109054	-0.148412	0.104647	-0.144749	0.0905566	-0.164691	-0.154225	0.0740239	-0.0559724	0.231763	0.128802	-0.256435	-0.00905322	-0.228537	0.109286	-0.0206853	-0.0837344	0.0606064	-0.00325723	-0.0453524	-0.0516389	-0.00211223	-0.0944177	0.00920207	0.0331909
OSBPL6	-0.0725994	0.0614416	0.0710052	0.0657437	0.0366757	-0.0198016	-0.0351643	-0.0562328	-0.0240586	0.0522864	-0.0205851	0.0514825	-0.158978	-0.0647338	-0.0596386	-0.150486	0.0962311	-0.121196	0.0315895	-0.00307201	0.0240643	-0.0980501	-0.00290883	0.00986633	0.146337	0.106762	0.0254924	0.130443	0.0103567	0.249616	0.0539527	-0.247414	0.150898	0.209646	0.312012	0.0367162	-0.105105	-0.309049	0.346282	0.0466414	0.314616	-0.0661818	0.131577	0.192176	0.0957133	-0.0599418	-0.0122824	-0.0359397	-0.127567
COL1A2	-0.223389	0.152241	-0.24288	-0.16085	-0.14718	-0.00287276	0.118534	-0.0404268	0.186	-0.183234	-0.0952372	-0.0185769	-0.0616217	-0.0994119	-0.179724	-0.0308639	-0.00106955	0.0909965	-0.0212198	-0.0741353	0.0208502	-0.176911	0.110106	-0.136103	0.0127486	-0.0293947	-0.0911679	-0.204311	0.18457	0.160235	-0.061351	-0.213661	0.0286439	-0.0468254	-0.127004	-0.140987	-0.254442	-0.0676943	0.0158844	0.233093	-0.0712412	0.0498093	0.0658746	-0.343732	0.193908	0.133563	0.0197373	0.0627149	0.0165479
PDGFRB	-0.159435	0.10749	-0.178979	-0.0669919	-0.12243	-0.0365478	0.0502975	-0.103745	0.109361	-0.0196656	0.003838	0.00222727	-0.0152106	0.0644344	-0.0537762	0.0266375	0.132987	-0.0095107	-0.135411	-0.0888011	0.085624	0.0202175	0.0498355	-0.029648	0.0724058	0.0798171	0.0580908	-0.049687	-0.0275653	0.19245	-0.0315763	-0.176137	-0.018973	-0.118303	0.0259724	-0.0530234	-0.0404689	0.101895	-0.0274121	-0.159293	-0.156843	-0.118015	0.00232623	0.0705579	-0.346826	-0.0391038	0.0686367	-0.0281657	-0.136725
DENND2D	-0.161573	-0.193324	0.0217101	-0.0758255	-0.115576	0.0986819	0.0872112	0.107812	0.0716907	0.165454	0.128691	-0.122583	0.0326353	-0.0278584	0.255139	0.0401226	0.051837	-0.000650299	0.199245	-0.413895	-0.224113	-0.0702762	-0.0671522	0.0913327	-0.369823	0.0893592	-0.313641	-0.14679	-0.158611	0.101777	0.0810318	-0.0598972	-0.0483425	-0.0848222	0.0243927	-0.00349837	0.0548846	0.112389	0.139655	-0.0345299	-0.00721293	-0.0446746	0.222421	-0.00618071	0.0976321	-0.0564641	0.0565917	-0.148622	-0.0149461
MYO5A	-0.126446	0.0671673	0.0961599	-0.0359747	-0.0793169	-0.0445891	-0.073188	-0.0678988	-0.0197906	0.0083337	0.0505474	-0.095861	0.0172483	-0.0572705	0.21678	-0.124713	0.0133908	-0.117354	0.0572874	0.0755668	0.00487442	0.130977	0.0574011	-0.154735	0.12268	-0.0972156	-0.088936	0.0278649	-0.117862	-0.0381674	0.0225024	-0.132432	-0.368403	-0.26975	0.104384	0.153048	0.0496798	-0.104218	0.135574	0.164524	0.107367	-0.313269	-0.299017	-0.210003	-0.0450127	-0.105607	0.138536	-0.0753917	0.122839
CYP26B1	-0.0871877	0.109753	0.110824	0.00887352	0.0369919	-0.0506085	-0.122824	0.103684	0.0825719	0.241774	-0.0752175	-0.461333	0.0225249	0.0492629	-0.395987	-0.523358	0.00832718	0.162835	0.0735159	-0.115434	-0.0287896	0.129715	-0.0441359	0.0105526	-0.107623	-0.168948	0.0363273	0.130439	0.0240467	0.0384928	-0.155217	0.108707	0.0222948	-0.100074	0.00925228	-0.113001	0.0392747	0.0573683	-0.0545869	0.00424687	0.072948	-0.0465382	-0.0324215	0.0567798	-0.0142783	0.0337785	0.0136059	0.0245252	-0.0569503
P4HA3	-0.0793447	0.0770449	-0.129497	-0.0268476	-0.0659699	0.0129256	0.0440657	-0.0138606	0.00380602	-0.0847392	0.0469699	0.0216766	0.00691637	-0.0528498	-0.0894254	-0.0430856	-0.123491	0.0423133	0.0328254	0.0543787	0.0735546	0.0120324	-0.0287082	0.136302	0.0190368	0.0115607	-0.00813449	0.00730225	-0.0819074	0.059447	0.059698	0.00751186	0.0530797	0.137009	-0.0500346	-0.00387991	0.0558436	0.0421038	0.123155	0.12242	0.163554	0.0415147	0.0548642	0.0670407	0.127802	-0.0385552	0.0246315	-0.067038	0.012424
ZNF600	-0.14334	-0.150693	0.0527758	-0.0465046	-0.0265297	0.0841832	-0.116658	-0.00474413	0.21512	-0.0370674	0.180096	-0.0253429	-0.0344318	-0.009715	-0.0576128	0.0563092	-0.0601654	-0.046641	0.0567752	0.305118	-0.103568	0.240685	0.169532	0.0356074	0.0339477	0.162314	0.0662929	-0.27353	-0.0861164	-0.166548	-0.332282	-0.0221562	0.0756074	-0.00971393	-0.00110888	-0.079224	0.0492234	0.0954752	0.323872	-0.025706	0.223695	0.173534	0.0236062	-0.00478967	-0.184505	0.0820951	0.00589054	-0.0699513	0.0465091
UCHL1	-0.123991	0.181454	0.0438864	0.319468	0.503889	-0.0298885	0.195409	-0.0688025	0.328471	-0.442684	-0.138019	-0.210047	-0.0683367	0.0992502	0.224483	-0.00960338	-0.168553	-0.0902286	0.0253064	-0.112347	0.0391838	0.0528732	-0.0987119	0.0638144	-0.0968092	0.00783702	0.0129493	0.0379229	0.00903049	-0.0597508	-0.0242508	-0.0351378	0.0656519	0.00086928	0.000621449	-0.00864857	0.0676157	0.0103099	0.0347006	0.0295609	-0.0234611	-0.0678415	0.0387557	0.0155197	-0.0560337	0.0408678	0.0148389	-0.069241	-0.0168381
ECHDC2	-0.16506	-0.160198	0.0520451	0.0504642	0.0311052	0.108161	-0.056399	-0.0435929	0.0432447	-0.014452	0.142358	-0.00900485	-0.0831736	-0.118204	-0.13863	0.177205	-0.0793921	0.0746178	-0.00947763	0.0833967	-0.257345	0.0776209	-0.213491	0.0458182	0.154434	0.176884	0.0703991	0.106884	0.229914	0.0385872	0.20257	0.227328	-0.104756	-0.184911	0.252105	-0.118062	0.040821	-0.142045	-0.102109	0.328696	-0.133824	-0.121217	0.0786023	-0.0884466	-0.0541918	0.0274781	0.00407067	-0.0186495	-0.296348
DCBLD2	-0.132283	0.0916786	0.12895	0.0445925	-0.0133158	-0.155068	0.0438896	-0.244362	-0.259209	-0.162071	0.356726	0.237967	0.0805101	0.504581	-0.0335456	-0.207124	0.0274088	0.174397	0.0788023	0.118583	-0.0998559	-0.0595524	-0.0548108	0.0859289	-0.336986	0.0380882	0.0268579	-0.0864597	0.0101828	0.0540439	0.0323786	0.0401311	0.0175603	0.0512647	-0.019557	-0.09847	-0.0962456	-0.131841	0.0427222	-0.00220147	-0.0442257	-0.0666897	-0.109487	-0.0386677	0.00900464	0.0373212	0.0270552	0.00822075	-0.0281039
FAM43A	-0.112054	0.0577774	0.0380469	0.0722706	-0.00331999	0.0221103	-0.0795128	-0.00946694	-0.0434023	0.129501	-0.1751	-0.00338159	-0.0200514	0.0815026	-0.118207	0.161458	0.181596	0.126272	0.0945927	0.0543686	0.332233	0.288967	-0.482899	0.0394059	-0.0830865	0.0916545	-0.0570298	0.0649804	-0.135027	-0.0387006	0.115684	-0.240395	-0.095391	0.0296238	-0.00407049	0.167075	-0.131513	-0.0890076	0.0104449	-0.0842836	-0.00972383	0.235137	0.0495138	-0.220497	0.0210533	0.0943055	-0.0303777	-0.139689	0.00361576
PRKG1	-0.0862479	0.0592926	-0.105922	0.0298435	-0.0237585	-0.0418868	-0.0896471	-0.0238189	0.015717	-0.0107167	0.0125173	0.0449536	-0.0280228	-0.0546517	0.0350466	-0.0570895	0.0872649	-0.0464798	-0.0488451	-0.076929	-0.0494332	0.0618921	0.0565872	0.0695339	-0.0198125	0.0755416	0.0934412	-0.0943393	-0.0311642	-0.00500632	0.0304796	0.103132	-0.0745299	-0.0654311	-0.139043	0.0650308	0.0854085	0.0246044	-0.191594	-0.051173	0.15382	-0.0336312	-0.0878481	0.00969044	-0.0186694	0.102271	-0.0148804	-0.119901	-0.23097
PCOLCE2	-0.0920526	0.135622	0.0290004	0.237926	0.302537	0.0092025	-0.0788624	0.251082	0.0786013	0.177448	0.0597937	0.179786	0.717675	-0.0553764	-0.156846	0.0692798	0.0807541	-0.0805768	-0.133095	0.027806	-0.0972561	-0.107198	-0.00388785	-0.0456869	0.0407663	0.0133467	-0.0600145	-0.149764	0.0479316	0.0891171	-0.00118811	-0.0816311	0.0351193	-0.0511758	0.0444445	0.0309896	-0.0763984	0.0362618	0.0389582	0.0239612	0.0122504	0.0107828	-0.0143916	-0.0423459	-0.00384138	-0.0626031	0.0285873	-0.0197759	-0.00669506
MZF1	-0.124528	-0.119015	0.0581131	0.0470008	0.0470836	0.0678881	-0.0670696	-0.0870773	0.0746638	0.0308049	0.0468428	-0.0539656	-0.0616378	-0.0613828	-0.112972	0.0825276	0.022702	0.125399	0.0224995	-0.0656089	-0.140899	0.000584471	-0.0826105	0.0340895	-0.00352126	0.082077	-0.0895616	0.0158083	0.0385754	0.0101657	0.0984872	-0.0975806	-0.0671395	0.0768014	0.0634531	-0.0192177	-0.0762312	0.139522	-0.00441505	0.0839317	0.0647659	0.125921	-0.0862848	0.237286	-0.0992846	0.130806	-0.0256064	0.241646	0.333132
KCNE4	-0.0879128	0.0881373	-0.184613	0.0330077	-0.0491203	-0.0238735	-0.00154319	-0.0160429	0.0524119	-0.029682	0.0436477	0.0305817	-0.00101765	-0.0487894	-0.0183764	-0.00484276	0.02485	0.0211501	-0.0685715	-0.122617	0.0193694	0.172786	0.0626853	-0.0688082	-0.0613919	0.161418	0.0672788	0.106926	-0.137399	0.00135161	0.208326	0.103117	0.0181317	0.338318	-0.0929751	0.0127488	-0.0569013	0.286287	-0.0198093	0.155839	0.119246	0.00103943	-0.281973	0.0614863	0.0137038	-0.161955	0.222232	-0.0434642	-0.100327
DUSP14	-0.114401	0.0511525	0.11766	-0.0249137	-0.0121187	0.0335884	0.0746839	-0.0240345	0.0363653	0.00630893	0.010299	-0.0324309	-0.00618676	0.0751985	-0.0085005	0.0522308	0.0437837	0.175796	-0.103967	0.119929	0.294473	-0.0222177	0.141724	0.151493	-0.018614	-0.150331	-0.0534705	-0.304572	0.0654937	0.0324881	-0.0955932	0.0922422	-0.312909	0.0800463	0.0693194	0.356118	-0.086757	0.0896414	-0.121678	0.225643	0.0551489	-0.202114	0.262741	0.249107	-0.0510098	0.0868582	-0.190795	-0.0380542	-0.0195223
PTPRR	-0.107506	-0.255578	-0.050595	-0.0415051	0.0609497	-0.830468	0.119782	0.340841	-0.0564603	-0.120408	0.0503548	-0.072641	-0.0680554	-0.0416457	-0.110585	0.116319	0.0909588	-0.017605	0.0433211	0.0438402	-0.00765303	0.015517	0.037305	-0.00788542	0.0243342	0.00399678	-0.0473747	0.0116624	-0.0283418	-0.0574315	0.0408271	-0.0114222	-0.015772	-0.0500018	0.0412611	0.0409236	-0.0315654	-0.00333455	6.80397e-06	-0.00310379	0.0287642	0.0352928	0.0279317	0.0358142	-0.00571475	0.0201142	0.00454817	-0.00266529	-0.0272452
DSC2	-0.128926	0.130119	0.310599	-0.221464	-0.230386	0.031348	-0.335204	0.37618	0.292152	-0.303471	-0.224108	0.249652	0.0536085	0.173903	0.02868	-0.0287951	-0.0761141	0.159405	-0.0164908	-0.0691881	0.063183	-0.0832728	0.00540778	-0.0930173	0.0234822	0.166787	-0.0671628	0.0905421	-0.0646309	-0.101853	0.0759598	0.149114	-0.042919	-0.00263659	0.0483621	-0.0612725	0.0614006	-0.0800574	0.00156505	-0.0963008	0.0457013	-0.025021	0.0108916	0.065502	0.0469168	0.00641907	0.0190611	0.00997116	-0.00619192
EHBP1	-0.147006	0.0248071	0.140927	-0.0382665	-0.0043622	-0.0299282	-0.0621028	-0.0136957	-0.0548597	-0.0386072	0.0534078	-0.0357622	0.0173558	-0.0510718	0.108541	-0.0591633	0.00463609	-0.0368753	-0.00316965	0.0136649	-0.112265	0.166493	-0.0079326	-0.0654112	0.0133348	-0.065833	0.0187456	-0.113934	0.162912	0.0118819	-0.00976411	-0.0686982	0.0301469	0.157919	-0.110431	0.118399	-0.104251	0.025211	-0.100792	0.0453715	0.0462026	0.0389577	0.0177308	0.0708557	0.135067	-0.488331	-0.0740208	0.225878	-0.0544024
IL9R	-0.0749996	-0.124032	-0.00541402	0.00282652	-0.0476406	-0.0181025	0.110107	0.033017	-0.00579207	0.144719	-0.074343	-0.242922	0.0622977	-0.0990937	0.221198	-0.189162	-0.0627863	-0.00475131	-0.235117	0.326979	0.0928306	-0.318573	-0.206373	-0.277214	-0.225106	0.378297	0.271476	-0.0947929	0.0808638	-0.0369885	0.0994992	0.0282288	-0.0983376	0.0729333	-0.0650295	-0.0532051	0.0174333	0.0132562	0.00724323	-0.118129	0.12452	-0.0724126	0.0684629	-0.036438	-0.00570312	0.0699526	-0.012683	-0.0100391	-0.00890737
GAS7	-0.0907766	0.0775198	-0.147633	-0.0490225	-0.0192311	0.0517443	-0.00026573	0.0499075	-0.056235	0.0133034	-0.015907	-0.0413667	0.0150132	-0.0321422	0.0238951	-0.0118073	-0.00267517	-0.0239731	0.193016	-0.0649247	-0.0888722	-0.0977587	-0.10843	-0.0200333	0.0611119	0.119512	0.0984095	-0.00704003	0.0192968	-0.136339	-0.220552	0.053685	0.0531846	-0.154729	-0.287087	0.204399	-0.11989	-0.292623	0.126218	-0.0164013	-0.240538	0.131204	-0.0784983	0.41077	0.044147	0.031101	-0.127416	-0.100415	-0.189547
PRDX6	-0.203992	-0.00791502	0.152041	0.0136327	0.0704576	0.0854818	0.132796	0.0392513	-0.0187316	0.0671172	-0.0107105	0.0243294	-0.110173	-0.100799	-0.0639135	0.133146	0.0843608	0.0126811	0.0137817	-0.024322	-0.124361	0.0854675	0.132463	-0.107726	0.00459936	-0.025986	-0.0509719	0.0269064	-0.0112677	-0.0153498	0.0499255	0.0793625	0.229377	0.125371	0.012612	0.0540528	-0.089787	-0.0688216	-0.0913338	-0.348185	0.0750162	-0.387257	-0.155422	-0.130363	0.114367	0.0649272	-0.476587	-0.140541	0.0277669
PLOD1	-0.193098	0.00926109	0.0979604	-0.0519469	0.0219925	0.0117873	0.164228	-0.0524052	-0.0489266	0.00208824	0.00684785	0.101706	-0.0124003	-0.0662225	-0.135156	0.0732126	-0.112179	0.152684	-0.043609	0.037145	0.0176152	-0.0428253	-0.0714265	-0.103593	-0.00488943	-0.277242	0.12381	-0.0750914	-0.130859	0.186036	0.0696084	0.104366	0.0913058	0.0444096	-0.000846606	0.109634	0.552744	0.0403267	0.0826465	0.00387649	0.039179	0.259596	0.0308719	-0.147577	-0.0360649	-0.0328401	-0.0378387	-0.134925	-0.103457
ACAT1	-0.145671	0.0447354	0.0836955	0.00585252	0.0912782	0.0925921	0.126554	0.0836125	-0.0546595	0.0812965	-0.0471888	-0.00715359	-0.0452751	0.0442181	0.144965	0.0733708	0.112009	-0.0329719	0.0344381	0.0498867	0.0553158	0.0905433	0.307607	0.030175	-0.118537	-0.0398253	0.0538466	0.25016	0.276218	0.100602	0.051652	0.270208	-0.210473	-0.125926	-0.00063217	-0.0361284	-0.297399	-0.0252866	0.16153	-0.0595867	0.070051	0.391723	-0.0204468	-0.0425805	-0.0876755	-0.124871	0.0645283	-0.205808	-0.00797904
LRRC32	-0.124055	0.0729126	-0.200722	0.026316	-0.0523813	0.00528847	0.0293548	-0.0297134	0.0477399	0.0219765	-0.0624091	0.0421556	-0.0175325	0.0480033	-0.0467564	0.0915202	0.21009	0.117128	-0.0806213	-0.022346	0.0632416	0.0905248	0.0162483	0.0230004	-0.0664222	0.150591	0.123882	0.0418375	-0.108284	-0.0497521	-0.0206752	-0.0786147	0.0518977	-0.0643995	0.077753	0.0116627	0.0244679	0.117844	0.0879864	-0.0877921	-0.0787549	-0.153733	-0.103339	0.0511052	-0.226315	-0.216178	-0.0919344	0.172723	-0.0822117
GPR37	-0.0756452	0.0770052	0.128086	-0.00663496	0.0160958	0.0265892	-0.101275	0.208812	-0.107498	0.0593595	-0.109137	-0.0677198	-0.27063	0.127651	-0.119787	0.121913	-0.0943352	-0.275332	-0.358678	-0.0225116	-0.271933	-0.226607	-0.0929669	0.334692	-0.0660081	-0.0521803	0.0450849	-0.0193327	-0.0515019	0.0461678	-0.157377	-0.157792	-0.261238	0.246815	-0.0338102	-0.00857264	0.00877267	0.041831	0.0856661	0.0174479	-0.122245	0.0415341	-0.18018	-0.088918	-0.0164651	-0.028712	-0.0158471	0.00911231	-0.0420902
SMAD6	-0.116714	-0.18036	0.00103076	0.165134	0.0262795	-0.131396	-0.0987906	-0.167229	-0.0266803	0.2866	-0.40913	0.196843	0.0109228	0.00951619	-0.117759	0.0100375	-0.451884	0.0352416	0.21197	-0.0119985	0.0999998	-0.0140187	0.3068	0.215573	-0.142343	0.204802	0.0196975	-0.00422238	0.0681513	-0.0115492	0.0293675	-0.0539283	0.0333052	-0.0321057	-0.0907165	0.0853205	0.0378906	-0.050191	0.0403742	0.0212836	-0.0890294	-0.157009	-0.0224557	-0.103802	-0.0426187	-0.0434476	0.0796636	0.0345635	0.00667737
ETV5	-0.110045	0.0496007	0.0555199	0.0794434	0.100415	-0.0848918	0.0461428	-0.237966	-0.142474	0.0574447	0.0412536	-0.0195924	0.0295249	0.106368	-0.0962129	0.181265	-0.15143	0.0215741	0.0873809	-0.266255	0.0526941	-0.188121	-0.0457192	-0.322377	0.249428	0.252999	-0.0654634	0.0895801	-0.26426	0.0342174	-0.338787	0.184491	-0.283756	0.0448592	0.0287385	-0.0956364	-0.0431997	0.0477529	-0.121251	0.0185317	0.148848	0.0869755	0.0183886	0.0181718	0.0968273	-0.0610709	-0.0625918	0.0453328	0.0685538
IMPDH1	-0.13734	0.0286875	0.134721	-0.0354874	0.0333828	0.0629927	0.160785	0.0632508	0.00938403	0.0185148	-0.0331293	-0.02347	0.0216668	-0.178925	0.0781952	-0.0228842	-0.0600254	0.159879	0.0106551	0.215598	-0.0960357	0.0385338	0.173624	0.107476	-0.00708554	-0.0656602	0.250391	0.0236734	-0.597759	0.0627092	-0.00862374	-0.118539	0.00209403	-0.0662625	0.0774338	-0.233017	-0.214432	-0.120752	-0.223108	0.0254952	-0.20957	0.0731337	0.108009	0.0490478	0.0813629	-0.120091	0.0385833	0.00102806	-0.013028
NUDT11	-0.0762602	0.0750974	0.0321564	0.113165	0.105256	-0.0382383	-0.167268	-0.0572212	-0.0938899	-0.0979865	-0.172163	0.22659	-0.143998	-0.352965	0.00984408	-0.187621	0.363308	-0.128322	0.328746	0.19084	0.0200033	-0.220365	-0.111594	0.0772695	-0.026911	-0.0252344	-0.191746	-0.0765342	-0.0420977	0.113986	-0.0940977	0.209255	-0.0976647	0.0974523	-0.0966543	-0.198016	0.0606823	0.127332	-0.0361382	-0.0244177	-0.0626726	-0.0525204	0.0909275	-0.0258941	-0.217611	-0.0608194	0.0145492	-0.00392736	0.0407407
IGF2R	-0.176652	-0.00635181	0.1273	0.0130624	-0.0453789	-0.0297111	-0.0423994	-0.0282494	-0.0322069	0.0500879	-0.0622134	0.00288564	0.0031337	0.0307486	0.112388	-0.00858505	0.00214475	-0.0147961	0.00764529	-0.0405782	-0.0789915	-0.0551096	-0.059289	-0.180588	0.044773	-0.10963	0.0189208	0.009502	0.0387399	0.0496433	0.0265363	-0.070886	0.0160168	0.0262422	0.0330927	0.228045	0.0753275	0.0331	-0.00842023	-0.0279814	-0.282613	0.0306238	-0.0117348	0.134983	-0.179564	0.021673	0.139601	0.0870587	-0.189099
ZNF224	-0.114634	-0.102585	0.0388186	0.0490977	0.0211991	0.0242238	-0.141607	-0.118273	0.120988	-0.00362765	0.167794	-0.0250578	-0.0302273	0.0184044	-0.0826899	-0.0140928	0.0317856	-0.0490141	0.0880995	0.0386438	-0.118544	0.0887631	-0.0264144	0.000885068	0.0925022	0.0852069	-0.0699147	-0.107181	0.0399413	-0.104044	-0.0179986	-0.115648	0.000572508	0.102025	-0.0273686	-0.0471671	-0.0850616	0.032342	-0.170459	-0.110526	-0.0799516	0.0497248	-0.107428	-0.0401182	-0.0678151	0.212475	-0.00719219	-0.122943	-0.0279899
SARS	-0.170428	-0.0172856	0.118925	0.00552794	-0.00248485	0.0261834	0.0698794	0.00566697	-0.0507899	0.0492919	-0.0588288	0.0559091	-0.0668383	-0.0504677	0.0211656	0.092544	0.0407015	0.0837098	0.00202579	-0.106401	-0.0268361	0.00123952	0.013237	-0.0829545	-0.0499715	-0.0491015	0.128533	-0.00959789	0.0639152	0.0163871	-0.00413502	-0.00921664	0.086857	-0.0850207	0.0139559	0.0973959	0.0363849	0.13688	0.107147	0.00985246	0.0811791	0.0267409	0.042903	0.148281	-0.0099876	0.133114	0.0375861	0.311438	0.0941048
TIA1	-0.147966	-0.118628	0.0742784	0.0529477	0.0444691	-0.00992828	-0.154258	-0.0900736	0.0783733	-0.0142993	0.0663084	-0.0245264	-0.0830542	-0.0222102	0.0242391	-0.0965271	-0.0297979	0.0854152	0.0290359	0.0799839	-0.039448	0.0119583	0.0247534	-0.0616379	0.123621	0.0364675	-0.0750885	-0.0105691	0.162234	-0.106258	0.0760017	-0.180903	0.0319122	0.110578	-0.221533	0.0899552	0.0429106	0.0621684	-0.228415	-0.0565855	-0.00278408	0.108647	0.179728	-0.0183095	0.165264	-0.309944	0.0861906	-0.0816621	-0.0970749
ADAMTS16	-0.0736497	0.0664308	-0.140728	-0.0136233	-0.0235357	0.0281368	0.0034444	-0.0493404	-0.0136768	-0.10056	0.0930913	-0.0158772	-0.0404317	-0.111276	-0.0863662	-0.160455	-0.1135	0.0589689	0.0717708	-0.0503911	-0.0226558	-0.274514	-0.0402301	0.150735	0.0936861	-0.0184633	0.0855733	-0.0954854	0.0154176	-0.250809	-0.00245206	0.128563	0.0636374	-0.0289181	0.511087	0.349494	-0.170144	0.138205	-0.028562	-0.328971	-0.0638001	0.103969	-0.0176781	-0.145483	0.0473716	-0.10192	0.207648	-0.0672693	0.0986928
ZNF432	-0.127023	-0.151369	0.0177757	-0.0614879	0.0229581	-0.0693613	-0.277405	-0.191949	0.385307	0.13772	0.249759	0.0444196	-0.0348844	0.00841359	-0.0547279	0.128886	0.000356548	-0.387666	0.0262911	-0.0616174	0.308124	-0.199517	-0.0139263	-0.0932051	-0.228805	-0.312802	0.207647	0.0865941	-0.102627	-0.0110417	0.0942618	0.0915666	0.0502305	-0.0206987	-0.0018201	-0.0449695	-0.0933558	-0.0956047	-0.0304789	0.0171449	-0.0411329	0.012057	-0.031086	0.0407454	0.0545236	-0.0075203	-0.0370977	0.0805399	-0.000458521
JAM3	-0.133164	0.0593832	-0.16955	0.115356	0.0678393	-0.0159596	-0.102709	-0.0316495	0.00690809	0.033752	-0.0139761	0.0690444	-0.0768063	-0.0135893	0.0274451	0.00098272	0.26877	0.078531	-0.10096	-0.075725	0.034886	-0.0219794	0.0138666	0.273185	0.0476692	0.115149	0.212711	-0.106133	-0.00346519	-0.0438141	0.0859522	0.145591	-0.0578772	-0.272507	-0.0167399	-0.0707168	0.189167	0.0741181	0.117217	0.0346372	0.0365903	-0.0125857	-0.0860766	0.0621357	0.464108	0.0019623	-0.0868022	0.0624418	0.0642911
ABCC9	-0.0885687	0.0555646	-0.100781	0.0493847	-0.0194683	-0.0255055	-0.0688201	0.0241541	-0.0208331	0.037987	0.0547795	0.041401	0.0577467	-0.0411334	0.111845	-0.160351	0.050242	-0.127803	-0.0641735	0.0356195	-0.131221	0.163618	0.100201	-0.0237571	0.0593299	0.0907939	-0.0159239	0.145577	-0.220708	0.0863291	0.0402512	0.167024	0.107594	0.204699	-0.0511471	0.3105	0.0131924	-0.117838	0.00586105	0.151411	-0.144026	-0.0489137	0.191336	-0.0137702	0.0410172	0.379376	0.197947	0.070444	0.123889
POLR3D	-0.117035	0.00950796	0.0785087	0.0133513	0.0170113	-0.00589937	0.0209801	-0.00460711	-0.0840133	0.0113601	-0.123967	0.0400847	-0.0446288	-0.0639126	0.0687704	0.0265387	0.0197012	0.14931	-0.0383476	-0.0675979	-0.0729089	-0.0780163	0.0532973	-0.105008	-0.0765011	-0.0671664	0.0707109	0.0127196	0.133764	0.00208242	0.198135	-0.0359433	0.10568	0.037102	0.104461	-0.128258	-0.121328	0.0455249	-0.139606	0.0973128	0.0231939	0.0860414	-0.135385	0.173715	-0.168097	0.169697	0.0280285	-0.0807151	0.258859
SRPRB	-0.163731	-0.0140345	0.114679	-0.0252015	0.0660077	0.0566544	0.104327	0.0369915	-0.0988387	-0.00720814	-0.041497	0.0808134	-0.0806017	-0.0576837	-0.036128	0.0680147	0.0661418	0.0424187	0.0343052	-0.0658714	-0.0548332	0.0295178	-0.0520034	-0.203403	0.0545351	-0.152462	0.164549	-0.0670873	0.090889	-0.0158264	-0.158961	0.0466651	0.0123136	-0.00156523	-0.226266	0.0574902	-0.0224941	-0.0330551	0.197531	-0.132949	0.0188389	-0.120782	-0.0943667	-0.142111	0.0772176	0.12388	0.329473	0.101235	-0.00869579
PTGER3	-0.0683553	0.0391144	-0.0783107	0.0455144	0.0311336	0.0230587	-0.0516014	0.0655247	0.0125445	-0.0280591	0.0450485	-0.0754659	-0.0433487	-0.0404896	0.00743005	-0.123537	0.018564	-0.0113012	-0.0618124	-0.101291	-0.0927265	-0.0732499	0.0359184	0.0807003	-0.0206399	0.0704198	-0.000906754	-0.0667324	-0.137005	-0.0726624	0.165867	0.141507	0.00301868	-0.0286759	-0.20543	0.261187	-0.0384045	-0.287334	-0.102387	0.113258	0.132467	0.21179	-0.0660744	-0.280127	-0.252924	-0.064982	-0.260879	0.221044	0.187921
LAMA2	-0.119752	0.050901	-0.153569	0.0285577	-0.0678596	-0.0405282	-0.115365	-0.0561331	-0.0615888	-0.00230296	-0.165083	0.0366986	-0.0349505	0.0601576	0.150849	0.0748913	-0.0392481	-0.0202544	-0.0325085	0.16672	-0.127263	-0.0421227	-0.132678	-0.0532143	-0.135845	-0.0856311	-0.12815	-0.0348062	0.00653745	0.0663642	-0.181279	-0.135815	0.244558	-0.290599	0.146337	0.036767	0.146474	-0.154502	-0.229525	0.110741	0.221753	0.0975596	-0.164922	0.142993	-0.013459	-0.11542	0.00423985	-0.0278344	0.157806
PCDH18	-0.0982342	0.0369443	-0.1048	0.0700546	-0.0306097	-0.0836056	-0.136588	-0.0887179	0.0118996	0.154873	-0.118696	0.00595855	-0.0658116	0.17047	0.115399	0.0284394	0.0697585	-0.0419818	-0.216953	-0.0402791	-0.109835	0.00289396	0.110878	0.0166497	0.127654	-0.0944895	-0.0313752	-0.0679923	0.0136565	0.0811643	-0.0278274	0.0349392	0.0191609	0.0117067	-0.0197144	-0.0464285	-0.0107387	-0.0337627	-0.261264	-0.12519	0.184458	0.0539491	0.0881	0.0635536	0.0695626	0.160989	0.178735	-0.34294	-0.0153458
PDGFRA	-0.132936	0.0516275	-0.210133	0.0183663	-0.113249	-0.0178655	0.0399854	-0.0688007	0.0130269	0.0623556	-0.198058	-0.110752	0.103319	0.150241	0.0514223	0.0691851	-0.227686	-0.0311952	0.0947575	0.234762	-0.143984	-0.0333651	-0.194322	0.0293747	0.205239	-0.314184	-0.217018	-0.106829	-0.137227	-0.085085	0.318337	0.215679	-0.0329947	0.0221552	-0.093583	-0.127715	-0.223056	0.103714	0.217109	-0.101312	0.122008	-0.0494708	-0.0351269	0.109719	-0.00461395	0.034021	-0.0650823	0.12502	-0.148189
COL14A1	-0.114415	0.0630712	-0.259319	0.0575293	-0.0538016	-0.000676191	-0.0906269	0.0334488	0.0070285	0.0474254	-0.11646	0.00526779	-0.0234034	0.172648	0.0370566	0.123446	0.0759441	-0.0629298	-0.0434077	0.155621	-0.162509	0.179599	-0.0234234	-0.154529	-0.235175	-0.0578311	-0.00319621	0.208878	0.0737274	-0.0980883	-0.278451	0.165195	0.0160794	0.111318	0.188282	-0.00913059	0.00416532	0.0570722	-0.0147471	0.0108137	-0.0998925	-0.0732769	0.336245	-0.162877	0.109962	-0.0867821	-0.0441057	0.17555	0.0782604
FAM49A	-0.10259	0.0400579	-0.0562198	-0.106089	-0.00853153	0.0225626	0.0142198	0.217441	0.0518653	0.199372	0.0727878	-0.192618	0.0829266	0.256032	0.293758	0.147171	0.119391	0.108396	0.412941	0.0139137	0.112282	-0.192288	-0.00999003	0.22091	0.273453	-0.000878896	0.220542	0.0309765	0.107404	0.0452669	-0.101648	-0.0194712	0.166333	0.251652	0.0249224	-0.0701983	0.109057	-0.00255393	-0.115602	0.160982	0.0393038	-0.0753988	-0.105724	-0.174314	-0.0927401	0.00642104	0.0304694	0.0314939	0.0300235
THBS4	-0.0813492	0.073827	-0.193885	0.1812	0.182136	0.0410755	-0.33467	0.333634	-0.237402	0.095796	0.318756	0.0915505	-0.272056	-0.0980007	0.205163	-0.0553379	-0.326564	0.224779	-0.11069	-0.062285	0.247429	0.0519354	-0.0339369	-0.120793	0.0272959	-0.0893052	-0.0743278	-0.0605281	-0.0101072	0.0663662	-0.0324371	-0.0374293	0.0604048	-0.0573375	-0.0168134	-0.136085	-0.0970708	0.0647723	0.0922278	-0.0194516	-0.0769493	-0.0570762	0.0377191	-0.0203467	-0.0677496	0.0342963	-0.0639026	-0.00495793	-0.0198044
SLC1A6	-0.0804057	-0.0700332	-0.134592	-0.723722	0.564542	0.0469281	-0.143343	-0.10872	-0.168766	-0.00865398	-0.109691	0.0371069	0.0693065	0.0497565	0.0266067	-0.0690506	-0.015212	-0.0347882	-0.0320666	0.000356717	-0.0201051	0.050619	-0.0100217	0.0293641	-0.0154343	0.0554281	-0.0200723	0.0320479	-0.0279582	-0.0168581	0.0624671	-0.0519787	-0.0167003	-0.0184757	0.0326314	0.0144105	-0.00098005	0.0683777	-0.011104	-0.00206393	0.04656	-0.0296684	0.0431078	-0.00350735	-0.0111607	0.0499659	-0.0233184	0.0235226	-0.0449981
[truncated: 12 more columns]
