# Supplementary material for: Tumor stemness score to estimate epithelial-to-mesenchymal transition (EMT) and cancer stem cells (CSCs) characterization and to predict the prognosis and immunotherapy response in bladder urothelial carcinoma
Source: Stem Cell Res Ther. 2023 Feb 1;14:15. doi: 10.1186/s13287-023-03239-1 (PMC9890713; doi:10.1186/s13287-023-03239-1)
Supplement: Supplementary file 19 — Additional file 19: Table S8. The GSEA analysis between low and high TS score group in TCGA BLCA cohort. [file 13287_2023_3239_MOESM19_ESM.xlsx]

## Sheet: High TS score group
NAME	SIZE	ES	NES	NOM p-val	FDR q-val	FWER p-val	RANK AT MAX	LEADING EDGE
KEGG_FOCAL_ADHESION	184	0.567784	1.84954	0	0.311161	0.127	2482	tags=46%, list=19%, signal=56%
KEGG_ECM_RECEPTOR_INTERACTION	78	0.663795	1.82339	0	0.219568	0.167	1983	tags=56%, list=15%, signal=66%
KEGG_REGULATION_OF_ACTIN_CYTOSKELETON	191	0.492177	1.77662	0	0.261553	0.26	3088	tags=42%, list=23%, signal=54%
KEGG_CHEMOKINE_SIGNALING_PATHWAY	170	0.529447	1.76767	0.0078125	0.214244	0.284	3068	tags=46%, list=23%, signal=59%
KEGG_CYTOKINE_CYTOKINE_RECEPTOR_INTERACTION	236	0.575681	1.75905	0.00393701	0.185866	0.303	2928	tags=53%, list=22%, signal=66%
KEGG_CELL_ADHESION_MOLECULES_CAMS	123	0.589435	1.72402	0.0105042	0.222177	0.393	3366	tags=61%, list=25%, signal=81%
KEGG_T_CELL_RECEPTOR_SIGNALING_PATHWAY	103	0.534474	1.71249	0.0226337	0.206795	0.418	3135	tags=49%, list=24%, signal=63%
KEGG_FC_GAMMA_R_MEDIATED_PHAGOCYTOSIS	81	0.466787	1.69229	0.00609756	0.217123	0.469	1921	tags=28%, list=14%, signal=33%
KEGG_ARRHYTHMOGENIC_RIGHT_VENTRICULAR_CARDIOMYOPATHY_ARVC	72	0.541367	1.6836	0.0100806	0.207616	0.493	3107	tags=50%, list=23%, signal=65%
KEGG_LEISHMANIA_INFECTION	59	0.621418	1.68147	0.044	0.191253	0.5	3842	tags=69%, list=29%, signal=97%
KEGG_JAK_STAT_SIGNALING_PATHWAY	146	0.489199	1.67569	0.0163599	0.180878	0.506	2832	tags=38%, list=21%, signal=47%
KEGG_DILATED_CARDIOMYOPATHY	88	0.532832	1.67275	0.0178218	0.170741	0.512	2496	tags=43%, list=19%, signal=53%
KEGG_HYPERTROPHIC_CARDIOMYOPATHY_HCM	81	0.534638	1.66347	0.020284	0.174193	0.541	3043	tags=48%, list=23%, signal=62%
KEGG_PATHOGENIC_ESCHERICHIA_COLI_INFECTION	44	0.482871	1.65922	0.00590551	0.167711	0.546	5540	tags=68%, list=42%, signal=116%
KEGG_MELANOMA	70	0.511235	1.65362	0.00784314	0.16264	0.556	2060	tags=33%, list=15%, signal=39%
KEGG_VIRAL_MYOCARDITIS	63	0.579562	1.65238	0.0311203	0.154008	0.56	3366	tags=59%, list=25%, signal=78%
KEGG_GLYCOSAMINOGLYCAN_BIOSYNTHESIS_CHONDROITIN_SULFATE	16	0.633427	1.65114	0.00984252	0.146039	0.561	2939	tags=56%, list=22%, signal=72%
KEGG_SMALL_CELL_LUNG_CANCER	82	0.49527	1.64613	0.00982318	0.142135	0.57	3356	tags=46%, list=25%, signal=62%
KEGG_LEUKOCYTE_TRANSENDOTHELIAL_MIGRATION	105	0.484434	1.64545	0.0215686	0.134905	0.572	2816	tags=39%, list=21%, signal=49%
KEGG_HEMATOPOIETIC_CELL_LINEAGE	80	0.631565	1.64375	0.0326531	0.129841	0.575	3985	tags=76%, list=30%, signal=108%
KEGG_PATHWAYS_IN_CANCER	309	0.421236	1.6436	0	0.123774	0.575	3310	tags=38%, list=25%, signal=49%
KEGG_COMPLEMENT_AND_COAGULATION_CASCADES	66	0.6117	1.63864	0.0326531	0.122653	0.583	2891	tags=52%, list=22%, signal=65%
KEGG_NOD_LIKE_RECEPTOR_SIGNALING_PATHWAY	53	0.556852	1.61014	0.0373281	0.147586	0.645	3209	tags=55%, list=24%, signal=72%
KEGG_TOLL_LIKE_RECEPTOR_SIGNALING_PATHWAY	91	0.485138	1.59906	0.0337972	0.152818	0.665	3950	tags=45%, list=30%, signal=64%
KEGG_APOPTOSIS	80	0.458203	1.59675	0.0434783	0.149503	0.672	3732	tags=44%, list=28%, signal=60%
KEGG_SYSTEMIC_LUPUS_ERYTHEMATOSUS	46	0.665415	1.59167	0.0680412	0.150224	0.685	2448	tags=61%, list=18%, signal=74%
KEGG_B_CELL_RECEPTOR_SIGNALING_PATHWAY	71	0.491846	1.57653	0.0426829	0.160272	0.708	3151	tags=45%, list=24%, signal=59%
KEGG_NATURAL_KILLER_CELL_MEDIATED_CYTOTOXICITY	117	0.490335	1.57642	0.0607287	0.154581	0.708	4884	tags=60%, list=37%, signal=94%
KEGG_PRION_DISEASES	33	0.541822	1.5717	0.0378486	0.15468	0.715	4871	tags=70%, list=37%, signal=110%
KEGG_AUTOIMMUNE_THYROID_DISEASE	45	0.615851	1.56764	0.0948454	0.153556	0.725	3366	tags=56%, list=25%, signal=74%
KEGG_INTESTINAL_IMMUNE_NETWORK_FOR_IGA_PRODUCTION	43	0.658649	1.56594	0.0814196	0.150282	0.728	1396	tags=47%, list=10%, signal=52%
KEGG_MAPK_SIGNALING_PATHWAY	242	0.403892	1.55819	0.00804829	0.153149	0.742	3091	tags=35%, list=23%, signal=45%
KEGG_AXON_GUIDANCE	122	0.432732	1.55628	0.0120482	0.150652	0.747	3112	tags=36%, list=23%, signal=47%
KEGG_GAP_JUNCTION	75	0.471715	1.55194	0.0262626	0.150944	0.756	5165	tags=64%, list=39%, signal=104%
KEGG_GLIOMA	59	0.443028	1.52033	0.0289575	0.18226	0.8	5188	tags=59%, list=39%, signal=97%
KEGG_ACUTE_MYELOID_LEUKEMIA	54	0.438171	1.51312	0.0383838	0.186112	0.806	3107	tags=37%, list=23%, signal=48%
KEGG_TYPE_I_DIABETES_MELLITUS	38	0.621287	1.5011	0.111801	0.195963	0.826	3728	tags=74%, list=28%, signal=102%
KEGG_EPITHELIAL_CELL_SIGNALING_IN_HELICOBACTER_PYLORI_INFECTION	63	0.407197	1.48671	0.0421687	0.208612	0.849	4201	tags=46%, list=32%, signal=67%
KEGG_RENAL_CELL_CARCINOMA	64	0.433493	1.47736	0.0878906	0.214687	0.858	4884	tags=53%, list=37%, signal=84%
KEGG_RIBOFLAVIN_METABOLISM	15	0.502632	1.47052	0.0441459	0.218739	0.864	2864	tags=47%, list=22%, signal=59%
KEGG_PRIMARY_BILE_ACID_BIOSYNTHESIS	16	0.550514	1.4695	0.0595238	0.215132	0.866	1920	tags=38%, list=14%, signal=44%
KEGG_GLYCOSAMINOGLYCAN_DEGRADATION	19	0.518285	1.46572	0.063786	0.214583	0.869	2549	tags=37%, list=19%, signal=46%
KEGG_ALLOGRAFT_REJECTION	32	0.67206	1.46274	0.140816	0.213741	0.872	3366	tags=78%, list=25%, signal=104%
KEGG_TGF_BETA_SIGNALING_PATHWAY	79	0.430632	1.45336	0.0684932	0.220142	0.879	3252	tags=42%, list=24%, signal=55%
KEGG_MELANOGENESIS	94	0.405959	1.45331	0.0335968	0.215305	0.879	4736	tags=48%, list=36%, signal=74%
KEGG_NICOTINATE_AND_NICOTINAMIDE_METABOLISM	19	0.503087	1.44896	0.061753	0.216775	0.881	2157	tags=37%, list=16%, signal=44%
KEGG_PURINE_METABOLISM	134	0.362546	1.44537	0.0337711	0.216353	0.885	4508	tags=43%, list=34%, signal=64%
KEGG_PANCREATIC_CANCER	69	0.427477	1.44386	0.0628684	0.213789	0.885	4219	tags=51%, list=32%, signal=74%
KEGG_CHRONIC_MYELOID_LEUKEMIA	69	0.415729	1.43921	0.0809249	0.215052	0.889	4219	tags=42%, list=32%, signal=61%
KEGG_NEUROTROPHIN_SIGNALING_PATHWAY	115	0.365736	1.43453	0.0634921	0.216842	0.896	4885	tags=47%, list=37%, signal=74%
KEGG_ADHERENS_JUNCTION	66	0.411716	1.42043	0.0873016	0.227978	0.905	2250	tags=30%, list=17%, signal=36%
KEGG_CYTOSOLIC_DNA_SENSING_PATHWAY	48	0.448893	1.41767	0.0989474	0.226208	0.905	4439	tags=44%, list=33%, signal=65%
KEGG_PYRIMIDINE_METABOLISM	81	0.387531	1.4136	0.0848708	0.227232	0.909	4478	tags=42%, list=34%, signal=63%
KEGG_PROGESTERONE_MEDIATED_OOCYTE_MATURATION	82	0.400512	1.41111	0.0615672	0.225635	0.91	4646	tags=51%, list=35%, signal=78%
KEGG_AMYOTROPHIC_LATERAL_SCLEROSIS_ALS	50	0.364124	1.40829	0.0711679	0.225873	0.913	3845	tags=32%, list=29%, signal=45%
KEGG_COLORECTAL_CANCER	62	0.415989	1.40223	0.083004	0.229546	0.917	2354	tags=27%, list=18%, signal=33%
KEGG_OOCYTE_MEIOSIS	101	0.383839	1.3959	0.108818	0.232618	0.92	4988	tags=54%, list=37%, signal=86%
KEGG_ASTHMA	25	0.601866	1.39298	0.179435	0.232082	0.92	3802	tags=68%, list=29%, signal=95%
KEGG_CALCIUM_SIGNALING_PATHWAY	164	0.39252	1.39146	0.0782779	0.229925	0.92	3878	tags=41%, list=29%, signal=58%
KEGG_GRAFT_VERSUS_HOST_DISEASE	32	0.65557	1.38828	0.181443	0.229438	0.922	3366	tags=75%, list=25%, signal=100%
KEGG_WNT_SIGNALING_PATHWAY	142	0.3668	1.38343	0.0923695	0.231298	0.924	3966	tags=39%, list=30%, signal=55%
KEGG_PROSTATE_CANCER	86	0.384914	1.37812	0.0905433	0.23355	0.925	4884	tags=47%, list=37%, signal=73%
KEGG_VASCULAR_SMOOTH_MUSCLE_CONTRACTION	101	0.403925	1.36446	0.127953	0.244958	0.929	4448	tags=50%, list=33%, signal=74%
KEGG_PANTOTHENATE_AND_COA_BIOSYNTHESIS	16	0.470819	1.35422	0.130682	0.254474	0.934	3368	tags=44%, list=25%, signal=58%
KEGG_ANTIGEN_PROCESSING_AND_PRESENTATION	66	0.46393	1.34452	0.213849	0.261495	0.937	3661	tags=42%, list=27%, signal=58%
KEGG_CELL_CYCLE	112	0.427464	1.34082	0.183365	0.26173	0.939	5274	tags=58%, list=40%, signal=95%
KEGG_PRIMARY_IMMUNODEFICIENCY	35	0.569864	1.33564	0.219462	0.264964	0.939	2927	tags=54%, list=22%, signal=69%
KEGG_SNARE_INTERACTIONS_IN_VESICULAR_TRANSPORT	31	0.382502	1.32721	0.146718	0.271847	0.944	5133	tags=48%, list=39%, signal=79%
KEGG_PROTEIN_EXPORT	19	0.429452	1.32397	0.161736	0.271855	0.944	6070	tags=63%, list=46%, signal=116%
KEGG_FC_EPSILON_RI_SIGNALING_PATHWAY	71	0.370339	1.3194	0.123529	0.274286	0.945	4250	tags=41%, list=32%, signal=60%
KEGG_ENDOMETRIAL_CANCER	50	0.38327	1.31927	0.153996	0.270564	0.945	4884	tags=50%, list=37%, signal=79%
KEGG_VEGF_SIGNALING_PATHWAY	66	0.350123	1.31894	0.11811	0.267218	0.946	2959	tags=30%, list=22%, signal=39%
KEGG_NOTCH_SIGNALING_PATHWAY	42	0.377423	1.31869	0.131931	0.263805	0.946	5002	tags=48%, list=38%, signal=76%
KEGG_VIBRIO_CHOLERAE_INFECTION	49	0.337169	1.31044	0.129213	0.270024	0.947	6291	tags=61%, list=47%, signal=116%
KEGG_ALZHEIMERS_DISEASE	127	0.271052	1.31019	0.135922	0.266788	0.947	5046	tags=32%, list=38%, signal=51%
KEGG_RENIN_ANGIOTENSIN_SYSTEM	17	0.513253	1.29313	0.187625	0.28326	0.957	4645	tags=65%, list=35%, signal=99%
KEGG_NUCLEOTIDE_EXCISION_REPAIR	42	0.429722	1.29285	0.222642	0.280055	0.957	6432	tags=71%, list=48%, signal=138%
KEGG_RIG_I_LIKE_RECEPTOR_SIGNALING_PATHWAY	61	0.385879	1.29256	0.180361	0.276882	0.957	4810	tags=44%, list=36%, signal=69%
KEGG_DNA_REPLICATION	32	0.521566	1.27394	0.258004	0.294261	0.962	4187	tags=59%, list=31%, signal=86%
KEGG_MISMATCH_REPAIR	21	0.518063	1.26722	0.24381	0.299578	0.964	4430	tags=57%, list=33%, signal=86%
KEGG_AMINO_SUGAR_AND_NUCLEOTIDE_SUGAR_METABOLISM	40	0.38996	1.26585	0.190184	0.297636	0.966	5435	tags=52%, list=41%, signal=88%
KEGG_MTOR_SIGNALING_PATHWAY	45	0.363133	1.25498	0.175542	0.307871	0.969	3963	tags=42%, list=30%, signal=60%
KEGG_ADIPOCYTOKINE_SIGNALING_PATHWAY	65	0.343367	1.24553	0.178357	0.316211	0.971	4774	tags=46%, list=36%, signal=72%
KEGG_GLYOXYLATE_AND_DICARBOXYLATE_METABOLISM	15	0.454979	1.24269	0.21161	0.315923	0.971	3255	tags=33%, list=24%, signal=44%
KEGG_O_GLYCAN_BIOSYNTHESIS	23	0.441524	1.23638	0.167969	0.3204	0.973	3480	tags=35%, list=26%, signal=47%
KEGG_SPHINGOLIPID_METABOLISM	26	0.388991	1.23215	0.191532	0.321628	0.973	1553	tags=19%, list=12%, signal=22%
KEGG_TRYPTOPHAN_METABOLISM	35	0.386011	1.23102	0.190476	0.319334	0.973	3329	tags=37%, list=25%, signal=49%
KEGG_LONG_TERM_DEPRESSION	59	0.342597	1.22965	0.186408	0.317355	0.973	5116	tags=54%, list=38%, signal=88%
KEGG_NEUROACTIVE_LIGAND_RECEPTOR_INTERACTION	241	0.350532	1.18703	0.220676	0.368007	0.978	4262	tags=35%, list=32%, signal=50%
KEGG_PROTEASOME	39	0.396232	1.18111	0.336694	0.371647	0.979	7941	tags=97%, list=60%, signal=241%
KEGG_LONG_TERM_POTENTIATION	63	0.330652	1.17225	0.266537	0.378941	0.979	6504	tags=65%, list=49%, signal=127%
KEGG_NON_SMALL_CELL_LUNG_CANCER	51	0.334988	1.14812	0.296223	0.407016	0.984	5188	tags=49%, list=39%, signal=80%
KEGG_BLADDER_CANCER	38	0.342583	1.14065	0.279923	0.413308	0.986	3871	tags=42%, list=29%, signal=59%
KEGG_RNA_DEGRADATION	52	0.332213	1.13823	0.354839	0.41242	0.986	8045	tags=77%, list=60%, signal=194%
KEGG_LYSOSOME	111	0.305329	1.13676	0.328657	0.410195	0.986	2634	tags=23%, list=20%, signal=29%
KEGG_LYSINE_DEGRADATION	37	0.375709	1.13588	0.331349	0.407238	0.986	4656	tags=46%, list=35%, signal=70%
KEGG_UBIQUITIN_MEDIATED_PROTEOLYSIS	114	0.296111	1.12801	0.370998	0.413139	0.988	6278	tags=52%, list=47%, signal=97%
KEGG_BASAL_CELL_CARCINOMA	52	0.363658	1.12741	0.326296	0.40974	0.988	4745	tags=46%, list=36%, signal=71%
KEGG_ERBB_SIGNALING_PATHWAY	81	0.303516	1.12507	0.312127	0.408554	0.988	2354	tags=23%, list=18%, signal=28%
KEGG_P53_SIGNALING_PATHWAY	61	0.337162	1.11875	0.323293	0.413062	0.988	4543	tags=39%, list=34%, signal=59%
KEGG_THYROID_CANCER	28	0.339541	1.11575	0.329412	0.412942	0.988	5070	tags=54%, list=38%, signal=86%
KEGG_TYPE_II_DIABETES_MELLITUS	42	0.335032	1.10979	0.304609	0.41685	0.991	2400	tags=26%, list=18%, signal=32%
KEGG_GLYCOSAMINOGLYCAN_BIOSYNTHESIS_HEPARAN_SULFATE	26	0.366403	1.104	0.326493	0.420158	0.991	3080	tags=35%, list=23%, signal=45%
KEGG_ARGININE_AND_PROLINE_METABOLISM	43	0.327746	1.09674	0.344758	0.425689	0.993	3824	tags=37%, list=29%, signal=52%
KEGG_RNA_POLYMERASE	26	0.360609	1.09358	0.373162	0.425607	0.994	4439	tags=35%, list=33%, signal=52%
KEGG_HEDGEHOG_SIGNALING_PATHWAY	53	0.342085	1.08408	0.367063	0.433688	0.994	4416	tags=43%, list=33%, signal=65%
KEGG_GNRH_SIGNALING_PATHWAY	89	0.281214	1.07118	0.358824	0.447548	0.995	4345	tags=38%, list=33%, signal=56%
KEGG_GALACTOSE_METABOLISM	25	0.341181	1.06686	0.361829	0.448987	0.995	6538	tags=64%, list=49%, signal=126%
KEGG_ENDOCYTOSIS	149	0.259455	1.06411	0.406439	0.448722	0.995	3504	tags=27%, list=26%, signal=36%
KEGG_PYRUVATE_METABOLISM	38	0.310096	1.04218	0.396116	0.473764	0.995	3452	tags=26%, list=26%, signal=35%
KEGG_VASOPRESSIN_REGULATED_WATER_REABSORPTION	42	0.274745	1.03226	0.445312	0.482491	0.995	5119	tags=38%, list=38%, signal=62%
KEGG_BASAL_TRANSCRIPTION_FACTORS	29	0.342153	1.0086	0.485605	0.510019	0.997	6279	tags=59%, list=47%, signal=111%
KEGG_STARCH_AND_SUCROSE_METABOLISM	36	0.293163	0.97407	0.480315	0.555831	0.999	3259	tags=31%, list=24%, signal=40%
KEGG_DORSO_VENTRAL_AXIS_FORMATION	23	0.325342	0.972667	0.495951	0.552918	0.999	4884	tags=48%, list=37%, signal=75%
KEGG_REGULATION_OF_AUTOPHAGY	31	0.29694	0.972267	0.488417	0.548644	0.999	4810	tags=35%, list=36%, signal=55%
KEGG_GLYCEROLIPID_METABOLISM	39	0.275844	0.945676	0.526839	0.584743	1	1612	tags=15%, list=12%, signal=17%
KEGG_CARDIAC_MUSCLE_CONTRACTION	67	0.26798	0.943899	0.53125	0.582338	1	4227	tags=31%, list=32%, signal=46%
KEGG_PHOSPHATIDYLINOSITOL_SIGNALING_SYSTEM	65	0.27849	0.919986	0.611336	0.612719	1	4278	tags=38%, list=32%, signal=56%
KEGG_INOSITOL_PHOSPHATE_METABOLISM	46	0.290411	0.906755	0.588477	0.627567	1	3977	tags=37%, list=30%, signal=53%
KEGG_ABC_TRANSPORTERS	42	0.287602	0.899971	0.617409	0.632605	1	3643	tags=31%, list=27%, signal=42%
KEGG_BASE_EXCISION_REPAIR	29	0.299746	0.882532	0.566604	0.653664	1	6380	tags=48%, list=48%, signal=92%
KEGG_BIOSYNTHESIS_OF_UNSATURATED_FATTY_ACIDS	16	0.332741	0.881983	0.596674	0.649316	1	3519	tags=44%, list=26%, signal=59%
KEGG_PARKINSONS_DISEASE	83	0.196607	0.87093	0.573122	0.660377	1	3913	tags=17%, list=29%, signal=24%
KEGG_SPLICEOSOME	88	0.243219	0.862856	0.622137	0.666967	1	6891	tags=51%, list=52%, signal=105%
KEGG_CYSTEINE_AND_METHIONINE_METABOLISM	32	0.262569	0.861275	0.656977	0.664416	1	4016	tags=31%, list=30%, signal=45%
KEGG_GLYCOSPHINGOLIPID_BIOSYNTHESIS_LACTO_AND_NEOLACTO_SERIES	25	0.279757	0.853963	0.668605	0.670104	1	1800	tags=24%, list=14%, signal=28%
KEGG_INSULIN_SIGNALING_PATHWAY	128	0.203285	0.842525	0.701375	0.681673	1	5512	tags=39%, list=41%, signal=66%
KEGG_CITRATE_CYCLE_TCA_CYCLE	30	0.266264	0.833095	0.653608	0.690449	1	7000	tags=63%, list=53%, signal=133%
KEGG_TIGHT_JUNCTION	118	0.212253	0.826247	0.759109	0.695511	1	4524	tags=36%, list=34%, signal=53%
KEGG_PROPANOATE_METABOLISM	30	0.275127	0.816764	0.684105	0.704504	1	3160	tags=20%, list=24%, signal=26%
KEGG_HOMOLOGOUS_RECOMBINATION	23	0.333485	0.801377	0.706642	0.720693	1	3789	tags=39%, list=28%, signal=55%
KEGG_N_GLYCAN_BIOSYNTHESIS	42	0.228914	0.79026	0.709369	0.730966	1	7136	tags=60%, list=54%, signal=128%
KEGG_BETA_ALANINE_METABOLISM	21	0.250549	0.743188	0.818737	0.793427	1	4757	tags=38%, list=36%, signal=59%
KEGG_ONE_CARBON_POOL_BY_FOLATE	16	0.28823	0.741872	0.774704	0.789495	1	6117	tags=63%, list=46%, signal=115%
KEGG_PENTOSE_PHOSPHATE_PATHWAY	26	0.227202	0.725141	0.815324	0.805673	1	4441	tags=35%, list=33%, signal=52%
KEGG_HISTIDINE_METABOLISM	27	0.240684	0.720362	0.854251	0.806746	1	1612	tags=15%, list=12%, signal=17%
KEGG_HUNTINGTONS_DISEASE	139	0.145978	0.705983	0.845857	0.820883	1	5046	tags=23%, list=38%, signal=37%
KEGG_FRUCTOSE_AND_MANNOSE_METABOLISM	32	0.17931	0.586533	0.94971	0.94106	1	2848	tags=19%, list=21%, signal=24%
KEGG_OXIDATIVE_PHOSPHORYLATION	87	0.124673	0.531123	0.926733	0.969993	1	7165	tags=41%, list=54%, signal=89%
KEGG_OLFACTORY_TRANSDUCTION	103	0.132445	0.418202	1	0.998516	1	1467	tags=5%, list=11%, signal=5%
KEGG_MATURITY_ONSET_DIABETES_OF_THE_YOUNG	19	0.163511	0.3998	0.996169	0.993968	1	2517	tags=11%, list=19%, signal=13%

## Sheet: Low TS score group
NAME	SIZE	ES	NES	NOM p-val	FDR q-val	FWER p-val	RANK AT MAX	LEADING EDGE
KEGG_METABOLISM_OF_XENOBIOTICS_BY_CYTOCHROME_P450	53	-0.613575	-1.64723	0.030303	0.550329	0.548	1838	tags=55%, list=14%, signal=63%
KEGG_LINOLEIC_ACID_METABOLISM	23	-0.650507	-1.61617	0.0275049	0.352486	0.622	1872	tags=57%, list=14%, signal=66%
KEGG_RETINOL_METABOLISM	44	-0.56517	-1.58956	0.0491159	0.288492	0.676	1214	tags=48%, list=9%, signal=52%
KEGG_PENTOSE_AND_GLUCURONATE_INTERCONVERSIONS	16	-0.592342	-1.48321	0.0910931	0.436238	0.835	1825	tags=56%, list=14%, signal=65%
KEGG_DRUG_METABOLISM_CYTOCHROME_P450	56	-0.514964	-1.46016	0.0909091	0.399694	0.87	1838	tags=54%, list=14%, signal=62%
KEGG_STEROID_HORMONE_BIOSYNTHESIS	39	-0.436418	-1.28511	0.163424	0.790598	0.954	1771	tags=44%, list=13%, signal=50%
KEGG_PEROXISOME	71	-0.355095	-1.23507	0.218075	0.825419	0.964	2596	tags=44%, list=19%, signal=54%
KEGG_ARACHIDONIC_ACID_METABOLISM	47	-0.396099	-1.20147	0.216867	0.819369	0.974	887	tags=28%, list=7%, signal=30%
KEGG_PORPHYRIN_AND_CHLOROPHYLL_METABOLISM	27	-0.35674	-1.16884	0.280318	0.816489	0.981	1180	tags=30%, list=9%, signal=32%
KEGG_TYROSINE_METABOLISM	39	-0.335657	-1.08667	0.343254	0.957101	0.989	1441	tags=31%, list=11%, signal=34%
KEGG_GLUTATHIONE_METABOLISM	42	-0.320339	-1.04545	0.38171	0.984592	0.994	1607	tags=31%, list=12%, signal=35%
KEGG_FATTY_ACID_METABOLISM	36	-0.342686	-1.02506	0.425447	0.957067	0.995	1947	tags=39%, list=15%, signal=45%
KEGG_GLYCEROPHOSPHOLIPID_METABOLISM	54	-0.257998	-0.964435	0.50947	1	0.998	2068	tags=30%, list=16%, signal=35%
KEGG_TASTE_TRANSDUCTION	40	-0.332754	-0.929607	0.53	1	0.998	1390	tags=20%, list=10%, signal=22%
KEGG_BUTANOATE_METABOLISM	31	-0.302811	-0.926869	0.54771	0.993429	0.999	819	tags=19%, list=6%, signal=21%
KEGG_VALINE_LEUCINE_AND_ISOLEUCINE_DEGRADATION	42	-0.308068	-0.914084	0.570858	0.960493	0.999	1924	tags=38%, list=14%, signal=44%
KEGG_GLYCOSYLPHOSPHATIDYLINOSITOL_GPI_ANCHOR_BIOSYNTHESIS	24	-0.330483	-0.905167	0.552632	0.925179	0.999	2117	tags=38%, list=16%, signal=45%
KEGG_PROXIMAL_TUBULE_BICARBONATE_RECLAMATION	22	-0.294904	-0.890325	0.600815	0.90582	0.999	1256	tags=23%, list=9%, signal=25%
KEGG_GLYCINE_SERINE_AND_THREONINE_METABOLISM	31	-0.304457	-0.886573	0.607219	0.865747	0.999	1308	tags=26%, list=10%, signal=29%
KEGG_DRUG_METABOLISM_OTHER_ENZYMES	34	-0.266718	-0.860392	0.639053	0.872631	0.999	1180	tags=21%, list=9%, signal=23%
KEGG_PPAR_SIGNALING_PATHWAY	64	-0.237777	-0.809304	0.735234	0.929494	0.999	398	tags=11%, list=3%, signal=11%
KEGG_ALDOSTERONE_REGULATED_SODIUM_REABSORPTION	39	-0.240218	-0.773425	0.798039	0.957086	0.999	652	tags=15%, list=5%, signal=16%
KEGG_ETHER_LIPID_METABOLISM	22	-0.249258	-0.772029	0.792757	0.917923	0.999	1872	tags=32%, list=14%, signal=37%
KEGG_PHENYLALANINE_METABOLISM	16	-0.269702	-0.77026	0.780347	0.882679	0.999	100	tags=13%, list=1%, signal=13%
KEGG_RIBOSOME	61	-0.276768	-0.755678	0.689109	0.87218	0.999	9647	tags=100%, list=72%, signal=361%
KEGG_ALANINE_ASPARTATE_AND_GLUTAMATE_METABOLISM	30	-0.226607	-0.730506	0.861933	0.877887	0.999	1228	tags=20%, list=9%, signal=22%
KEGG_SELENOAMINO_ACID_METABOLISM	21	-0.238706	-0.729365	0.806911	0.847146	0.999	609	tags=10%, list=5%, signal=10%
KEGG_GLYCOLYSIS_GLUCONEOGENESIS	57	-0.193741	-0.721909	0.854582	0.827518	0.999	2100	tags=28%, list=16%, signal=33%
KEGG_AMINOACYL_TRNA_BIOSYNTHESIS	17	-0.257652	-0.680882	0.76824	0.852016	0.999	9889	tags=100%, list=74%, signal=388%
KEGG_NITROGEN_METABOLISM	22	-0.202813	-0.587584	0.972689	0.915418	1	1764	tags=23%, list=13%, signal=26%
