# Supplementary material for: Tumor stemness score to estimate epithelial-to-mesenchymal transition (EMT) and cancer stem cells (CSCs) characterization and to predict the prognosis and immunotherapy response in bladder urothelial carcinoma
Source: Stem Cell Res Ther. 2023 Feb 1;14:15. doi: 10.1186/s13287-023-03239-1 (PMC9890713; doi:10.1186/s13287-023-03239-1)
Supplement: Supplementary file 20 — Additional file 20: Table S9. The univariate and multivariate Cox analysis of TS score and clinical variates. [file 13287_2023_3239_MOESM20_ESM.xlsx]

## Sheet: Univariable cox
Variable	HR	HR.95L	HR.95H	pvalue
Age (<=65 VS >65)	2.02462	1.41982	2.88703	9.77623e-05
Sex (Female VS Male)	0.905274	0.637955	1.28461	0.5773
Stage (Stage I&II VS Stage III&IV)	2.48598	1.63996	3.76844	1.78166e-05
T_stage (T stage I&II VS T stage III&IV)	2.3228	1.53155	3.52283	7.30884e-05
M_stage (M0 VS MX&I)	1.59759	1.15733	2.20532	0.004395
N_stage (N0 VS NX&I)	2.31851	1.67755	3.20437	3.51649e-07
TS_score	1.0692	1.04287	1.09619	1.4424e-07

## Sheet: Multivariable cox
Variable	HR	HR.95L	HR.95H	pvalue
Age (<=65 VS >65)	2.07749	1.45203	2.97238	6.31594e-05
Sex (Female VS Male)	0.884739	0.620458	1.26159	0.498766
Stage (Stage I&II VS Stage III&IV)	1.15684	0.652735	2.05027	0.617793
T_stage (T stage I&II VS T stage III&IV)	1.53571	0.878504	2.68458	0.13222
M_stage (M0 VS MX&I)	1.22675	0.876748	1.71647	0.233078
N_stage (N0 VS NX&I)	2.11577	1.51382	2.95706	1.14681e-05
TS_score	1.05446	1.02627	1.08342	0.000125235
