# Supplementary material for: Tumor stemness score to estimate epithelial-to-mesenchymal transition (EMT) and cancer stem cells (CSCs) characterization and to predict the prognosis and immunotherapy response in bladder urothelial carcinoma
Source: Stem Cell Res Ther. 2023 Feb 1;14:15. doi: 10.1186/s13287-023-03239-1 (PMC9890713; doi:10.1186/s13287-023-03239-1)
Supplement: Supplementary file 21 — Additional file 21: Table S10. The univariate and K–M survival analysis of TS score in 33 types of cancer. [file 13287_2023_3239_MOESM21_ESM.xlsx]

## Sheet: OS
cancer	HR	HR.95L	HR.95H	p-Value	p-Value (K-M)
ACC	1.12702	1.04113	1.22	0.00311084	0.00237986
BLCA	1.05143	1.03103	1.07224	5.27398e-07	2.59354e-07
BRCA	1.01042	0.977842	1.04409	0.535271	0.0294947
CESC	1.04078	0.993009	1.09085	0.095447	0.012668
CHOL	1.00142	0.918604	1.0917	0.974328	0.0876999
COAD	1.02015	0.984071	1.05755	0.277515	0.0175211
DLBC	0.92239	0.771592	1.10266	0.375085	0.0301414
ESCA	0.976708	0.937474	1.01758	0.259893	0.0623661
GBM	1.06384	1.0026	1.12883	0.0407764	0.0624131
HNSC	1.00981	0.985507	1.03472	0.432155	0.0340118
KICH	1.29854	1.11289	1.51517	0.000904256	0.000459613
KIRC	0.99944	0.967459	1.03248	0.973084	0.152588
KIRP	1.13195	1.06565	1.20236	5.69777e-05	3.09052e-07
LAML	1.02528	0.953972	1.10192	0.497251	0.0355417
LGG	1.21988	1.1554	1.28797	7.35408e-13	9.76996e-15
LIHC	1.04883	1.0144	1.08442	0.00511193	0.000698978
LUAD	1.01831	0.987631	1.04995	0.245005	0.0749816
LUSC	1.0171	0.987307	1.0478	0.263615	0.00523244
MESO	1.09544	1.04444	1.14892	0.0001785	2.33508e-05
OV	1.02638	0.995668	1.05803	0.0929809	0.000311517
PAAD	1.02113	0.984859	1.05875	0.257109	0.0176561
PCPG	0.976478	0.848003	1.12442	0.740857	0.0250354
PRAD	0.993352	0.865055	1.14068	0.924681	0.195574
READ	1.01372	0.939766	1.09349	0.724401	0.0981033
SARC	1.02523	0.982287	1.07006	0.253703	0.0367446
SKCM	1.00114	0.973639	1.02942	0.936166	0.134136
STAD	1.04361	1.01477	1.07328	0.00283303	0.000178337
TGCT	1.05499	0.871086	1.27773	0.583851	0.0161222
THCA	1.14282	1.00035	1.30557	0.0493979	0.0435296
THYM	0.9529	0.826234	1.09898	0.507357	0.240892
UCEC	1.04554	0.998506	1.09479	0.0579219	0.00357723
UCS	0.984432	0.916583	1.0573	0.666741	0.103258
UVM	1.05945	0.963299	1.16521	0.234158	0.0304217

## Sheet: DSS
cancer	HR	HR.95L	HR.95H	p-Value	p-Value (K-M)
ACC	1.05893	0.891171	1.25827	0.515259	0.0945145
BLCA	1.07749	1.04565	1.11029	1.07923e-06	3.83399e-06
BRCA	1.02483	0.958941	1.09524	0.469471	0.163998
CESC	1.05638	0.983123	1.13509	0.134713	0.0148882
CHOL	1.00827	0.874074	1.16307	0.910008	0.128754
COAD	1.03522	0.981132	1.09229	0.206153	0.0120172
DLBC	0.847666	0.632971	1.13518	0.267397	0.0347873
ESCA	0.976616	0.916783	1.04035	0.463218	0.0374609
GBM	1.1219	1.00049	1.25804	0.0490255	0.00744308
HNSC	1.02461	0.978718	1.07266	0.298363	0.108521
KICH	1.51993	1.05576	2.18816	0.0243334	0.00227106
KIRC	1.06221	0.98767	1.14238	0.104001	0.00831566
KIRP	1.2134	1.09244	1.34776	0.000306112	4.26946e-06
LAML	0.986852	0.923968	1.05402	0.693593	0.106104
LGG	1.2759	1.13966	1.42843	2.34746e-05	1.63702e-06
LIHC	1.03648	0.987084	1.08835	0.150387	0.0321893
LUAD	1.02691	0.966791	1.09077	0.388282	0.115227
LUSC	1.03234	0.975946	1.09199	0.266812	0.00304842
MESO	1.1923	1.07929	1.31715	0.000536727	0.000577605
OV	1.03176	0.982355	1.08365	0.211709	0.000144861
PAAD	1.03722	0.959519	1.12121	0.357663	0.136353
PCPG	0.937543	0.715095	1.22919	0.640716	0.149636
PRAD	0.941355	0.736866	1.20259	0.628638	0.21116
READ	1.04441	0.933619	1.16834	0.447598	0.0822226
SARC	1.06132	0.978542	1.1511	0.150883	0.0231593
SKCM	1.04069	0.987261	1.09702	0.138016	0.0109629
STAD	1.08437	1.03257	1.13877	0.00118237	0.000579978
TGCT	1.22971	0.786212	1.92338	0.364914	0.031875
THCA	1.30613	1.03891	1.64208	0.0222076	0.000175777
THYM	0.951718	0.749562	1.20839	0.684597	0.0825515
UCEC	1.0867	1.00532	1.17466	0.0362881	0.00298944
UCS	0.983519	0.851793	1.13562	0.820798	0.0560085
UVM	1.07026	0.889934	1.28713	0.470731	0.0637086

## Sheet: PFS
cancer	HR	HR.95L	HR.95H	p-Value	p-Value (K-M)
ACC	1.05893	0.891171	1.25827	0.515259	0.0945145
BLCA	1.07749	1.04565	1.11029	1.07923e-06	3.83399e-06
BRCA	1.02483	0.958941	1.09524	0.469471	0.163998
CESC	1.05638	0.983123	1.13509	0.134713	0.0148882
CHOL	1.00827	0.874074	1.16307	0.910008	0.128754
COAD	1.03522	0.981132	1.09229	0.206153	0.0120172
DLBC	0.847666	0.632971	1.13518	0.267397	0.0347873
ESCA	0.976616	0.916783	1.04035	0.463218	0.0374609
GBM	1.1219	1.00049	1.25804	0.0490255	0.00744308
HNSC	1.02461	0.978718	1.07266	0.298363	0.108521
KICH	1.51993	1.05576	2.18816	0.0243334	0.00227106
KIRC	1.06221	0.98767	1.14238	0.104001	0.00831566
KIRP	1.2134	1.09244	1.34776	0.000306112	4.26946e-06
LAML	0.986852	0.923968	1.05402	0.693593	0.106104
LGG	1.2759	1.13966	1.42843	2.34746e-05	1.63702e-06
LIHC	1.03648	0.987084	1.08835	0.150387	0.0321893
LUAD	1.02691	0.966791	1.09077	0.388282	0.115227
LUSC	1.03234	0.975946	1.09199	0.266812	0.00304842
MESO	1.1923	1.07929	1.31715	0.000536727	0.000577605
OV	1.03176	0.982355	1.08365	0.211709	0.000144861
PAAD	1.03722	0.959519	1.12121	0.357663	0.136353
PCPG	0.937543	0.715095	1.22919	0.640716	0.149636
PRAD	0.941355	0.736866	1.20259	0.628638	0.21116
READ	1.04441	0.933619	1.16834	0.447598	0.0822226
SARC	1.06132	0.978542	1.1511	0.150883	0.0231593
SKCM	1.04069	0.987261	1.09702	0.138016	0.0109629
STAD	1.08437	1.03257	1.13877	0.00118237	0.000579978
TGCT	1.22971	0.786212	1.92338	0.364914	0.031875
THCA	1.30613	1.03891	1.64208	0.0222076	0.000175777
THYM	0.951718	0.749562	1.20839	0.684597	0.0825515
UCEC	1.0867	1.00532	1.17466	0.0362881	0.00298944
UCS	0.983519	0.851793	1.13562	0.820798	0.0560085
UVM	1.07026	0.889934	1.28713	0.470731	0.0637086
